# Supplementary material for: Murine glial protrusion transcripts predict localized Drosophila glial mRNAs involved in plasticity
Source: J Cell Biol. 2024 Jul 22;223(10):e202306152. doi: 10.1083/jcb.202306152 (PMC11262410; doi:10.1083/jcb.202306152)
Supplement: Table S1 — shows summary table of glial protrusion transcriptome meta-analysis. [file JCB_202306152_TableS1.xlsx]

## Sheet: Legends
Entry column	Description
dmel_gene_id	Ensembl fly gene ID
dmel_gene_name	Ensembl fly gene name
mmus_gene_ids	Homolog Ensembl mouse gene ID
mmus_gene_symbols	Homolog Ensembl mouse gene names
rna_in_protrusion	Number of libraries with RNA expression in protrusion TPM > 10
rna_in_protrusion_expsc	Number of libraries with RNA expression in protrusion TPM > 10 (after removing the PSC cell library)
mean_tpm_across_dataset	Average TPM values across dataset (NA removed)
enriched_in_protrusion	Where soma transcriptome was present, number of libraries with RNA log2FoldChange > 0, padj < 0.01
mean_rna_enrichment_l2fc	Where soma transcriptome was present, average log2FoldChange enrichment
translation_in_protrusion	Where TRAP-seq data was present, number of libraries with protrusion TRAP-seq TPM > 10
enhanced_translation_in_protrusion	Where TRAP-seq data was present for soma, number of libraries with TRAP log2FoldChange > 0, padj < 0.01
mean_translation_enhancement_l2fc	Where TRAP-seq data was present for soma, average log2FoldChange enrichment
mmus_go_bp	GO terms associated with homolog mouse genes (Biological process)
mmus_go_mf	GO terms associated with homolog mouse genes (Molecular function)
mmus_go_cc	GO terms associated with homolog mouse genes (Cellular component)
sfari_dmel	Boolean; whether the fly gene is recovered from SFARI dataset
go_molecular_function	GO terms associated with the fly gene (Biological process)
go_biological_process	GO terms associated with the fly gene(Molecular function)
go_cellular_component	GO terms associated with the fly gene (Cellular component)
synapse_localised	Boolean; Associated with sypnatic localisation function
synapse_organization	Boolean; Associated with sypnase organization function
synaptic_signalling	Boolean; Associated with synaptic signalling function
Total	Boolean; expressed in any glial type from the Fly Cell Atlas
adult antenna glial cell	Boolean; expression in adult antenna glial cell based on the Fly Cell Atlas (Glia subgroup)
adult brain cell body glial cell	Boolean; expression in adult brain cell body glial cell based on the Fly Cell Atlas (Glia subgroup)
adult brain perineurial glial cell	Boolean; expression in adult brain perineurial glial cell based on the Fly Cell Atlas (Glia subgroup)
adult glial cell	Boolean; expression in adult glial cell based on the Fly Cell Atlas (Glia subgroup)
adult lamina epithelial/marginal glial cell	Boolean; expression in adult lamina epithelial/marginal glial cell based on the Fly Cell Atlas (Glia subgroup)
adult optic chiasma glial cell	Boolean; expression in adult optic chiasma glial cell based on the Fly Cell Atlas (Glia subgroup)
adult reticular neuropil associated glial cell	Boolean; expression in adult reticular neuropil associated glial cell based on the Fly Cell Atlas (Glia subgroup)
cell body glial cell	Boolean; expression in cell body glial cell based on the Fly Cell Atlas (Glia subgroup)
CNS surface associated glial cell	Boolean; expression in CNS surface associated glial cell based on the Fly Cell Atlas (Glia subgroup)
ensheathing glial cell	Boolean; expression in ensheathing glial cell based on the Fly Cell Atlas (Glia subgroup)
optic-lobe-associated cortex glial cell	Boolean; expression in optic-lobe-associated cortex glial cell based on the Fly Cell Atlas (Glia subgroup)
perineurial glial sheath	Boolean; expression in perineurial glial sheath based on the Fly Cell Atlas (Glia subgroup)
peripheral glial cell	Boolean; expression in peripheral glial cell based on the Fly Cell Atlas (Glia subgroup)
subperineurial glial cell	Boolean; expression in subperineurial glial cell based on the Fly Cell Atlas (Glia subgroup)
mimic_or_crimic	Boolean; Exist as MiMIC of CRiMIC fly line? (as of Dec 2023)
Parkinson	Boolean; Associated with Parkinson's disease onotology
Alzheimer	Boolean; Associated with Alzheimer's disease onotology
FXS	Boolean; Associated with Fragile X Syndrome disease onotology
Huntington	Boolean; Associated with Huntington's disease onotology
ALS	Boolean; Associated with ALS disease onotology
SMA	Boolean; Associated with SMA disease onotology
Neurodegenerative_total	Boolean; Associated with any neurodegenerative disease ontology

## Sheet: Supp01
dmel_gene_id	dmel_gene_name	mmus_gene_ids	mmus_gene_symbols	rna_in_protrusion	rna_in_protrusion_expsc	mean_tpm_across_dataset	enriched_in_protrusion	mean_rna_enrichment_l2fc	translation_in_protrusion	enhanced_translation_in_protrusion	mean_translation_enhancement_l2fc	mmus_go_bp	mmus_go_mf	mmus_go_cc	sfari_dmel	go_molecular_function	go_biological_process	go_cellular_component	synapse_localised	synapse_organization	synaptic_signalling	Total	adult antenna glial cell	adult brain cell body glial cell	adult brain perineurial glial cell	adult glial cell	adult lamina epithelial/marginal glial cell	adult optic chiasma glial cell	adult reticular neuropil associated glial cell	cell body glial cell	CNS surface associated glial cell	ensheathing glial cell	optic-lobe-associated cortex glial cell	perineurial glial sheath	peripheral glial cell	subperineurial glial cell	mimic_or_crimic	Parkinson	Alzheimer	FXS	Huntington	ALS	SMA	Neurodegenerative_total
FBgn0000017	Abl	ENSMUSG00000026596, ENSMUSG00000026842	Abl2, Abl1	5	4	12.4298	1	-0.330822	2	2	1.1076	GO0006468 protein phosphorylation, GO:0016310 phosphorylation, GO:0018108 peptidyl-tyrosine phosphorylation, GO:0006468 protein phosphorylation, GO:0016310 phosphorylation, GO:0007204 positive regulation of cytosolic calcium ion concentration, GO:0010863 positive regulation of phospholipase C activity, GO:0010976 positive regulation of neuron projection development, GO:0018108 peptidyl-tyrosine p…	GO0005515 protein binding, GO:0005524 ATP binding, GO:0005515 protein binding, GO:0004672 protein kinase activity, GO:0004713 protein tyrosine kinase activity, GO:0004715 non-membrane spanning protein tyrosine kinase activity, GO:0016740 transferase activity, GO:0000166 nucleotide binding, GO:0016301 kinase activity, GO:0005524 ATP binding, GO:0005515 protein binding, GO:0004672 protein kinase ac…	GO0005623 cell, GO0005634 nucleus, GO:0005634 nucleus, GO:0005634 nucleus, GO:0005654 nucleoplasm, GO:0016604 nuclear body, GO:0032991 protein-containing complex, GO:0048471 perinuclear region of cytoplasm, GO:0005829 cytosol, GO:0005829 cytosol, GO:0005737 cytoplasm, GO:0005737 cytoplasm, GO:0005737 cytoplasm, GO:0005856 cytoskeleton, GO:0005783 endoplasmic reticulum, GO:0043005 neuron projectio…	FALSE	GO0004672 protein kinase activity, GO0005524 ATP binding, GO0004715 non-membrane spanning protein tyrosine kinase activity, GO0004713 protein tyrosine kinase activity, GO0005515 protein binding, GO0000166 nucleotide binding, GO0016301 kinase activity, GO0016740 transferase activity, GO0005102 signaling receptor binding	GO0006468 protein phosphorylation, GO0016310 phosphorylation, GO0018108 peptidyl-tyrosine phosphorylation, GO0031647 regulation of protein stability, GO0045886 negative regulation of synaptic growth at neuromuscular junction, GO0048749 compound eye development, GO0007611 learning or memory, GO0008045 motor neuron axon guidance, GO0007391 dorsal closure, GO0008360 regulation of cell shape, GO00074…	GO0005829 cytosol, GO0005737 cytoplasm, GO0030424 axon, GO0045179 apical cortex, GO0005938 cell cortex, GO0005927 muscle tendon junction, GO0005912 adherens junction, GO0005911 cell-cell junction, GO0031234 extrinsic component of cytoplasmic side of plasma membrane, GO0019897 extrinsic component of plasma membrane, GO0070938 contractile ring	FALSE	TRUE	TRUE	TRUE	TRUE	TRUE	TRUE	TRUE	TRUE	TRUE	TRUE	TRUE	TRUE	TRUE	TRUE	TRUE	TRUE	TRUE	TRUE	FALSE	FALSE	TRUE	TRUE	FALSE	FALSE	TRUE
FBgn0000018	abo	ENSMUSG00000030610	Det1	0	0	1.62795	NA	NA	0	NA	NA	GO0065003 protein-containing complex assembly, GO:0016567 protein ubiquitination, GO:0032436 positive regulation of proteasomal ubiquitin-dependent protein catabolic process	GO0044877 protein-containing complex binding, GO:0031625 ubiquitin protein ligase binding, GO:1990756 protein binding, bridging involved in substrate recognition for ubiquitination	GO0005634 nucleus, GO:0080008 Cul4-RING E3 ubiquitin ligase complex, GO:0031464 Cul4A-RING E3 ubiquitin ligase complex	FALSE	GO0003682 chromatin binding	GO0048477 oogenesis, GO0000122 negative regulation of transcription by RNA polymerase II	GO0005634 nucleus, GO0005700 polytene chromosome	FALSE	FALSE	FALSE	FALSE	FALSE	FALSE	FALSE	FALSE	FALSE	FALSE	FALSE	FALSE	FALSE	FALSE	FALSE	FALSE	FALSE	FALSE	FALSE	FALSE	FALSE	FALSE	FALSE	FALSE	FALSE	FALSE
FBgn0000022	ac	ENSMUSG00000020052	Ascl1	1	1	3.641	0	-1.91102	0	0	-2.03104	GO0006357 regulation of transcription by RNA polymerase II, GO:0010468 regulation of gene expression, GO:0007275 multicellular organism development, GO:0045944 positive regulation of transcription by RNA polymerase II, GO:0045944 positive regulation of transcription by RNA polymerase II, GO:0045944 positive regulation of transcription by RNA polymerase II, GO:0045944 positive regulation of transc…	GO0003677 DNA binding, GO:0046983 protein dimerization activity, GO:0005515 protein binding, GO:0042803 protein homodimerization activity, GO:0003682 chromatin binding, GO:0003700 DNA-binding transcription factor activity, GO:0000977 RNA polymerase II regulatory region sequence-specific DNA binding, GO:0000978 RNA polymerase II proximal promoter sequence-specific DNA binding, GO:0008134 transcrip…	GO0005634 nucleus, GO:0005634 nucleus, GO:0005634 nucleus, GO:0043025 neuronal cell body, GO:0090575 RNA polymerase II transcription factor complex	FALSE	GO0003677 DNA binding, GO0043565 sequence-specific DNA binding, GO0003700 DNA-binding transcription factor activity, GO0046983 protein dimerization activity, GO0000977 RNA polymerase II regulatory region sequence-specific DNA binding, GO0046982 protein heterodimerization activity, GO0008134 transcription factor binding	GO0006355 regulation of transcription, DNA-templated, GO0006357 regulation of transcription by RNA polymerase II, GO0007422 peripheral nervous system development, GO0045893 positive regulation of transcription, DNA-templated, GO0007417 central nervous system development, GO0007346 regulation of mitotic cell cycle, GO0007399 nervous system development, GO0007423 sensory organ development, GO000741…	GO0005634 nucleus, GO0005667 transcription factor complex, GO0090575 RNA polymerase II transcription factor complex	FALSE	FALSE	FALSE	FALSE	FALSE	FALSE	FALSE	FALSE	FALSE	FALSE	FALSE	FALSE	FALSE	FALSE	FALSE	FALSE	FALSE	FALSE	FALSE	FALSE	FALSE	FALSE	FALSE	FALSE	FALSE	FALSE
FBgn0000024	Ace	ENSMUSG00000023328, ENSMUSG00000027792	Ache, Bche	5	4	19.8252	NA	NA	1	1	4.84317	GO0007416 synapse assembly, GO:0070997 neuron death, GO:0042135 neurotransmitter catabolic process, GO:0007155 cell adhesion, GO:0050775 positive regulation of dendrite morphogenesis, GO:0120162 positive regulation of cold-induced thermogenesis, GO:0001919 regulation of receptor recycling, GO:0060041 retina development in camera-type eye, GO:0050772 positive regulation of axonogenesis, GO:0051262…	GO0004104 cholinesterase activity, GO:0016787 hydrolase activity, GO:0005515 protein binding, GO:0042803 protein homodimerization activity, GO:0016787 hydrolase activity, GO:0005518 collagen binding, GO:0043621 protein self-association, GO:0043236 laminin binding, GO:0043236 laminin binding, GO:0052689 carboxylic ester hydrolase activity, GO:0004104 cholinesterase activity, GO:0033265 choline bin…	GO0016020 membrane, GO:0005615 extracellular space, GO:0005886 plasma membrane, GO:0005794 Golgi apparatus, GO:0048471 perinuclear region of cytoplasm, GO:0009986 cell surface, GO:0009986 cell surface, GO:0005737 cytoplasm, GO:0030054 cell junction, GO:0045202 synapse, GO:0005886 plasma membrane, GO:0005886 plasma membrane, GO:0005576 extracellular region, GO:0016020 membrane, GO:0005576 extracel…	TRUE	GO0003990 acetylcholinesterase activity, GO0004104 cholinesterase activity, GO0016787 hydrolase activity	GO0001507 acetylcholine catabolic process in synaptic cleft	GO0043083 synaptic cleft	FALSE	FALSE	TRUE	TRUE	TRUE	TRUE	TRUE	TRUE	TRUE	TRUE	TRUE	TRUE	TRUE	TRUE	TRUE	TRUE	TRUE	TRUE	TRUE	FALSE	FALSE	FALSE	FALSE	FALSE	FALSE	FALSE
FBgn0000028	acj6	ENSMUSG00000024497, ENSMUSG00000031688, ENSMUSG00000048349	Pou4f3, Pou4f2, Pou4f1	0	0	0.755234	NA	NA	0	NA	NA	GO0006355 regulation of transcription, DNA-templated, GO:0007605 sensory perception of sound, GO:0048839 inner ear development, GO:0045944 positive regulation of transcription by RNA polymerase II, GO:0030154 cell differentiation, GO:0051402 neuron apoptotic process, GO:0042472 inner ear morphogenesis, GO:0007605 sensory perception of sound, GO:0007605 sensory perception of sound, GO:0006357 regu…	GO0003677 DNA binding, GO:0003700 DNA-binding transcription factor activity, GO:0043565 sequence-specific DNA binding, GO:0005515 protein binding, GO:0000978 RNA polymerase II proximal promoter sequence-specific DNA binding, GO:0001228 DNA-binding transcription activator activity, RNA polymerase II-specific, GO:0003677 DNA binding, GO:0003700 DNA-binding transcription factor activity, GO:0043565 …	GO0005634 nucleus, GO:0005634 nucleus, GO:0005634 nucleus, GO:0005654 nucleoplasm, GO:0005737 cytoplasm, GO:0005737 cytoplasm, GO:0005737 cytoplasm, GO:0005667 transcription factor complex, GO:0005654 nucleoplasm, GO0005634 nucleus, GO:0005634 nucleus, GO:0005634 nucleus, GO:0005737 cytoplasm, GO:0005737 cytoplasm, GO:0016607 nuclear speck, GO:0016607 nuclear speck, GO:0016607 nuclear speck, GO:0…	FALSE	GO0003677 DNA binding, GO0043565 sequence-specific DNA binding, GO0003700 DNA-binding transcription factor activity, GO0003714 transcription corepressor activity	GO0006355 regulation of transcription, DNA-templated, GO0006351 transcription, DNA-templated, GO0045944 positive regulation of transcription by RNA polymerase II, GO0007411 axon guidance, GO0048813 dendrite morphogenesis, GO0050911 detection of chemical stimulus involved in sensory perception of smell, GO0008039 synaptic target recognition, GO0070983 dendrite guidance, GO0007636 chemosensory jump…	GO0005634 nucleus	FALSE	FALSE	FALSE	TRUE	FALSE	FALSE	FALSE	FALSE	TRUE	FALSE	FALSE	FALSE	FALSE	FALSE	FALSE	FALSE	FALSE	FALSE	TRUE	FALSE	FALSE	FALSE	FALSE	FALSE	FALSE	FALSE
FBgn0000032	Acph-1	ENSMUSG00000002103, ENSMUSG00000012777, ENSMUSG00000032561	Acp2, Acp4, Acpp	5	4	8.76227	NA	NA	2	NA	NA	GO0010033 response to organic substance, GO:0016311 dephosphorylation, GO:0006470 protein dephosphorylation, GO:0001501 skeletal system development, GO:0007040 lysosome organization, GO:0048102 autophagic cell death, GO0048168 regulation of neuronal synaptic plasticity, GO:0010977 negative regulation of neuron projection development, GO:0010977 negative regulation of neuron projection development…	GO0016787 hydrolase activity, GO:0001784 phosphotyrosine residue binding, GO:0004721 phosphoprotein phosphatase activity, GO:0003993 acid phosphatase activity, GO:0003993 acid phosphatase activity, GO:0003993 acid phosphatase activity, GO:0003993 acid phosphatase activity, GO0016787 hydrolase activity, GO:0004725 protein tyrosine phosphatase activity, GO:0030971 receptor tyrosine kinase binding, …	GO0016020 membrane, GO:0016021 integral component of membrane, GO:0031410 cytoplasmic vesicle, GO:0043005 neuron projection, GO:0005764 lysosome, GO:0005765 lysosomal membrane, GO:0005764 lysosome, GO:0005764 lysosome, GO:0005764 lysosome, GO:0043202 lysosomal lumen, GO0016020 membrane, GO:0016021 integral component of membrane, GO:0005575 cellular_component, GO:0045211 postsynaptic membrane, GO:…	FALSE	GO0003993 acid phosphatase activity, GO0042803 protein homodimerization activity, GO0016787 hydrolase activity	GO0016311 dephosphorylation	GO0005634 nucleus, GO0016021 integral component of membrane, GO0070062 extracellular exosome, GO0016020 membrane	FALSE	FALSE	FALSE	FALSE	FALSE	FALSE	FALSE	FALSE	FALSE	FALSE	FALSE	FALSE	FALSE	FALSE	FALSE	FALSE	FALSE	FALSE	FALSE	FALSE	FALSE	FALSE	FALSE	FALSE	FALSE	FALSE
FBgn0000036	nAChRalpha1	ENSMUSG00000022041, ENSMUSG00000031491, ENSMUSG00000032303	Chrna2, Chrna6, Chrna3	0	0	0.478555	NA	NA	0	NA	NA	GO0006811 ion transport, GO:0034220 ion transmembrane transport, GO:0060078 regulation of postsynaptic membrane potential, GO:0060079 excitatory postsynaptic potential, GO:0042391 regulation of membrane potential, GO:0007165 signal transduction, GO:0007268 chemical synaptic transmission, GO:0034220 ion transmembrane transport, GO:0050877 nervous system process, GO:0007165 signal transduction, GO:…	GO0005216 ion channel activity, GO:0022848 acetylcholine-gated cation-selective channel activity, GO:0004888 transmembrane signaling receptor activity, GO:0005230 extracellular ligand-gated ion channel activity, GO:0005230 extracellular ligand-gated ion channel activity, GO:0022848 acetylcholine-gated cation-selective channel activity, GO:0008144 drug binding, GO:0015464 acetylcholine receptor ac…	GO0016021 integral component of membrane, GO:0045211 postsynaptic membrane, GO:0016020 membrane, GO:0071944 cell periphery, GO:0005886 plasma membrane, GO:0005887 integral component of plasma membrane, GO:0030054 cell junction, GO:0045202 synapse, GO:0016020 membrane, GO:0005892 acetylcholine-gated channel complex, GO:0043005 neuron projection, GO:0045202 synapse, GO:0016021 integral component of…	FALSE	GO0004888 transmembrane signaling receptor activity, GO0005230 extracellular ligand-gated ion channel activity, GO0005216 ion channel activity, GO0022848 acetylcholine-gated cation-selective channel activity, GO0015464 acetylcholine receptor activity	GO0006811 ion transport, GO0017085 response to insecticide, GO0007271 synaptic transmission, cholinergic, GO0098655 cation transmembrane transport, GO0034220 ion transmembrane transport, GO0060078 regulation of postsynaptic membrane potential, GO0042391 regulation of membrane potential, GO0007165 signal transduction, GO0007268 chemical synaptic transmission, GO0050877 nervous system process, GO00…	GO0016021 integral component of membrane, GO0045211 postsynaptic membrane, GO0030054 cell junction, GO0005892 acetylcholine-gated channel complex, GO0005887 integral component of plasma membrane, GO0016020 membrane, GO0005886 plasma membrane, GO0045202 synapse, GO0043005 neuron projection	TRUE	FALSE	TRUE	TRUE	FALSE	TRUE	FALSE	FALSE	FALSE	FALSE	FALSE	FALSE	FALSE	FALSE	FALSE	FALSE	FALSE	FALSE	TRUE	FALSE	FALSE	FALSE	FALSE	FALSE	FALSE	FALSE
FBgn0000037	mAChR-A	ENSMUSG00000032773, ENSMUSG00000046159, ENSMUSG00000074939	Chrm1, Chrm3, Chrm5	2	2	6.45749	NA	NA	1	NA	NA	GO0007186 G protein-coupled receptor signaling pathway, GO:0040012 regulation of locomotion, GO:0046541 saliva secretion, GO:0050890 cognition, GO:0007213 G protein-coupled acetylcholine receptor signaling pathway, GO:0007186 G protein-coupled receptor signaling pathway, GO:0040012 regulation of locomotion, GO:0046541 saliva secretion, GO:0050890 cognition, GO:0060078 regulation of postsynaptic m…	GO0004930 G protein-coupled receptor activity, GO:0016907 G protein-coupled acetylcholine receptor activity, GO:0004930 G protein-coupled receptor activity, GO:0016907 G protein-coupled acetylcholine receptor activity, GO:0004930 G protein-coupled receptor activity, GO:0004993 G protein-coupled serotonin receptor activity, GO:0030594 neurotransmitter receptor activity, GO:0016907 G protein-couple…	GO0016021 integral component of membrane, GO:0005887 integral component of plasma membrane, GO:0016020 membrane, GO:0016021 integral component of membrane, GO:0005887 integral component of plasma membrane, GO:0016020 membrane, GO:0005886 plasma membrane, GO:0005887 integral component of plasma membrane, GO:0030054 cell junction, GO:0045202 synapse, GO:0045211 postsynaptic membrane, GO:0016020 mem…	TRUE	GO0004930 G protein-coupled receptor activity, GO0008227 G protein-coupled amine receptor activity, GO0016907 G protein-coupled acetylcholine receptor activity, GO0004993 G protein-coupled serotonin receptor activity, GO0030594 neurotransmitter receptor activity	GO0007186 G protein-coupled receptor signaling pathway, GO0007271 synaptic transmission, cholinergic, GO0007213 G protein-coupled acetylcholine receptor signaling pathway, GO0007207 phospholipase C-activating G protein-coupled acetylcholine receptor signaling pathway, GO0007197 adenylate cyclase-inhibiting G protein-coupled acetylcholine receptor signaling pathway, GO0007200 phospholipase C-activ…	GO0016021 integral component of membrane, GO0005887 integral component of plasma membrane, GO0045211 postsynaptic membrane, GO0045202 synapse, GO0030054 cell junction, GO0016020 membrane, GO0005886 plasma membrane, GO0030425 dendrite	TRUE	FALSE	TRUE	FALSE	FALSE	FALSE	FALSE	FALSE	FALSE	FALSE	FALSE	FALSE	FALSE	FALSE	FALSE	FALSE	FALSE	FALSE	TRUE	FALSE	FALSE	FALSE	FALSE	TRUE	FALSE	TRUE
FBgn0000039	nAChRalpha2	ENSMUSG00000022041, ENSMUSG00000031491, ENSMUSG00000032303	Chrna2, Chrna6, Chrna3	0	0	0.478555	NA	NA	0	NA	NA	GO0006811 ion transport, GO:0034220 ion transmembrane transport, GO:0060078 regulation of postsynaptic membrane potential, GO:0060079 excitatory postsynaptic potential, GO:0042391 regulation of membrane potential, GO:0007165 signal transduction, GO:0007268 chemical synaptic transmission, GO:0034220 ion transmembrane transport, GO:0050877 nervous system process, GO:0007165 signal transduction, GO:…	GO0005216 ion channel activity, GO:0022848 acetylcholine-gated cation-selective channel activity, GO:0004888 transmembrane signaling receptor activity, GO:0005230 extracellular ligand-gated ion channel activity, GO:0005230 extracellular ligand-gated ion channel activity, GO:0022848 acetylcholine-gated cation-selective channel activity, GO:0008144 drug binding, GO:0015464 acetylcholine receptor ac…	GO0016021 integral component of membrane, GO:0045211 postsynaptic membrane, GO:0016020 membrane, GO:0071944 cell periphery, GO:0005886 plasma membrane, GO:0005887 integral component of plasma membrane, GO:0030054 cell junction, GO:0045202 synapse, GO:0016020 membrane, GO:0005892 acetylcholine-gated channel complex, GO:0043005 neuron projection, GO:0045202 synapse, GO:0016021 integral component of…	FALSE	GO0004888 transmembrane signaling receptor activity, GO0005230 extracellular ligand-gated ion channel activity, GO0005216 ion channel activity, GO0022848 acetylcholine-gated cation-selective channel activity, GO0015464 acetylcholine receptor activity	GO0006811 ion transport, GO0007271 synaptic transmission, cholinergic, GO0098655 cation transmembrane transport, GO0034220 ion transmembrane transport, GO0060078 regulation of postsynaptic membrane potential, GO0042391 regulation of membrane potential, GO0007165 signal transduction, GO0007268 chemical synaptic transmission, GO0050877 nervous system process, GO0060079 excitatory postsynaptic poten…	GO0016021 integral component of membrane, GO0045211 postsynaptic membrane, GO0030054 cell junction, GO0005892 acetylcholine-gated channel complex, GO0005887 integral component of plasma membrane, GO0016020 membrane, GO0005886 plasma membrane, GO0045202 synapse, GO0043005 neuron projection	TRUE	FALSE	TRUE	FALSE	FALSE	FALSE	FALSE	FALSE	FALSE	FALSE	FALSE	FALSE	FALSE	FALSE	FALSE	FALSE	FALSE	FALSE	FALSE	FALSE	FALSE	FALSE	FALSE	FALSE	FALSE	FALSE
FBgn0000042	Act5C	ENSMUSG00000029580, ENSMUSG00000062825	Actb, Actg1	12	11	2033.32	0	-0.7968	4	0	-0.923042	GO0048870 cell motility, GO:0098974 postsynaptic actin cytoskeleton organization, GO:0007409 axonogenesis, GO:0022898 regulation of transmembrane transporter activity, GO:0048870 cell motility, GO:0051621 regulation of norepinephrine uptake, GO:0072749 cellular response to cytochalasin B, GO:0098974 postsynaptic actin cytoskeleton organization, GO:1903076 regulation of protein localization to pla…	GO0005515 protein binding, GO:0000166 nucleotide binding, GO:0005524 ATP binding, GO:0042802 identical protein binding, GO:0019894 kinesin binding, GO:0019901 protein kinase binding, GO:0019894 kinesin binding, GO:0019901 protein kinase binding, GO:0030957 Tat protein binding, GO:0042802 identical protein binding, GO:0050998 nitric-oxide synthase binding, GO:0098973 structural constituent of post…	GO0005737 cytoplasm, GO:0005634 nucleus, GO:0005634 nucleus, GO:0005634 nucleus, GO:0032991 protein-containing complex, GO:0005829 cytosol, GO:0005737 cytoplasm, GO:0005737 cytoplasm, GO:0015629 actin cytoskeleton, GO:0005856 cytoskeleton, GO:0014069 postsynaptic density, GO:0030424 axon, GO:0015629 actin cytoskeleton, GO:0005829 cytosol, GO:0098978 glutamatergic synapse, GO:0045121 membrane raft…	TRUE	GO0005524 ATP binding, GO0005200 structural constituent of cytoskeleton, GO0000166 nucleotide binding, GO0005515 protein binding	GO0000281 mitotic cytokinesis, GO0007010 cytoskeleton organization, GO0007291 sperm individualization, GO0006338 chromatin remodeling, GO0032507 maintenance of protein location in cell, GO0035148 tube formation	GO0031011 Ino80 complex, GO0005737 cytoplasm, GO0035060 brahma complex, GO0005884 actin filament, GO0005856 cytoskeleton	FALSE	FALSE	FALSE	TRUE	TRUE	TRUE	TRUE	TRUE	TRUE	TRUE	TRUE	TRUE	TRUE	TRUE	TRUE	TRUE	TRUE	TRUE	FALSE	FALSE	FALSE	FALSE	FALSE	FALSE	FALSE	FALSE
FBgn0000043	Act42A	ENSMUSG00000029580, ENSMUSG00000062825	Actb, Actg1	12	11	2033.32	0	-0.7968	4	0	-0.923042	GO0048870 cell motility, GO:0098974 postsynaptic actin cytoskeleton organization, GO:0007409 axonogenesis, GO:0022898 regulation of transmembrane transporter activity, GO:0048870 cell motility, GO:0051621 regulation of norepinephrine uptake, GO:0072749 cellular response to cytochalasin B, GO:0098974 postsynaptic actin cytoskeleton organization, GO:1903076 regulation of protein localization to pla…	GO0005515 protein binding, GO:0000166 nucleotide binding, GO:0005524 ATP binding, GO:0042802 identical protein binding, GO:0019894 kinesin binding, GO:0019901 protein kinase binding, GO:0019894 kinesin binding, GO:0019901 protein kinase binding, GO:0030957 Tat protein binding, GO:0042802 identical protein binding, GO:0050998 nitric-oxide synthase binding, GO:0098973 structural constituent of post…	GO0005737 cytoplasm, GO:0005634 nucleus, GO:0005634 nucleus, GO:0005634 nucleus, GO:0032991 protein-containing complex, GO:0005829 cytosol, GO:0005737 cytoplasm, GO:0005737 cytoplasm, GO:0015629 actin cytoskeleton, GO:0005856 cytoskeleton, GO:0014069 postsynaptic density, GO:0030424 axon, GO:0015629 actin cytoskeleton, GO:0005829 cytosol, GO:0098978 glutamatergic synapse, GO:0045121 membrane raft…	TRUE	GO0005524 ATP binding, GO0005200 structural constituent of cytoskeleton, GO0000166 nucleotide binding	GO0000281 mitotic cytokinesis, GO0007010 cytoskeleton organization	GO0005737 cytoplasm, GO0035060 brahma complex, GO0005884 actin filament, GO0005856 cytoskeleton	FALSE	FALSE	FALSE	TRUE	FALSE	FALSE	FALSE	TRUE	FALSE	FALSE	FALSE	FALSE	TRUE	FALSE	FALSE	FALSE	FALSE	FALSE	FALSE	FALSE	FALSE	FALSE	FALSE	FALSE	FALSE	FALSE
FBgn0000044	Act57B	ENSMUSG00000029580	Actb	12	11	2033.32	0	-0.7968	4	0	-1.06841	GO0048870 cell motility, GO:0098974 postsynaptic actin cytoskeleton organization, GO:0007409 axonogenesis, GO:0022898 regulation of transmembrane transporter activity, GO:0048870 cell motility, GO:0051621 regulation of norepinephrine uptake, GO:0072749 cellular response to cytochalasin B, GO:0098974 postsynaptic actin cytoskeleton organization, GO:1903076 regulation of protein localization to pla…	GO0005515 protein binding, GO:0000166 nucleotide binding, GO:0005524 ATP binding, GO:0042802 identical protein binding, GO:0019894 kinesin binding, GO:0019901 protein kinase binding, GO:0019894 kinesin binding, GO:0019901 protein kinase binding, GO:0030957 Tat protein binding, GO:0042802 identical protein binding, GO:0050998 nitric-oxide synthase binding, GO:0098973 structural constituent of post…	GO0005737 cytoplasm, GO:0005634 nucleus, GO:0005634 nucleus, GO:0005634 nucleus, GO:0032991 protein-containing complex, GO:0005829 cytosol, GO:0005737 cytoplasm, GO:0005737 cytoplasm, GO:0015629 actin cytoskeleton, GO:0005856 cytoskeleton, GO:0014069 postsynaptic density, GO:0030424 axon, GO:0015629 actin cytoskeleton, GO:0005829 cytosol, GO:0098978 glutamatergic synapse, GO:0045121 membrane raft…	FALSE	GO0005524 ATP binding, GO0005200 structural constituent of cytoskeleton, GO0000166 nucleotide binding	GO0000281 mitotic cytokinesis, GO0007010 cytoskeleton organization, GO0007507 heart development, GO0050807 regulation of synapse organization, GO0098529 neuromuscular junction development, skeletal muscle fiber	GO0005737 cytoplasm, GO0005886 plasma membrane, GO0005884 actin filament, GO0005856 cytoskeleton	FALSE	TRUE	FALSE	TRUE	FALSE	FALSE	TRUE	TRUE	FALSE	TRUE	TRUE	TRUE	TRUE	TRUE	TRUE	TRUE	TRUE	TRUE	FALSE	FALSE	FALSE	FALSE	FALSE	FALSE	FALSE	FALSE
FBgn0000045	Act79B	ENSMUSG00000029580	Actb	12	11	2033.32	0	-0.7968	4	0	-1.06841	GO0048870 cell motility, GO:0098974 postsynaptic actin cytoskeleton organization, GO:0007409 axonogenesis, GO:0022898 regulation of transmembrane transporter activity, GO:0048870 cell motility, GO:0051621 regulation of norepinephrine uptake, GO:0072749 cellular response to cytochalasin B, GO:0098974 postsynaptic actin cytoskeleton organization, GO:1903076 regulation of protein localization to pla…	GO0005515 protein binding, GO:0000166 nucleotide binding, GO:0005524 ATP binding, GO:0042802 identical protein binding, GO:0019894 kinesin binding, GO:0019901 protein kinase binding, GO:0019894 kinesin binding, GO:0019901 protein kinase binding, GO:0030957 Tat protein binding, GO:0042802 identical protein binding, GO:0050998 nitric-oxide synthase binding, GO:0098973 structural constituent of post…	GO0005737 cytoplasm, GO:0005634 nucleus, GO:0005634 nucleus, GO:0005634 nucleus, GO:0032991 protein-containing complex, GO:0005829 cytosol, GO:0005737 cytoplasm, GO:0005737 cytoplasm, GO:0015629 actin cytoskeleton, GO:0005856 cytoskeleton, GO:0014069 postsynaptic density, GO:0030424 axon, GO:0015629 actin cytoskeleton, GO:0005829 cytosol, GO:0098978 glutamatergic synapse, GO:0045121 membrane raft…	FALSE	GO0005524 ATP binding, GO0005200 structural constituent of cytoskeleton, GO0000166 nucleotide binding	GO0007010 cytoskeleton organization	GO0005737 cytoplasm, GO0005884 actin filament, GO0005856 cytoskeleton	FALSE	FALSE	FALSE	TRUE	FALSE	FALSE	FALSE	TRUE	FALSE	FALSE	TRUE	TRUE	TRUE	FALSE	FALSE	TRUE	TRUE	FALSE	FALSE	FALSE	FALSE	FALSE	FALSE	FALSE	FALSE	FALSE
FBgn0000046	Act87E	ENSMUSG00000029580	Actb	12	11	2033.32	0	-0.7968	4	0	-1.06841	GO0048870 cell motility, GO:0098974 postsynaptic actin cytoskeleton organization, GO:0007409 axonogenesis, GO:0022898 regulation of transmembrane transporter activity, GO:0048870 cell motility, GO:0051621 regulation of norepinephrine uptake, GO:0072749 cellular response to cytochalasin B, GO:0098974 postsynaptic actin cytoskeleton organization, GO:1903076 regulation of protein localization to pla…	GO0005515 protein binding, GO:0000166 nucleotide binding, GO:0005524 ATP binding, GO:0042802 identical protein binding, GO:0019894 kinesin binding, GO:0019901 protein kinase binding, GO:0019894 kinesin binding, GO:0019901 protein kinase binding, GO:0030957 Tat protein binding, GO:0042802 identical protein binding, GO:0050998 nitric-oxide synthase binding, GO:0098973 structural constituent of post…	GO0005737 cytoplasm, GO:0005634 nucleus, GO:0005634 nucleus, GO:0005634 nucleus, GO:0032991 protein-containing complex, GO:0005829 cytosol, GO:0005737 cytoplasm, GO:0005737 cytoplasm, GO:0015629 actin cytoskeleton, GO:0005856 cytoskeleton, GO:0014069 postsynaptic density, GO:0030424 axon, GO:0015629 actin cytoskeleton, GO:0005829 cytosol, GO:0098978 glutamatergic synapse, GO:0045121 membrane raft…	FALSE	GO0005524 ATP binding, GO0005200 structural constituent of cytoskeleton, GO0000166 nucleotide binding	GO0007010 cytoskeleton organization, GO0016573 histone acetylation, GO0043486 histone exchange	GO0005737 cytoplasm, GO0035267 NuA4 histone acetyltransferase complex, GO0005884 actin filament, GO0005856 cytoskeleton	FALSE	FALSE	FALSE	TRUE	FALSE	FALSE	FALSE	TRUE	FALSE	FALSE	TRUE	TRUE	TRUE	FALSE	FALSE	TRUE	TRUE	TRUE	TRUE	FALSE	FALSE	FALSE	FALSE	FALSE	FALSE	FALSE
FBgn0000047	Act88F	ENSMUSG00000029580	Actb	12	11	2033.32	0	-0.7968	4	0	-1.06841	GO0048870 cell motility, GO:0098974 postsynaptic actin cytoskeleton organization, GO:0007409 axonogenesis, GO:0022898 regulation of transmembrane transporter activity, GO:0048870 cell motility, GO:0051621 regulation of norepinephrine uptake, GO:0072749 cellular response to cytochalasin B, GO:0098974 postsynaptic actin cytoskeleton organization, GO:1903076 regulation of protein localization to pla…	GO0005515 protein binding, GO:0000166 nucleotide binding, GO:0005524 ATP binding, GO:0042802 identical protein binding, GO:0019894 kinesin binding, GO:0019901 protein kinase binding, GO:0019894 kinesin binding, GO:0019901 protein kinase binding, GO:0030957 Tat protein binding, GO:0042802 identical protein binding, GO:0050998 nitric-oxide synthase binding, GO:0098973 structural constituent of post…	GO0005737 cytoplasm, GO:0005634 nucleus, GO:0005634 nucleus, GO:0005634 nucleus, GO:0032991 protein-containing complex, GO:0005829 cytosol, GO:0005737 cytoplasm, GO:0005737 cytoplasm, GO:0015629 actin cytoskeleton, GO:0005856 cytoskeleton, GO:0014069 postsynaptic density, GO:0030424 axon, GO:0015629 actin cytoskeleton, GO:0005829 cytosol, GO:0098978 glutamatergic synapse, GO:0045121 membrane raft…	FALSE	GO0005524 ATP binding, GO0005200 structural constituent of cytoskeleton, GO0000166 nucleotide binding	GO0007010 cytoskeleton organization, GO0071689 muscle thin filament assembly, GO0014866 skeletal myofibril assembly	GO0005737 cytoplasm, GO0005884 actin filament, GO0005865 striated muscle thin filament, GO0005856 cytoskeleton	FALSE	FALSE	FALSE	FALSE	FALSE	FALSE	FALSE	FALSE	FALSE	FALSE	FALSE	FALSE	FALSE	FALSE	FALSE	FALSE	FALSE	FALSE	FALSE	FALSE	FALSE	FALSE	FALSE	FALSE	FALSE	FALSE
FBgn0000052	Pfas	ENSMUSG00000020899	Pfas	3	3	10.3541	0	-0.880679	0	NA	NA	GO0006189 'de novo' IMP biosynthetic process, GO:0006541 glutamine metabolic process, GO:0006541 glutamine metabolic process, GO:0006164 purine nucleotide biosynthetic process, GO:0097065 anterior head development, GO:0009156 ribonucleoside monophosphate biosynthetic process, GO:0009156 ribonucleoside monophosphate biosynthetic process, GO:0042493 response to drug, GO:0006541 glutamine metabolic …	GO0004642 phosphoribosylformylglycinamidine synthase activity, GO:0046872 metal ion binding, GO:0000166 nucleotide binding, GO:0005524 ATP binding, GO:0016874 ligase activity, GO:0004642 phosphoribosylformylglycinamidine synthase activity	GO0005737 cytoplasm, GO:0005737 cytoplasm	FALSE	GO0046872 metal ion binding, GO0005524 ATP binding, GO0004642 phosphoribosylformylglycinamidine synthase activity, GO0000166 nucleotide binding, GO0016874 ligase activity	GO0006164 purine nucleotide biosynthetic process, GO0006189 'de novo' IMP biosynthetic process, GO0006541 glutamine metabolic process	GO0005737 cytoplasm	FALSE	FALSE	FALSE	TRUE	FALSE	TRUE	FALSE	FALSE	FALSE	FALSE	FALSE	FALSE	FALSE	FALSE	FALSE	FALSE	FALSE	FALSE	FALSE	FALSE	FALSE	FALSE	FALSE	FALSE	FALSE	FALSE
FBgn0000053	Gart	ENSMUSG00000022962	Gart	10	9	28.528	1	-0.348548	2	1	-0.0127916	GO0006189 'de novo' IMP biosynthetic process, GO:0009113 purine nucleobase biosynthetic process, GO:0009058 biosynthetic process, GO:0008152 metabolic process, GO:0010033 response to organic substance, GO:0006164 purine nucleotide biosynthetic process, GO:0006164 purine nucleotide biosynthetic process, GO:0010035 response to inorganic substance, GO:0046654 tetrahydrofolate biosynthetic process, G…	GO0046872 metal ion binding, GO:0005524 ATP binding, GO:0004637 phosphoribosylamine-glycine ligase activity, GO:0016742 hydroxymethyl-, formyl- and related transferase activity, GO:0004644 phosphoribosylglycinamide formyltransferase activity, GO:0004641 phosphoribosylformylglycinamidine cyclo-ligase activity, GO:0016740 transferase activity, GO:0003824 catalytic activity, GO:0000166 nucleotide bi…	GO0005829 cytosol, GO:0005829 cytosol, GO:0005829 cytosol, GO:0005829 cytosol	FALSE	GO0046872 metal ion binding, GO0005524 ATP binding, GO0016742 hydroxymethyl-, formyl- and related transferase activity, GO0004641 phosphoribosylformylglycinamidine cyclo-ligase activity, GO0004644 phosphoribosylglycinamide formyltransferase activity, GO0004637 phosphoribosylamine-glycine ligase activity, GO0000166 nucleotide binding, GO0016740 transferase activity, GO0016874 ligase activity, GO00…	GO0009113 purine nucleobase biosynthetic process, GO0006189 'de novo' IMP biosynthetic process, GO0009058 biosynthetic process, GO0006164 purine nucleotide biosynthetic process, GO0008152 metabolic process	GO0005737 cytoplasm	FALSE	FALSE	FALSE	TRUE	TRUE	TRUE	FALSE	FALSE	TRUE	FALSE	TRUE	FALSE	TRUE	TRUE	FALSE	FALSE	FALSE	FALSE	TRUE	FALSE	FALSE	FALSE	FALSE	FALSE	FALSE	FALSE
FBgn0000057	adp	ENSMUSG00000037622	Wdtc1	4	4	14.7118	1	0.336632	1	1	1.45665	GO0016567 protein ubiquitination, GO:0008361 regulation of cell size, GO:0000122 negative regulation of transcription by RNA polymerase II, GO:0043086 negative regulation of catalytic activity, GO:0001701 in utero embryonic development, GO:0006006 glucose metabolic process, GO:0035264 multicellular organism growth, GO:0032869 cellular response to insulin stimulus, GO:0045717 negative regulation o…	GO0005515 protein binding, GO:0042393 histone binding, GO:0042826 histone deacetylase binding, GO:0004857 enzyme inhibitor activity, GO:0005515 protein binding	GO0005634 nucleus, GO:0005829 cytosol	FALSE	GO0005515 protein binding, GO0003674 molecular_function	GO0005975 carbohydrate metabolic process, GO0006629 lipid metabolic process, GO0010883 regulation of lipid storage, GO0010891 negative regulation of sequestering of triglyceride, GO0009269 response to desiccation	GO0005575 cellular_component	FALSE	FALSE	FALSE	FALSE	FALSE	FALSE	FALSE	FALSE	FALSE	FALSE	FALSE	FALSE	FALSE	FALSE	FALSE	FALSE	FALSE	FALSE	FALSE	FALSE	FALSE	FALSE	FALSE	FALSE	FALSE	FALSE
FBgn0000061	al	ENSMUSG00000035277	Arx	1	1	5.18944	0	-1.53552	0	0	-4.52343	GO0006355 regulation of transcription, DNA-templated, GO:0007275 multicellular organism development, GO:0010628 positive regulation of gene expression, GO:0030154 cell differentiation, GO:0007399 nervous system development, GO:0001764 neuron migration, GO:0021772 olfactory bulb development, GO:0030900 forebrain development, GO:0042127 regulation of cell population proliferation, GO:0048666 neuron…	GO0003677 DNA binding, GO:0043565 sequence-specific DNA binding, GO:0003682 chromatin binding, GO:0000977 RNA polymerase II regulatory region sequence-specific DNA binding, GO:0000981 DNA-binding transcription factor activity, RNA polymerase II-specific, GO:0000981 DNA-binding transcription factor activity, RNA polymerase II-specific, GO:0001227 DNA-binding transcription repressor activity, RNA p…	GO0005634 nucleus, GO:0005634 nucleus, GO:0005634 nucleus, GO:0005634 nucleus, GO:0005634 nucleus, GO:0005634 nucleus, GO:0005634 nucleus, GO:0005634 nucleus	TRUE	GO0003677 DNA binding, GO0043565 sequence-specific DNA binding, GO0000981 DNA-binding transcription factor activity, RNA polymerase II-specific, GO0000977 RNA polymerase II regulatory region sequence-specific DNA binding, GO0005515 protein binding	GO0006355 regulation of transcription, DNA-templated, GO0045747 positive regulation of Notch signaling pathway, GO0045892 negative regulation of transcription, DNA-templated, GO0007480 imaginal disc-derived leg morphogenesis, GO0022416 chaeta development, GO0035218 leg disc development, GO0048800 antennal morphogenesis, GO0035015 elongation of arista core, GO0007275 multicellular organism develop…	GO0005634 nucleus, GO0032991 protein-containing complex	FALSE	FALSE	FALSE	FALSE	FALSE	FALSE	FALSE	FALSE	FALSE	FALSE	FALSE	FALSE	FALSE	FALSE	FALSE	FALSE	FALSE	FALSE	TRUE	FALSE	FALSE	FALSE	FALSE	FALSE	FALSE	FALSE
FBgn0000063	Mps1	ENSMUSG00000038379	Ttk	1	1	10.4034	1	-0.228654	0	NA	NA	GO0006468 protein phosphorylation, GO:0007093 mitotic cell cycle checkpoint, GO:0051304 chromosome separation, GO:0006468 protein phosphorylation, GO:0007093 mitotic cell cycle checkpoint, GO:0051304 chromosome separation, GO:0016310 phosphorylation, GO:0007094 mitotic spindle assembly checkpoint, GO:0018107 peptidyl-threonine phosphorylation, GO:0046777 protein autophosphorylation, GO:0018105 pe…	GO0005524 ATP binding, GO:0005515 protein binding, GO:0004672 protein kinase activity, GO:0004712 protein serine/threonine/tyrosine kinase activity, GO:0005524 ATP binding, GO:0005515 protein binding, GO:0004672 protein kinase activity, GO:0004712 protein serine/threonine/tyrosine kinase activity, GO:0016740 transferase activity, GO:0000166 nucleotide binding, GO:0042803 protein homodimerization …	GO0005737 cytoplasm, GO:0000776 kinetochore, GO:0005737 cytoplasm	FALSE	GO0004672 protein kinase activity, GO0005524 ATP binding, GO0004712 protein serine/threonine/tyrosine kinase activity, GO0016740 transferase activity	GO0006468 protein phosphorylation, GO0051304 chromosome separation, GO0007093 mitotic cell cycle checkpoint, GO0007094 mitotic spindle assembly checkpoint, GO0016321 female meiosis chromosome segregation, GO0051321 meiotic cell cycle, GO0048133 male germ-line stem cell asymmetric division, GO0001666 response to hypoxia, GO0007143 female meiotic nuclear division, GO0032837 distributive segregation…	GO0005813 centrosome, GO0005819 spindle, GO0000776 kinetochore, GO0000942 condensed nuclear chromosome outer kinetochore	FALSE	FALSE	FALSE	FALSE	FALSE	FALSE	FALSE	FALSE	FALSE	FALSE	FALSE	FALSE	FALSE	FALSE	FALSE	FALSE	FALSE	FALSE	TRUE	FALSE	FALSE	FALSE	FALSE	FALSE	FALSE	FALSE
FBgn0000064	Ald1	ENSMUSG00000017390, ENSMUSG00000028307, ENSMUSG00000030695, ENSMUSG00000063129	Aldoc, Aldob, Aldoa, Aldoart2	12	11	751.716	NA	NA	4	NA	NA	GO0006096 glycolytic process, GO:0006915 apoptotic process, GO:0051289 protein homotetramerization, GO:0051290 protein heterotetramerization, GO:0007568 aging, GO:0030388 fructose 1,6-bisphosphate metabolic process, GO:0030388 fructose 1,6-bisphosphate metabolic process, GO:0030388 fructose 1,6-bisphosphate metabolic process, GO:0030855 epithelial cell differentiation, GO:0006096 glycolytic proce…	GO0003824 catalytic activity, GO:0004332 fructose-bisphosphate aldolase activity, GO:0016829 lyase activity, GO:0008092 cytoskeletal protein binding, GO:0004332 fructose-bisphosphate aldolase activity, GO:0004332 fructose-bisphosphate aldolase activity, GO:0004332 fructose-bisphosphate aldolase activity, GO:0008092 cytoskeletal protein binding, GO:0003824 catalytic activity, GO:0004332 fructose-b…	GO0005737 cytoplasm, GO:0005739 mitochondrion, GO:0030424 axon, GO:0099524 postsynaptic cytosol, GO:0005737 cytoplasm, GO:0005739 mitochondrion, GO:0030424 axon, GO:0099524 postsynaptic cytosol, GO0005634 nucleus, GO:0048471 perinuclear region of cytoplasm, GO:0005829 cytosol, GO:0005737 cytoplasm, GO:0005737 cytoplasm, GO:0005886 plasma membrane, GO:0005856 cytoskeleton, GO:0043231 intracellular…	FALSE	GO0003824 catalytic activity, GO0004332 fructose-bisphosphate aldolase activity, GO0016829 lyase activity	GO0042593 glucose homeostasis, GO0007498 mesoderm development, GO0006096 glycolytic process	GO0005829 cytosol, GO0030018 Z disc, GO0031430 M band	FALSE	FALSE	FALSE	TRUE	TRUE	TRUE	TRUE	TRUE	TRUE	TRUE	TRUE	TRUE	TRUE	TRUE	TRUE	TRUE	TRUE	TRUE	TRUE	FALSE	FALSE	FALSE	FALSE	FALSE	FALSE	FALSE
FBgn0000077	amx	ENSMUSG00000078681	Tm2d3	9	8	44.7633	0	-2.30591	2	NA	NA	GO0008150 biological_process, GO:0008150 biological_process, GO:0008150 biological_process	GO0003674 molecular_function, GO:0003674 molecular_function, GO:0003674 molecular_function	GO0016020 membrane, GO:0016021 integral component of membrane, GO:0005575 cellular_component, GO:0016020 membrane, GO:0016021 integral component of membrane, GO:0005575 cellular_component, GO:0016020 membrane, GO:0016021 integral component of membrane, GO:0016020 membrane, GO:0016021 integral component of membrane, GO:0005575 cellular_component	FALSE	GO0003674 molecular_function	GO0007498 mesoderm development, GO0045747 positive regulation of Notch signaling pathway, GO0007219 Notch signaling pathway, GO0007398 ectoderm development, GO0007220 Notch receptor processing, GO0046331 lateral inhibition, GO0001713 ectodermal cell fate determination, GO0007275 multicellular organism development	GO0016021 integral component of membrane, GO0044214 spanning component of plasma membrane, GO0016020 membrane, GO0005575 cellular_component	FALSE	FALSE	FALSE	FALSE	FALSE	FALSE	FALSE	FALSE	FALSE	FALSE	FALSE	FALSE	FALSE	FALSE	FALSE	FALSE	FALSE	FALSE	FALSE	FALSE	FALSE	FALSE	FALSE	FALSE	FALSE	FALSE
FBgn0000078	Amy-d	ENSMUSG00000074268, ENSMUSG00000093931, ENSMUSG00000096569, ENSMUSG00000096770	Amy2a5, Amy2a3, Amy2a2, Amy2a4	0	0	0.0430444	NA	NA	0	NA	NA	GO0005975 carbohydrate metabolic process, GO:0008152 metabolic process, GO:0016052 carbohydrate catabolic process, GO0005975 carbohydrate metabolic process, GO:0008152 metabolic process, GO:0016052 carbohydrate catabolic process, GO0005975 carbohydrate metabolic process, GO:0008152 metabolic process, GO:0016052 carbohydrate catabolic process, GO0005975 carbohydrate metabolic process, GO:0008152 m…	GO0003824 catalytic activity, GO:0043169 cation binding, GO:0046872 metal ion binding, GO:0016787 hydrolase activity, GO:0016798 hydrolase activity, acting on glycosyl bonds, GO:0016160 amylase activity, GO:0005509 calcium ion binding, GO:0004556 alpha-amylase activity, GO:0004556 alpha-amylase activity, GO:0004556 alpha-amylase activity, GO:0103025 alpha-amylase activity (releasing maltohexaose)…	GO0005615 extracellular space, GO:0005576 extracellular region, GO:0005615 extracellular space, GO:0005615 extracellular space, GO0005615 extracellular space, GO:0005576 extracellular region, GO:0005615 extracellular space, GO:0005615 extracellular space, GO0005615 extracellular space, GO:0005576 extracellular region, GO:0005615 extracellular space, GO:0005615 extracellular space, GO0005615 extra…	FALSE	GO0003824 catalytic activity, GO0043169 cation binding, GO0004556 alpha-amylase activity, GO0103025 alpha-amylase activity (releasing maltohexaose)	GO0005975 carbohydrate metabolic process	NA	FALSE	FALSE	FALSE	FALSE	FALSE	FALSE	FALSE	FALSE	FALSE	FALSE	FALSE	FALSE	FALSE	FALSE	FALSE	FALSE	FALSE	FALSE	FALSE	FALSE	FALSE	FALSE	FALSE	FALSE	FALSE	FALSE
FBgn0000079	Amy-p	ENSMUSG00000074268, ENSMUSG00000093931, ENSMUSG00000096569, ENSMUSG00000096770	Amy2a5, Amy2a3, Amy2a2, Amy2a4	0	0	0.0430444	NA	NA	0	NA	NA	GO0005975 carbohydrate metabolic process, GO:0008152 metabolic process, GO:0016052 carbohydrate catabolic process, GO0005975 carbohydrate metabolic process, GO:0008152 metabolic process, GO:0016052 carbohydrate catabolic process, GO0005975 carbohydrate metabolic process, GO:0008152 metabolic process, GO:0016052 carbohydrate catabolic process, GO0005975 carbohydrate metabolic process, GO:0008152 m…	GO0003824 catalytic activity, GO:0043169 cation binding, GO:0046872 metal ion binding, GO:0016787 hydrolase activity, GO:0016798 hydrolase activity, acting on glycosyl bonds, GO:0016160 amylase activity, GO:0005509 calcium ion binding, GO:0004556 alpha-amylase activity, GO:0004556 alpha-amylase activity, GO:0004556 alpha-amylase activity, GO:0103025 alpha-amylase activity (releasing maltohexaose)…	GO0005615 extracellular space, GO:0005576 extracellular region, GO:0005615 extracellular space, GO:0005615 extracellular space, GO0005615 extracellular space, GO:0005576 extracellular region, GO:0005615 extracellular space, GO:0005615 extracellular space, GO0005615 extracellular space, GO:0005576 extracellular region, GO:0005615 extracellular space, GO:0005615 extracellular space, GO0005615 extra…	FALSE	GO0003824 catalytic activity, GO0043169 cation binding, GO0004556 alpha-amylase activity, GO0103025 alpha-amylase activity (releasing maltohexaose), GO0016787 hydrolase activity, GO0016798 hydrolase activity, acting on glycosyl bonds	GO0005975 carbohydrate metabolic process, GO0008152 metabolic process	NA	FALSE	FALSE	FALSE	TRUE	FALSE	FALSE	FALSE	TRUE	FALSE	FALSE	TRUE	TRUE	TRUE	FALSE	FALSE	TRUE	FALSE	TRUE	FALSE	FALSE	FALSE	FALSE	FALSE	FALSE	FALSE	FALSE
FBgn0000083	AnxB9	ENSMUSG00000021814, ENSMUSG00000021866	Anxa7, Anxa11	10	9	94.6249	0	-0.630081	2	NA	NA	GO0010629 negative regulation of gene expression, GO:0006874 cellular calcium ion homeostasis, GO:0014070 response to organic cyclic compound, GO:0006914 autophagy, GO:0008360 regulation of cell shape, GO:0006874 cellular calcium ion homeostasis, GO:0008283 cell population proliferation, GO:0051592 response to calcium ion, GO:0061025 membrane fusion, GO:0007599 hemostasis, GO:0009651 response to …	GO0005509 calcium ion binding, GO:0005544 calcium-dependent phospholipid binding, GO:0005515 protein binding, GO:0005178 integrin binding, GO:0005178 integrin binding, GO:0042802 identical protein binding, GO:0005544 calcium-dependent phospholipid binding, GO:0048306 calcium-dependent protein binding, GO:0005544 calcium-dependent phospholipid binding, GO:0048306 calcium-dependent protein binding,…	GO0005634 nucleus, GO:0005634 nucleus, GO:0005829 cytosol, GO:0005634 nucleus, GO:0005886 plasma membrane, GO:0005789 endoplasmic reticulum membrane, GO:0005635 nuclear envelope, GO:0062023 collagen-containing extracellular matrix, GO:0031982 vesicle, GO:0042584 chromaffin granule membrane, GO:0042584 chromaffin granule membrane, GO:0005634 nucleus, GO:0005789 endoplasmic reticulum membrane, GO:0…	FALSE	GO0005509 calcium ion binding, GO0005544 calcium-dependent phospholipid binding, GO0003779 actin binding, GO0030507 spectrin binding, GO0005515 protein binding	GO0032509 endosome transport via multivesicular body sorting pathway, GO0048190 wing disc dorsal/ventral pattern formation, GO0030011 maintenance of cell polarity, GO0010797 regulation of multivesicular body size involved in endosome transport	GO0012505 endomembrane system, GO0005938 cell cortex	FALSE	FALSE	FALSE	TRUE	TRUE	TRUE	TRUE	TRUE	TRUE	TRUE	TRUE	TRUE	TRUE	TRUE	TRUE	TRUE	TRUE	TRUE	FALSE	FALSE	FALSE	FALSE	FALSE	TRUE	FALSE	TRUE
FBgn0000097	aop	ENSMUSG00000030199	Etv6	2	1	2.83926	0	-1.06958	2	NA	NA	GO0006355 regulation of transcription, DNA-templated, GO:0030154 cell differentiation, GO:0000122 negative regulation of transcription by RNA polymerase II, GO:0006357 regulation of transcription by RNA polymerase II, GO:0006355 regulation of transcription, DNA-templated, GO:0022008 neurogenesis, GO:0045944 positive regulation of transcription by RNA polymerase II, GO:0030154 cell differentiation…	GO0003700 DNA-binding transcription factor activity, GO:0043565 sequence-specific DNA binding, GO:0003677 DNA binding, GO:0005515 protein binding, GO:0000977 RNA polymerase II regulatory region sequence-specific DNA binding, GO:0003677 DNA binding, GO:0000981 DNA-binding transcription factor activity, RNA polymerase II-specific, GO:0019904 protein domain specific binding, GO:0003700 DNA-binding t…	GO0005634 nucleus, GO:0005829 cytosol, GO:0005634 nucleus, GO:0005730 nucleolus, GO:0005730 nucleolus, GO:0005829 cytosol, GO:0005634 nucleus, GO:0005634 nucleus	FALSE	GO0043565 sequence-specific DNA binding, GO0003700 DNA-binding transcription factor activity, GO0019904 protein domain specific binding, GO0003677 DNA binding, GO0005515 protein binding, GO0000981 DNA-binding transcription factor activity, RNA polymerase II-specific, GO0001227 DNA-binding transcription repressor activity, RNA polymerase II-specific, GO0000980 RNA polymerase II distal enhancer seq…	GO0006351 transcription, DNA-templated, GO0006355 regulation of transcription, DNA-templated, GO0048749 compound eye development, GO0007298 border follicle cell migration, GO0010628 positive regulation of gene expression, GO0007391 dorsal closure, GO0045892 negative regulation of transcription, DNA-templated, GO0000122 negative regulation of transcription by RNA polymerase II, GO0006897 endocytos…	GO0005829 cytosol, GO0005634 nucleus, GO0005654 nucleoplasm, GO0005737 cytoplasm	FALSE	FALSE	FALSE	TRUE	TRUE	TRUE	TRUE	TRUE	TRUE	TRUE	TRUE	TRUE	TRUE	TRUE	TRUE	TRUE	TRUE	TRUE	TRUE	FALSE	FALSE	FALSE	FALSE	FALSE	FALSE	FALSE
FBgn0000100	RpLP0	ENSMUSG00000067274	Rplp0	11	10	337.875	4	0.896357	4	2	2.18446	GO0042254 ribosome biogenesis, GO:0002181 cytoplasmic translation, GO:0000027 ribosomal large subunit assembly, GO:0071353 cellular response to interleukin-4, GO:0042254 ribosome biogenesis, GO:0042254 ribosome biogenesis	GO0003735 structural constituent of ribosome, GO:0042277 peptide binding, GO:0003735 structural constituent of ribosome, GO:0070180 large ribosomal subunit rRNA binding	GO0005622 intracellular, GO:0005634 nucleus, GO:0005634 nucleus, GO:0005634 nucleus, GO:0005829 cytosol, GO:0005737 cytoplasm, GO:0005737 cytoplasm, GO:0005737 cytoplasm, GO:0016020 membrane, GO:0005783 endoplasmic reticulum, GO:0014069 postsynaptic density, GO:0045202 synapse, GO:0005840 ribosome, GO:0022625 cytosolic large ribosomal subunit, GO:0030425 dendrite, GO:0098794 postsynapse, GO:19909…	FALSE	GO0003735 structural constituent of ribosome, GO0004519 endonuclease activity, GO0005509 calcium ion binding, GO0000287 magnesium ion binding, GO0140078 class I DNA-(apurinic or apyrimidinic site) endonuclease activity, GO0052720 class II DNA-(apurinic or apyrimidinic site) endonuclease activity, GO0003906 DNA-(apurinic or apyrimidinic site) endonuclease activity, GO0016829 lyase activity, GO0005…	GO0002181 cytoplasmic translation, GO0006284 base-excision repair, GO0090305 nucleic acid phosphodiester bond hydrolysis, GO0042254 ribosome biogenesis, GO0000027 ribosomal large subunit assembly, GO0006281 DNA repair, GO0006974 cellular response to DNA damage stimulus	GO0005829 cytosol, GO0005654 nucleoplasm, GO0005622 intracellular, GO0022625 cytosolic large ribosomal subunit, GO0005840 ribosome, GO0016363 nuclear matrix, GO0022626 cytosolic ribosome, GO0005634 nucleus, GO0005737 cytoplasm	FALSE	FALSE	FALSE	TRUE	TRUE	TRUE	TRUE	TRUE	TRUE	TRUE	TRUE	TRUE	TRUE	TRUE	TRUE	TRUE	TRUE	TRUE	FALSE	FALSE	FALSE	FALSE	FALSE	FALSE	FALSE	FALSE
FBgn0000108	Appl	ENSMUSG00000006651, ENSMUSG00000022892, ENSMUSG00000031996	Aplp1, App, Aplp2	12	11	499.78	3	0.88398	4	NA	NA	GO0071874 cellular response to norepinephrine stimulus, GO:0106072 negative regulation of adenylate cyclase-activating G protein-coupled receptor signaling pathway, GO0007399 nervous system development, GO:0010468 regulation of gene expression, GO:0010468 regulation of gene expression, GO:0051260 protein homooligomerization, GO:0045944 positive regulation of transcription by RNA polymerase II, GO…	GO0008201 heparin binding, GO:0046914 transition metal ion binding, GO:0031694 alpha-2A adrenergic receptor binding, GO:0031695 alpha-2B adrenergic receptor binding, GO:0031696 alpha-2C adrenergic receptor binding, GO:0042802 identical protein binding, GO0004867 serine-type endopeptidase inhibitor activity, GO:0008201 heparin binding, GO:0046914 transition metal ion binding, GO:0046872 metal ion …	GO0016021 integral component of membrane, GO:0016020 membrane, GO:0005886 plasma membrane, GO:0048471 perinuclear region of cytoplasm, GO0016021 integral component of membrane, GO:0016020 membrane, GO:0005794 Golgi apparatus, GO:0005615 extracellular space, GO:0005886 plasma membrane, GO:0005634 nucleus, GO:0005794 Golgi apparatus, GO:0005794 Golgi apparatus, GO:0048471 perinuclear region of cyto…	FALSE	GO0008201 heparin binding, GO0046914 transition metal ion binding, GO0005515 protein binding	GO0050808 synapse organization, GO0007616 long-term memory, GO0048678 response to axon injury, GO0048812 neuron projection morphogenesis, GO0007614 short-term memory, GO0016319 mushroom body development, GO0007611 learning or memory, GO0051602 response to electrical stimulus, GO1901215 negative regulation of neuron death, GO0007422 peripheral nervous system development, GO0007275 multicellular or…	GO0016021 integral component of membrane, GO0016020 membrane, GO0005576 extracellular region, GO0005886 plasma membrane	FALSE	TRUE	FALSE	TRUE	TRUE	TRUE	TRUE	TRUE	TRUE	TRUE	TRUE	FALSE	FALSE	TRUE	TRUE	FALSE	TRUE	TRUE	TRUE	FALSE	TRUE	FALSE	FALSE	FALSE	FALSE	TRUE
FBgn0000109	Aprt	ENSMUSG00000006589	Aprt	11	10	98.4237	1	-0.476986	3	0	-1.71336	GO0009116 nucleoside metabolic process, GO:0006168 adenine salvage, GO:0007595 lactation, GO:0007625 grooming behavior, GO:0006166 purine ribonucleoside salvage, GO:0006166 purine ribonucleoside salvage, GO:0006168 adenine salvage, GO:0046083 adenine metabolic process, GO:0046083 adenine metabolic process, GO:0046083 adenine metabolic process, GO:0006166 purine ribonucleoside salvage, GO:0006168 …	GO0003999 adenine phosphoribosyltransferase activity, GO:0016740 transferase activity, GO:0016757 transferase activity, transferring glycosyl groups, GO:0016208 AMP binding, GO:0002055 adenine binding, GO:0002055 adenine binding, GO:0003999 adenine phosphoribosyltransferase activity, GO:0003999 adenine phosphoribosyltransferase activity, GO:0003999 adenine phosphoribosyltransferase activity, GO:0…	GO0005737 cytoplasm, GO:0005654 nucleoplasm, GO:0005829 cytosol, GO:0005654 nucleoplasm, GO:0005829 cytosol	FALSE	GO0003999 adenine phosphoribosyltransferase activity, GO0016740 transferase activity, GO0016757 transferase activity, transferring glycosyl groups, GO0002055 adenine binding, GO0016208 AMP binding	GO0009116 nucleoside metabolic process, GO0006166 purine ribonucleoside salvage, GO0044209 AMP salvage, GO0006168 adenine salvage	GO0005737 cytoplasm	FALSE	FALSE	FALSE	TRUE	FALSE	TRUE	FALSE	FALSE	FALSE	FALSE	FALSE	FALSE	FALSE	FALSE	FALSE	FALSE	FALSE	FALSE	FALSE	FALSE	FALSE	FALSE	FALSE	FALSE	FALSE	FALSE
FBgn0000114	bru1	ENSMUSG00000002107, ENSMUSG00000005506	Celf2, Celf1	11	10	37.662	1	0.259523	4	2	1.19116	GO0006397 mRNA processing, GO:0000381 regulation of alternative mRNA splicing, via spliceosome, GO:0006376 mRNA splice site selection, GO:0006376 mRNA splice site selection, GO:0006376 mRNA splice site selection, GO:0006397 mRNA processing, GO:0000381 regulation of alternative mRNA splicing, via spliceosome, GO:0006376 mRNA splice site selection, GO:0006376 mRNA splice site selection, GO:0006376 …	GO0003723 RNA binding, GO:0003676 nucleic acid binding, GO:0003729 mRNA binding, GO:0003723 RNA binding, GO:0003723 RNA binding, GO:0036002 pre-mRNA binding, GO:0003676 nucleic acid binding, GO:0003723 RNA binding, GO:0003729 mRNA binding, GO:0003723 RNA binding, GO:0003723 RNA binding, GO:0036002 pre-mRNA binding, GO:0003723 RNA binding, GO:0003676 nucleic acid binding, GO:0003723 RNA binding, G…	GO0005634 nucleus, GO:0005634 nucleus, GO:0005634 nucleus, GO:0005634 nucleus, GO:0005634 nucleus, GO:0005737 cytoplasm, GO:0005737 cytoplasm, GO:1990904 ribonucleoprotein complex, GO:0005737 cytoplasm, GO:0005634 nucleus, GO:0005634 nucleus, GO:0005634 nucleus, GO:0005634 nucleus, GO:0005634 nucleus, GO:0005737 cytoplasm, GO:0005737 cytoplasm, GO:1990904 ribonucleoprotein complex, GO:0005737 cyt…	FALSE	GO0003729 mRNA binding, GO0003723 RNA binding, GO0003730 mRNA 3'-UTR binding, GO0003676 nucleic acid binding, GO0005515 protein binding	GO0007281 germ cell development, GO0048477 oogenesis, GO0017148 negative regulation of translation, GO0000381 regulation of alternative mRNA splicing, via spliceosome, GO0045214 sarcomere organization, GO0007319 negative regulation of oskar mRNA translation, GO2000738 positive regulation of stem cell differentiation, GO0036099 female germ-line stem cell population maintenance, GO0014881 regulatio…	GO0005634 nucleus, GO0005737 cytoplasm, GO0016604 nuclear body, GO0031965 nuclear membrane, GO0043186 P granule, GO1990904 ribonucleoprotein complex	FALSE	FALSE	FALSE	TRUE	FALSE	TRUE	TRUE	TRUE	TRUE	TRUE	TRUE	TRUE	TRUE	TRUE	TRUE	TRUE	FALSE	TRUE	TRUE	FALSE	FALSE	FALSE	FALSE	FALSE	FALSE	FALSE
FBgn0000115	Arl1	ENSMUSG00000060904	Arl1	11	10	59.5039	0	-0.962057	4	0	-1.06672	GO0007030 Golgi organization, GO:0006886 intracellular protein transport, GO:0016192 vesicle-mediated transport, GO:0007030 Golgi organization, GO:0034067 protein localization to Golgi apparatus, GO:0042147 retrograde transport, endosome to Golgi, GO:0048193 Golgi vesicle transport, GO:0009404 toxin metabolic process, GO:0042147 retrograde transport, endosome to Golgi, GO:0031584 activation of ph…	GO0005525 GTP binding, GO:0000166 nucleotide binding, GO:0005525 GTP binding, GO:0046872 metal ion binding, GO:0000166 nucleotide binding, GO:0003924 GTPase activity, GO:0005525 GTP binding, GO:0003924 GTPase activity, GO:0005525 GTP binding, GO:0005525 GTP binding, GO:0019904 protein domain specific binding, GO:0008047 enzyme activator activity, GO:0008047 enzyme activator activity, GO:0003924 G…	GO0016020 membrane, GO:0000139 Golgi membrane, GO:0005794 Golgi apparatus, GO:0005794 Golgi apparatus, GO:0005794 Golgi apparatus, GO:0005737 cytoplasm, GO:0005829 cytosol, GO:0005794 Golgi apparatus, GO:0005737 cytoplasm, GO:0005802 trans-Golgi network, GO:0005802 trans-Golgi network, GO:0005802 trans-Golgi network	FALSE	GO0005525 GTP binding, GO0003924 GTPase activity, GO0019904 protein domain specific binding, GO0000166 nucleotide binding, GO0005515 protein binding	GO0007030 Golgi organization, GO0048488 synaptic vesicle endocytosis, GO0035220 wing disc development, GO0033227 dsRNA transport, GO0007269 neurotransmitter secretion, GO0007431 salivary gland development, GO1903292 protein localization to Golgi membrane, GO0033363 secretory granule organization, GO0034067 protein localization to Golgi apparatus, GO0030334 regulation of cell migration, GO0060628 …	GO0005794 Golgi apparatus, GO0005802 trans-Golgi network, GO0098793 presynapse, GO0005737 cytoplasm	FALSE	FALSE	TRUE	FALSE	FALSE	FALSE	FALSE	FALSE	FALSE	FALSE	FALSE	FALSE	FALSE	FALSE	FALSE	FALSE	FALSE	FALSE	FALSE	FALSE	FALSE	FALSE	FALSE	FALSE	FALSE	FALSE
FBgn0000116	Argk	ENSMUSG00000001270, ENSMUSG00000021622, ENSMUSG00000030399	Ckb, Ckmt2, Ckm	12	11	802.333	NA	NA	4	NA	NA	GO0016310 phosphorylation, GO:0030644 cellular chloride ion homeostasis, GO:0007420 brain development, GO:0021549 cerebellum development, GO:0030644 cellular chloride ion homeostasis, GO0016310 phosphorylation, GO:0006603 phosphocreatine metabolic process, GO0016310 phosphorylation, GO:0009408 response to heat, GO:0006603 phosphocreatine metabolic process, GO:0046314 phosphocreatine biosynthetic …	GO0003824 catalytic activity, GO:0016772 transferase activity, transferring phosphorus-containing groups, GO:0016301 kinase activity, GO:0016740 transferase activity, GO:0005515 protein binding, GO:0000166 nucleotide binding, GO:0005524 ATP binding, GO:0031625 ubiquitin protein ligase binding, GO:0004111 creatine kinase activity, GO:0004111 creatine kinase activity, GO:0031625 ubiquitin protein l…	GO0005634 nucleus, GO:0005829 cytosol, GO:0005737 cytoplasm, GO:0043025 neuronal cell body, GO:0005739 mitochondrion, GO:0030425 dendrite, GO:0043209 myelin sheath, GO:0005634 nucleus, GO:0005829 cytosol, GO:0030425 dendrite, GO:0043025 neuronal cell body, GO0016020 membrane, GO:0005739 mitochondrion, GO:0005743 mitochondrial inner membrane, GO:0005739 mitochondrion, GO0005615 extracellular space…	FALSE	GO0016301 kinase activity, GO0003824 catalytic activity, GO0016772 transferase activity, transferring phosphorus-containing groups, GO0005524 ATP binding, GO0004054 arginine kinase activity, GO0000166 nucleotide binding, GO0016740 transferase activity	GO0016310 phosphorylation	GO0005829 cytosol, GO0005576 extracellular region, GO0005737 cytoplasm, GO0005886 plasma membrane	FALSE	FALSE	FALSE	TRUE	TRUE	TRUE	TRUE	TRUE	TRUE	TRUE	TRUE	TRUE	TRUE	TRUE	TRUE	TRUE	TRUE	TRUE	FALSE	FALSE	FALSE	FALSE	FALSE	FALSE	FALSE	FALSE
FBgn0000117	arm	ENSMUSG00000001552, ENSMUSG00000006932	Jup, Ctnnb1	11	10	976.049	3	1.45485	3	2	1.27407	GO0007155 cell adhesion, GO:0002159 desmosome assembly, GO:0045944 positive regulation of transcription by RNA polymerase II, GO:0098609 cell-cell adhesion, GO:0098609 cell-cell adhesion, GO:0016477 cell migration, GO:0001954 positive regulation of cell-matrix adhesion, GO:0072659 protein localization to plasma membrane, GO:0051091 positive regulation of DNA-binding transcription factor activity,…	GO0005515 protein binding, GO:0005198 structural molecule activity, GO:0045296 cadherin binding, GO:0045294 alpha-catenin binding, GO:0005515 protein binding, GO:0019901 protein kinase binding, GO:0045296 cadherin binding, GO:0019903 protein phosphatase binding, GO:0050839 cell adhesion molecule binding, GO:0003713 transcription coactivator activity, GO:0003713 transcription coactivator activity,…	GO0005913 cell-cell adherens junction, GO:0016342 catenin complex, GO:0016020 membrane, GO:0005634 nucleus, GO:0005829 cytosol, GO:0005737 cytoplasm, GO:0005737 cytoplasm, GO:0030054 cell junction, GO:0005886 plasma membrane, GO:0005856 cytoskeleton, GO:0005911 cell-cell junction, GO:0005911 cell-cell junction, GO:0016328 lateral plasma membrane, GO:0014704 intercalated disc, GO:0030018 Z disc, G…	TRUE	GO0008134 transcription factor binding, GO0003713 transcription coactivator activity, GO0045296 cadherin binding, GO0019900 kinase binding, GO0019903 protein phosphatase binding, GO0045294 alpha-catenin binding, GO0005515 protein binding, GO0035257 nuclear hormone receptor binding	GO0045944 positive regulation of transcription by RNA polymerase II, GO0007616 long-term memory, GO0048477 oogenesis, GO0007391 dorsal closure, GO0007155 cell adhesion, GO0035017 cuticle pattern formation, GO0000122 negative regulation of transcription by RNA polymerase II, GO0045893 positive regulation of transcription, DNA-templated, GO0035147 branch fusion, open tracheal system, GO0072659 prot…	GO0005829 cytosol, GO0005634 nucleus, GO0005654 nucleoplasm, GO0005886 plasma membrane, GO0030424 axon, GO0005912 adherens junction, GO0016324 apical plasma membrane, GO1990907 beta-catenin-TCF complex, GO0030139 endocytic vesicle, GO0005915 zonula adherens, GO0016342 catenin complex, GO0016020 membrane, GO0030054 cell junction, GO0005737 cytoplasm, GO0005913 cell-cell adherens junction	FALSE	FALSE	FALSE	TRUE	TRUE	TRUE	TRUE	TRUE	TRUE	TRUE	TRUE	TRUE	TRUE	TRUE	TRUE	TRUE	TRUE	TRUE	TRUE	FALSE	FALSE	FALSE	TRUE	FALSE	FALSE	TRUE
FBgn0000119	arr	ENSMUSG00000024913, ENSMUSG00000030201	Lrp5, Lrp6	6	5	10.8135	NA	NA	2	1	4.36436	GO0060070 canonical Wnt signaling pathway, GO:0007275 multicellular organism development, GO:0016055 Wnt signaling pathway, GO:0045944 positive regulation of transcription by RNA polymerase II, GO:0045944 positive regulation of transcription by RNA polymerase II, GO:0009952 anterior/posterior pattern specification, GO:0045893 positive regulation of transcription, DNA-templated, GO:0042632 cholest…	GO0005515 protein binding, GO:0017147 Wnt-protein binding, GO:0042813 Wnt-activated receptor activity, GO:0005515 protein binding, GO:0017147 Wnt-protein binding, GO:0017147 Wnt-protein binding, GO:0017147 Wnt-protein binding, GO:0042813 Wnt-activated receptor activity, GO:0042813 Wnt-activated receptor activity, GO:0042813 Wnt-activated receptor activity, GO:0071936 coreceptor activity involved …	GO0016020 membrane, GO:0016021 integral component of membrane, GO:0005886 plasma membrane, GO:0005886 plasma membrane, GO:0005783 endoplasmic reticulum, GO:0005739 mitochondrion, GO:0043235 receptor complex, GO:0043235 receptor complex, GO:0016020 membrane, GO:0016021 integral component of membrane, GO0016020 membrane, GO:0016021 integral component of membrane, GO:0005886 plasma membrane, GO:0005…	FALSE	GO0017147 Wnt-protein binding, GO0042813 Wnt-activated receptor activity, GO0015026 coreceptor activity, GO0071936 coreceptor activity involved in Wnt signaling pathway, GO0005515 protein binding	GO0007616 long-term memory, GO0007399 nervous system development, GO0001745 compound eye morphogenesis, GO0008587 imaginal disc-derived wing margin morphogenesis, GO0060070 canonical Wnt signaling pathway, GO0007367 segment polarity determination, GO0048076 regulation of compound eye pigmentation, GO0035223 leg disc pattern formation, GO0090254 cell elongation involved in imaginal disc-derived wi…	GO0016021 integral component of membrane, GO0005886 plasma membrane, GO0016020 membrane, GO0005769 early endosome, GO0005770 late endosome	FALSE	FALSE	FALSE	TRUE	TRUE	TRUE	TRUE	TRUE	TRUE	TRUE	TRUE	TRUE	TRUE	TRUE	TRUE	TRUE	TRUE	TRUE	TRUE	FALSE	FALSE	FALSE	FALSE	FALSE	FALSE	FALSE
FBgn0000137	ase	ENSMUSG00000020052	Ascl1	1	1	3.641	0	-1.91102	0	0	-2.03104	GO0006357 regulation of transcription by RNA polymerase II, GO:0010468 regulation of gene expression, GO:0007275 multicellular organism development, GO:0045944 positive regulation of transcription by RNA polymerase II, GO:0045944 positive regulation of transcription by RNA polymerase II, GO:0045944 positive regulation of transcription by RNA polymerase II, GO:0045944 positive regulation of transc…	GO0003677 DNA binding, GO:0046983 protein dimerization activity, GO:0005515 protein binding, GO:0042803 protein homodimerization activity, GO:0003682 chromatin binding, GO:0003700 DNA-binding transcription factor activity, GO:0000977 RNA polymerase II regulatory region sequence-specific DNA binding, GO:0000978 RNA polymerase II proximal promoter sequence-specific DNA binding, GO:0008134 transcrip…	GO0005634 nucleus, GO:0005634 nucleus, GO:0005634 nucleus, GO:0043025 neuronal cell body, GO:0090575 RNA polymerase II transcription factor complex	FALSE	GO0003677 DNA binding, GO0046983 protein dimerization activity, GO0042803 protein homodimerization activity, GO0046982 protein heterodimerization activity, GO0003700 DNA-binding transcription factor activity, GO0008134 transcription factor binding, GO0000977 RNA polymerase II regulatory region sequence-specific DNA binding	GO0045944 positive regulation of transcription by RNA polymerase II, GO0006357 regulation of transcription by RNA polymerase II, GO0007422 peripheral nervous system development, GO0007417 central nervous system development, GO0007399 nervous system development, GO0022416 chaeta development, GO0008407 chaeta morphogenesis, GO0007400 neuroblast fate determination, GO0050767 regulation of neurogenes…	GO0005634 nucleus, GO0090575 RNA polymerase II transcription factor complex	FALSE	FALSE	FALSE	FALSE	FALSE	FALSE	FALSE	FALSE	FALSE	FALSE	FALSE	FALSE	FALSE	FALSE	FALSE	FALSE	FALSE	FALSE	FALSE	FALSE	FALSE	FALSE	FALSE	FALSE	FALSE	FALSE
FBgn0000139	ash2	ENSMUSG00000031575	Ash2l	9	8	29.7236	1	-0.175693	1	0	-1.0246	GO0051568 histone H3-K4 methylation, GO:0045944 positive regulation of transcription by RNA polymerase II, GO:0006325 chromatin organization, GO:0006974 cellular response to DNA damage stimulus, GO:0008284 positive regulation of cell population proliferation, GO:0043627 response to estrogen, GO:0051568 histone H3-K4 methylation, GO:0048096 chromatin-mediated maintenance of transcription, GO:00515…	GO0005515 protein binding, GO:0046872 metal ion binding, GO:0003677 DNA binding, GO:0005515 protein binding, GO:0044212 transcription regulatory region DNA binding, GO:0044212 transcription regulatory region DNA binding, GO:0008013 beta-catenin binding, GO:0042800 histone methyltransferase activity (H3-K4 specific), GO:0042800 histone methyltransferase activity (H3-K4 specific), GO:1990188 euchro…	GO0048188 Set1C/COMPASS complex, GO:0005634 nucleus, GO:0005634 nucleus, GO:0048188 Set1C/COMPASS complex, GO:0035097 histone methyltransferase complex, GO:0035097 histone methyltransferase complex, GO:0005654 nucleoplasm, GO:0071339 MLL1 complex, GO:0005719 nuclear euchromatin, GO:0035097 histone methyltransferase complex, GO:0044666 MLL3/4 complex, GO:0048188 Set1C/COMPASS complex, GO:0048188 S…	FALSE	GO0005515 protein binding, GO0003677 DNA binding, GO0046872 metal ion binding, GO0044212 transcription regulatory region DNA binding, GO0019899 enzyme binding, GO0042800 histone methyltransferase activity (H3-K4 specific)	GO0051568 histone H3-K4 methylation, GO0006351 transcription, DNA-templated, GO0006357 regulation of transcription by RNA polymerase II, GO0010628 positive regulation of gene expression, GO0035209 pupal development, GO0002168 instar larval development, GO0048813 dendrite morphogenesis, GO0007476 imaginal disc-derived wing morphogenesis, GO0051571 positive regulation of histone H3-K4 methylation, …	GO0048188 Set1C/COMPASS complex, GO0005634 nucleus, GO0005700 polytene chromosome, GO0005703 polytene chromosome puff, GO0044665 MLL1/2 complex, GO0044666 MLL3/4 complex, GO0005694 chromosome	FALSE	FALSE	FALSE	TRUE	TRUE	TRUE	TRUE	FALSE	FALSE	FALSE	FALSE	TRUE	FALSE	FALSE	TRUE	TRUE	TRUE	TRUE	FALSE	FALSE	FALSE	FALSE	FALSE	TRUE	FALSE	TRUE
FBgn0000140	asp	ENSMUSG00000033952	Aspm	0	0	1.66611	0	-1.76968	0	1	4.32543	GO0007051 spindle organization, GO:0007283 spermatogenesis, GO:0007049 cell cycle, GO:0051301 cell division, GO:0007420 brain development, GO:0002052 positive regulation of neuroblast proliferation, GO:0002052 positive regulation of neuroblast proliferation, GO:0001764 neuron migration, GO:0001764 neuron migration, GO:0045665 negative regulation of neuron differentiation, GO:0090263 positive regu…	GO0005515 protein binding, GO:0005516 calmodulin binding, GO:0005516 calmodulin binding, GO:0005515 protein binding, GO:0005516 calmodulin binding, GO:0005516 calmodulin binding	GO0005634 nucleus, GO:0005634 nucleus, GO:0005737 cytoplasm, GO:0005737 cytoplasm, GO:0005856 cytoskeleton, GO:0005874 microtubule, GO:0016324 apical plasma membrane, GO:0005813 centrosome, GO:0005819 spindle, GO:0030496 midbody, GO:0030496 midbody, GO:0000922 spindle pole, GO:0036449 microtubule minus-end, GO:0005874 microtubule, GO:0097431 mitotic spindle pole, GO:0097431 mitotic spindle pole, …	TRUE	GO0008017 microtubule binding, GO0005516 calmodulin binding, GO0032027 myosin light chain binding, GO0005515 protein binding	GO0048477 oogenesis, GO0048132 female germ-line stem cell asymmetric division, GO0007282 cystoblast division, GO0007017 microtubule-based process, GO0000132 establishment of mitotic spindle orientation, GO0007097 nuclear migration, GO0000226 microtubule cytoskeleton organization, GO0030037 actin filament reorganization involved in cell cycle, GO0030706 germarium-derived oocyte differentiation, GO…	GO0005634 nucleus, GO0005874 microtubule, GO0005737 cytoplasm, GO0005813 centrosome, GO0005875 microtubule associated complex, GO0005815 microtubule organizing center, GO0000922 spindle pole, GO0005856 cytoskeleton, GO0005819 spindle	FALSE	FALSE	FALSE	FALSE	FALSE	FALSE	FALSE	FALSE	FALSE	FALSE	FALSE	FALSE	FALSE	FALSE	FALSE	FALSE	FALSE	FALSE	TRUE	FALSE	FALSE	FALSE	FALSE	FALSE	FALSE	FALSE
FBgn0000146	aub	ENSMUSG00000029423, ENSMUSG00000033644	Piwil1, Piwil2	0	0	0.46642	NA	NA	0	NA	NA	GO0007286 spermatid development, GO:0031047 gene silencing by RNA, GO:0007286 spermatid development, GO:0090305 nucleic acid phosphodiester bond hydrolysis, GO:0007275 multicellular organism development, GO:0007283 spermatogenesis, GO:0007283 spermatogenesis, GO:0007283 spermatogenesis, GO:0010529 negative regulation of transposition, GO:0030154 cell differentiation, GO:0031047 gene silencing by …	GO0005515 protein binding, GO:0034584 piRNA binding, GO:0005515 protein binding, GO:0003676 nucleic acid binding, GO:0034584 piRNA binding, GO:0046872 metal ion binding, GO:0016787 hydrolase activity, GO:0003723 RNA binding, GO:0005515 protein binding, GO:0004518 nuclease activity, GO:0019901 protein kinase binding, GO:0004519 endonuclease activity, GO:0003729 mRNA binding, GO:0004521 endoribonuc…	GO0005634 nucleus, GO:0005737 cytoplasm, GO:0005737 cytoplasm, GO:0005829 cytosol, GO:0033391 chromatoid body, GO:0097433 dense body, GO:0043186 P granule, GO:0005634 nucleus, GO:0005737 cytoplasm, GO:0005737 cytoplasm, GO:0005829 cytosol, GO:0033391 chromatoid body, GO:0097433 dense body, GO:0043186 P granule, GO0005634 nucleus, GO:0005634 nucleus, GO:0005737 cytoplasm, GO:0005737 cytoplasm, GO:…	FALSE	GO0003676 nucleic acid binding, GO0005515 protein binding, GO0003723 RNA binding, GO0034584 piRNA binding	GO0000398 mRNA splicing, via spliceosome, GO0030717 oocyte karyosome formation, GO0046843 dorsal appendage formation, GO0016246 RNA interference, GO0048477 oogenesis, GO0050829 defense response to Gram-negative bacterium, GO0007279 pole cell formation, GO0006342 chromatin silencing, GO0030423 targeting of mRNA for destruction involved in RNA interference, GO0045089 positive regulation of innate i…	GO0071013 catalytic step 2 spliceosome, GO0071011 precatalytic spliceosome, GO0005737 cytoplasm, GO0043186 P granule	FALSE	FALSE	FALSE	FALSE	FALSE	FALSE	FALSE	FALSE	FALSE	FALSE	FALSE	FALSE	FALSE	FALSE	FALSE	FALSE	FALSE	FALSE	TRUE	FALSE	FALSE	FALSE	FALSE	TRUE	FALSE	TRUE
FBgn0000147	aurA	ENSMUSG00000020897, ENSMUSG00000027496, ENSMUSG00000070837	Aurkb, Aurka, Aurkc	1	1	6.32751	0	-1.36112	0	NA	NA	GO0006468 protein phosphorylation, GO:0007094 mitotic spindle assembly checkpoint, GO:0032467 positive regulation of cytokinesis, GO:0043988 histone H3-S28 phosphorylation, GO:0016310 phosphorylation, GO:0032091 negative regulation of protein binding, GO:0000122 negative regulation of transcription by RNA polymerase II, GO:0007049 cell cycle, GO:0051301 cell division, GO:0000122 negative regulati…	GO0005524 ATP binding, GO:0004674 protein serine/threonine kinase activity, GO:0004672 protein kinase activity, GO:0016740 transferase activity, GO:0046872 metal ion binding, GO:0000166 nucleotide binding, GO:0016301 kinase activity, GO:0004674 protein serine/threonine kinase activity, GO:0005515 protein binding, GO:0019900 kinase binding, GO:0004674 protein serine/threonine kinase activity, GO:0…	GO0032133 chromosome passenger complex, GO:0005634 nucleus, GO:0005634 nucleus, GO:0005634 nucleus, GO:0005634 nucleus, GO:0005654 nucleoplasm, GO:0005737 cytoplasm, GO:0005694 chromosome, GO:0005856 cytoskeleton, GO:0000775 chromosome, centromeric region, GO:0000780 condensed nuclear chromosome, centromeric region, GO:0000780 condensed nuclear chromosome, centromeric region, GO:0005819 spindle, …	FALSE	GO0004674 protein serine/threonine kinase activity, GO0004672 protein kinase activity, GO0005524 ATP binding, GO0004712 protein serine/threonine/tyrosine kinase activity, GO0035174 histone serine kinase activity, GO0000166 nucleotide binding, GO0016740 transferase activity, GO0005515 protein binding	GO0018105 peptidyl-serine phosphorylation, GO0006468 protein phosphorylation, GO0007279 pole cell formation, GO0051299 centrosome separation, GO0007098 centrosome cycle, GO0050767 regulation of neurogenesis, GO0007052 mitotic spindle organization, GO0007100 mitotic centrosome separation, GO0032465 regulation of cytokinesis, GO0045167 asymmetric protein localization involved in cell fate determina…	GO0005737 cytoplasm, GO0005813 centrosome, GO0051233 spindle midzone, GO0005876 spindle microtubule, GO0000780 condensed nuclear chromosome, centromeric region, GO0032133 chromosome passenger complex, GO0031616 spindle pole centrosome	FALSE	FALSE	FALSE	FALSE	FALSE	FALSE	FALSE	FALSE	FALSE	FALSE	FALSE	FALSE	FALSE	FALSE	FALSE	FALSE	FALSE	FALSE	FALSE	FALSE	FALSE	FALSE	FALSE	FALSE	FALSE	FALSE
FBgn0000150	awd	ENSMUSG00000020857, ENSMUSG00000037601	Nme2, Nme1	11	10	227.667	2	-0.0207888	3	1	0.799231	GO0006165 nucleoside diphosphate phosphorylation, GO:0006183 GTP biosynthetic process, GO:0006228 UTP biosynthetic process, GO:0006241 CTP biosynthetic process, GO:0045944 positive regulation of transcription by RNA polymerase II, GO:0007229 integrin-mediated signaling pathway, GO:0016310 phosphorylation, GO:0045893 positive regulation of transcription, DNA-templated, GO:0009117 nucleotide metabo…	GO0004550 nucleoside diphosphate kinase activity, GO:0016740 transferase activity, GO:0046872 metal ion binding, GO:0003677 DNA binding, GO:0003677 DNA binding, GO:0000166 nucleotide binding, GO:0005524 ATP binding, GO:0016301 kinase activity, GO:0003677 DNA binding, GO:0008144 drug binding, GO:0019003 GDP binding, GO:0005515 protein binding, GO:0019899 enzyme binding, GO:0003713 transcription co…	GO0071944 cell periphery, GO:0005634 nucleus, GO:0048471 perinuclear region of cytoplasm, GO:0005829 cytosol, GO:0005737 cytoplasm, GO:0005737 cytoplasm, GO:0005737 cytoplasm, GO:0042995 cell projection, GO:0030027 lamellipodium, GO:0005739 mitochondrion, GO:0001726 ruffle, GO:0031966 mitochondrial membrane, GO:0005882 intermediate filament, GO:0001726 ruffle, GO:0001726 ruffle, GO:0030027 lamell…	FALSE	GO0008017 microtubule binding, GO0005524 ATP binding, GO0005525 GTP binding, GO0000287 magnesium ion binding, GO0016301 kinase activity, GO0004550 nucleoside diphosphate kinase activity, GO0000166 nucleotide binding, GO0016740 transferase activity, GO0046872 metal ion binding	GO0000278 mitotic cell cycle, GO0018105 peptidyl-serine phosphorylation, GO0006468 protein phosphorylation, GO0007017 microtubule-based process, GO0046777 protein autophosphorylation, GO0007424 open tracheal system development, GO0016334 establishment or maintenance of polarity of follicular epithelium, GO0035152 regulation of tube architecture, open tracheal system, GO0007427 epithelial cell mig…	GO0005874 microtubule, GO0005737 cytoplasm, GO0005886 plasma membrane, GO0005880 nuclear microtubule, GO0005856 cytoskeleton	FALSE	FALSE	FALSE	TRUE	TRUE	TRUE	TRUE	TRUE	TRUE	TRUE	TRUE	TRUE	TRUE	TRUE	TRUE	TRUE	TRUE	TRUE	FALSE	FALSE	FALSE	FALSE	FALSE	FALSE	FALSE	FALSE
FBgn0000152	Axs	ENSMUSG00000037949	Ano10	7	6	14.9874	0	-0.897008	1	NA	NA	GO0034220 ion transmembrane transport, GO:0006812 cation transport, GO:0006821 chloride transport, GO:0006812 cation transport, GO:0006821 chloride transport, GO:0034220 ion transmembrane transport, GO:0006812 cation transport, GO:0006821 chloride transport, GO:0034220 ion transmembrane transport, GO:0006812 cation transport, GO:0006821 chloride transport	GO0005227 calcium activated cation channel activity, GO:0005227 calcium activated cation channel activity, GO:0005229 intracellular calcium activated chloride channel activity, GO:0005227 calcium activated cation channel activity, GO:0005227 calcium activated cation channel activity	GO0016020 membrane, GO:0016021 integral component of membrane, GO:0005886 plasma membrane, GO:0005886 plasma membrane, GO:0005886 plasma membrane, GO:0016020 membrane, GO:0016021 integral component of membrane, GO:0005886 plasma membrane, GO:0005886 plasma membrane, GO:0005886 plasma membrane, GO:0016020 membrane, GO:0016021 integral component of membrane, GO:0016020 membrane, GO:0016021 integral…	FALSE	NA	GO0000212 meiotic spindle organization, GO0016321 female meiosis chromosome segregation, GO0032837 distributive segregation	GO0016021 integral component of membrane, GO0005783 endoplasmic reticulum, GO0005819 spindle, GO0005938 cell cortex, GO0005640 nuclear outer membrane, GO0016020 membrane	FALSE	FALSE	FALSE	TRUE	TRUE	TRUE	FALSE	TRUE	FALSE	FALSE	FALSE	TRUE	FALSE	TRUE	FALSE	FALSE	TRUE	TRUE	FALSE	FALSE	FALSE	FALSE	FALSE	FALSE	FALSE	FALSE
FBgn0000153	b	ENSMUSG00000023044, ENSMUSG00000056880	Csad, Gadl1	11	10	20.8115	NA	NA	3	NA	NA	GO0019752 carboxylic acid metabolic process, GO:0019452 L-cysteine catabolic process to taurine, GO:0019452 L-cysteine catabolic process to taurine, GO:0019530 taurine metabolic process, GO:0042412 taurine biosynthetic process, GO:0019449 L-cysteine catabolic process to hypotaurine, GO:0042412 taurine biosynthetic process, GO:0019449 L-cysteine catabolic process to hypotaurine, GO:0019449 L-cyste…	GO0003824 catalytic activity, GO:0030170 pyridoxal phosphate binding, GO:0016831 carboxy-lyase activity, GO:0016829 lyase activity, GO:0016831 carboxy-lyase activity, GO:0004068 aspartate 1-decarboxylase activity, GO:0004782 sulfinoalanine decarboxylase activity, GO:0004782 sulfinoalanine decarboxylase activity, GO:0004782 sulfinoalanine decarboxylase activity, GO:0003824 catalytic activity, GO:0…	GO0005575 cellular_component, GO:0005737 cytoplasm, GO:0005737 cytoplasm, GO:0005737 cytoplasm, NA	FALSE	GO0030170 pyridoxal phosphate binding, GO0003824 catalytic activity, GO0016831 carboxy-lyase activity, GO0004068 aspartate 1-decarboxylase activity, GO0016829 lyase activity	GO0007632 visual behavior, GO0048066 developmental pigmentation, GO0019752 carboxylic acid metabolic process, GO0019483 beta-alanine biosynthetic process, GO0006212 uracil catabolic process	NA	FALSE	FALSE	FALSE	TRUE	FALSE	FALSE	FALSE	FALSE	TRUE	TRUE	FALSE	FALSE	FALSE	FALSE	FALSE	FALSE	FALSE	FALSE	TRUE	FALSE	FALSE	FALSE	FALSE	FALSE	FALSE	FALSE
FBgn0000157	Dll	ENSMUSG00000029754, ENSMUSG00000041911	Dlx6, Dlx1	4	4	7.55334	NA	NA	0	NA	NA	GO0006355 regulation of transcription, DNA-templated, GO:0007275 multicellular organism development, GO:0045944 positive regulation of transcription by RNA polymerase II, GO:0030154 cell differentiation, GO:0042472 inner ear morphogenesis, GO:0006357 regulation of transcription by RNA polymerase II, GO:0060021 roof of mouth development, GO:0030855 epithelial cell differentiation, GO:0050679 posit…	GO0003677 DNA binding, GO:0043565 sequence-specific DNA binding, GO:0003700 DNA-binding transcription factor activity, GO:0043565 sequence-specific DNA binding, GO:0000978 RNA polymerase II proximal promoter sequence-specific DNA binding, GO:0003677 DNA binding, GO:0043565 sequence-specific DNA binding, GO:0003677 DNA binding, GO:0043565 sequence-specific DNA binding, GO:0003700 DNA-binding trans…	GO0005634 nucleus, GO:0005634 nucleus, GO:0005634 nucleus, GO:0005634 nucleus, GO:0005634 nucleus, GO0005634 nucleus, GO:0005634 nucleus, GO:0005634 nucleus, GO:0005634 nucleus	TRUE	GO0003677 DNA binding, GO0043565 sequence-specific DNA binding, GO0003700 DNA-binding transcription factor activity, GO0000978 RNA polymerase II proximal promoter sequence-specific DNA binding	GO0006351 transcription, DNA-templated, GO0006355 regulation of transcription, DNA-templated, GO0016319 mushroom body development, GO0042048 olfactory behavior, GO0045893 positive regulation of transcription, DNA-templated, GO0007449 proximal/distal pattern formation, imaginal disc, GO0007480 imaginal disc-derived leg morphogenesis, GO0010092 specification of animal organ identity, GO0010629 nega…	GO0005634 nucleus	FALSE	FALSE	FALSE	TRUE	TRUE	TRUE	FALSE	TRUE	TRUE	TRUE	TRUE	TRUE	TRUE	TRUE	FALSE	FALSE	TRUE	TRUE	FALSE	FALSE	FALSE	FALSE	FALSE	FALSE	FALSE	FALSE
FBgn0000163	baz	ENSMUSG00000025812, ENSMUSG00000052062	Pard3, Pard3b	4	3	14.2371	2	2.34985	1	1	7.21885	GO0006612 protein targeting to membrane, GO:0060341 regulation of cellular localization, GO:0070830 bicellular tight junction assembly, GO:0090162 establishment of epithelial cell polarity, GO:0098609 cell-cell adhesion, GO:0000226 microtubule cytoskeleton organization, GO:0007155 cell adhesion, GO:0030154 cell differentiation, GO:0007049 cell cycle, GO:0051301 cell division, GO:0070830 bicellula…	GO0005515 protein binding, GO:0005515 protein binding, GO:0005546 phosphatidylinositol-4,5-bisphosphate binding, GO:0005547 phosphatidylinositol-3,4,5-trisphosphate binding, GO:0019903 protein phosphatase binding, GO:0032266 phosphatidylinositol-3-phosphate binding, GO:0042802 identical protein binding, GO:0005515 protein binding, GO:0005515 protein binding, GO:0005515 protein binding, GO:0042802…	GO0005911 cell-cell junction, GO:0005923 bicellular tight junction, GO:0030054 cell junction, GO:0032991 protein-containing complex, GO:0043025 neuronal cell body, GO:0044295 axonal growth cone, GO:0016020 membrane, GO:0005886 plasma membrane, GO:0032991 protein-containing complex, GO:0005737 cytoplasm, GO:0005737 cytoplasm, GO:0030054 cell junction, GO:0005938 cell cortex, GO:0016324 apical plas…	TRUE	GO0035091 phosphatidylinositol binding, GO0070300 phosphatidic acid binding, GO0005515 protein binding	GO0040001 establishment of mitotic spindle localization, GO0007298 border follicle cell migration, GO0055059 asymmetric neuroblast division, GO0045196 establishment or maintenance of neuroblast polarity, GO0008356 asymmetric cell division, GO0007163 establishment or maintenance of cell polarity, GO0002009 morphogenesis of an epithelium, GO0035089 establishment of apical/basal cell polarity, GO000…	GO0045179 apical cortex, GO0005938 cell cortex, GO0005912 adherens junction, GO0016324 apical plasma membrane, GO0045177 apical part of cell, GO0016327 apicolateral plasma membrane, GO0043296 apical junction complex, GO0035003 subapical complex, GO0005915 zonula adherens, GO0005914 spot adherens junction, GO0005737 cytoplasm, GO0005913 cell-cell adherens junction, GO0098592 cytoplasmic side of ap…	TRUE	TRUE	FALSE	TRUE	TRUE	FALSE	TRUE	TRUE	TRUE	TRUE	TRUE	TRUE	TRUE	TRUE	TRUE	TRUE	TRUE	TRUE	TRUE	FALSE	FALSE	FALSE	FALSE	FALSE	FALSE	FALSE
FBgn0000173	ben	ENSMUSG00000074781	Ube2n	9	8	75.2631	1	0.836547	3	0	-1.65549	GO0006281 DNA repair, GO:0006974 cellular response to DNA damage stimulus, GO:0016567 protein ubiquitination, GO:0051443 positive regulation of ubiquitin-protein transferase activity, GO:0043123 positive regulation of I-kappaB kinase/NF-kappaB signaling, GO:0051092 positive regulation of NF-kappaB transcription factor activity, GO:0045739 positive regulation of DNA repair, GO:0016567 protein ubiq…	GO0016740 transferase activity, GO:0005515 protein binding, GO:0000166 nucleotide binding, GO:0005524 ATP binding, GO:0061631 ubiquitin conjugating enzyme activity, GO:0004842 ubiquitin-protein transferase activity, GO:0004842 ubiquitin-protein transferase activity, GO:0043130 ubiquitin binding, GO:0031625 ubiquitin protein ligase binding, GO:0061631 ubiquitin conjugating enzyme activity, GO:0061…	GO0005634 nucleus, GO:0005634 nucleus, GO:0005634 nucleus, GO:0005634 nucleus, GO:0032991 protein-containing complex, GO:0005634 nucleus, GO:0005737 cytoplasm, GO:0005737 cytoplasm, GO:0005737 cytoplasm, GO:0001650 fibrillar center, GO:0000151 ubiquitin ligase complex, GO:0000151 ubiquitin ligase complex, GO:0031372 UBC13-MMS2 complex, GO:0031372 UBC13-MMS2 complex, GO:0035370 UBC13-UEV1A complex…	FALSE	GO0004842 ubiquitin-protein transferase activity, GO0061630 ubiquitin protein ligase activity, GO0005524 ATP binding, GO0031625 ubiquitin protein ligase binding, GO0031624 ubiquitin conjugating enzyme binding, GO0016740 transferase activity, GO0000166 nucleotide binding, GO0061631 ubiquitin conjugating enzyme activity	GO0060074 synapse maturation, GO0051124 synaptic growth at neuromuscular junction, GO0000209 protein polyubiquitination, GO0007409 axonogenesis, GO0006979 response to oxidative stress, GO0045977 positive regulation of mitotic cell cycle, embryonic, GO0006301 postreplication repair, GO0046330 positive regulation of JNK cascade, GO0007412 axon target recognition, GO0007629 flight behavior, GO000859…	GO0005829 cytosol, GO0005634 nucleus, GO0048471 perinuclear region of cytoplasm, GO0035370 UBC13-UEV1A complex	FALSE	TRUE	FALSE	TRUE	TRUE	TRUE	TRUE	TRUE	TRUE	TRUE	TRUE	TRUE	FALSE	TRUE	TRUE	TRUE	TRUE	TRUE	FALSE	FALSE	FALSE	FALSE	FALSE	FALSE	FALSE	FALSE
FBgn0000179	bi	ENSMUSG00000000093, ENSMUSG00000018604	Tbx2, Tbx3	1	0	3.8891	NA	NA	0	1	7.88092	GO0006355 regulation of transcription, DNA-templated, GO:0060045 positive regulation of cardiac muscle cell proliferation, GO:0003151 outflow tract morphogenesis, GO:0007275 multicellular organism development, GO:0000122 negative regulation of transcription by RNA polymerase II, GO:0000122 negative regulation of transcription by RNA polymerase II, GO:0000122 negative regulation of transcription b…	GO0003700 DNA-binding transcription factor activity, GO:0003677 DNA binding, GO:0005515 protein binding, GO:0000978 RNA polymerase II proximal promoter sequence-specific DNA binding, GO:0003677 DNA binding, GO:0043565 sequence-specific DNA binding, GO:0003700 DNA-binding transcription factor activity, GO:0001227 DNA-binding transcription repressor activity, RNA polymerase II-specific, GO:0000978 …	GO0005634 nucleus, GO:0005634 nucleus, GO:0005634 nucleus, GO:0005667 transcription factor complex, GO0005634 nucleus, GO:0005634 nucleus, GO:0005634 nucleus, GO:0005634 nucleus, GO:0005634 nucleus, GO:0005634 nucleus, GO:0005634 nucleus, GO:0005634 nucleus, GO:0005634 nucleus, GO:0005634 nucleus, GO:0005634 nucleus, GO:0005634 nucleus	FALSE	GO0003677 DNA binding, GO0003700 DNA-binding transcription factor activity	GO0006351 transcription, DNA-templated, GO0006355 regulation of transcription, DNA-templated	GO0005634 nucleus	FALSE	FALSE	FALSE	TRUE	TRUE	TRUE	TRUE	TRUE	TRUE	TRUE	TRUE	FALSE	TRUE	TRUE	TRUE	TRUE	TRUE	TRUE	TRUE	FALSE	FALSE	FALSE	FALSE	FALSE	FALSE	FALSE
FBgn0000181	bic	ENSMUSG00000021660, ENSMUSG00000028568, ENSMUSG00000114133	Btf3, Btf3l4, Gm20075	11	10	223.872	NA	NA	4	NA	NA	GO0015031 protein transport, GO:0001701 in utero embryonic development, GO:0015031 protein transport, GO:0001701 in utero embryonic development, GO:0015031 protein transport, GO:0001701 in utero embryonic development, GO0008150 biological_process, GO:0008150 biological_process, GO:0008150 biological_process, GO:0008150 biological_process, GO0008150 biological_process	NA, NA, NA	GO0005634 nucleus, GO:0005829 cytosol, GO:0005737 cytoplasm, GO:0005634 nucleus, GO:0005829 cytosol, GO:0005737 cytoplasm, GO:0005634 nucleus, GO:0005829 cytosol, GO:0005737 cytoplasm, GO0005575 cellular_component, GO:0005575 cellular_component, GO:0005575 cellular_component, GO:0005575 cellular_component, GO0005575 cellular_component	FALSE	GO0005515 protein binding	GO0007317 regulation of pole plasm oskar mRNA localization, GO0070201 regulation of establishment of protein localization, GO0060811 intracellular mRNA localization involved in anterior/posterior axis specification	GO0005854 nascent polypeptide-associated complex	FALSE	FALSE	FALSE	TRUE	TRUE	TRUE	TRUE	TRUE	TRUE	TRUE	TRUE	TRUE	TRUE	TRUE	TRUE	TRUE	TRUE	TRUE	FALSE	FALSE	FALSE	FALSE	FALSE	FALSE	FALSE	FALSE
FBgn0000182	BicC	ENSMUSG00000014329	Bicc1	2	1	3.65861	NA	NA	1	1	-0.0165468	GO0007275 multicellular organism development, GO:0007507 heart development, GO:0007368 determination of left/right symmetry, GO:0090090 negative regulation of canonical Wnt signaling pathway, GO:0090090 negative regulation of canonical Wnt signaling pathway, GO:0007275 multicellular organism development, GO:0007507 heart development, GO:0007368 determination of left/right symmetry, GO:0090090 neg…	GO0005515 protein binding, GO:0003723 RNA binding, GO:0003676 nucleic acid binding, GO:0005515 protein binding, GO:0003723 RNA binding, GO:0005515 protein binding, GO:0003723 RNA binding, GO:0003676 nucleic acid binding, GO:0005515 protein binding, GO:0003723 RNA binding, GO:0005515 protein binding, GO:0003723 RNA binding, GO:0003676 nucleic acid binding	GO0005737 cytoplasm, GO:0005737 cytoplasm	FALSE	GO0003723 RNA binding, GO0003676 nucleic acid binding, GO0005515 protein binding, GO0003729 mRNA binding	GO0000278 mitotic cell cycle, GO0048477 oogenesis, GO0000226 microtubule cytoskeleton organization, GO0008104 protein localization, GO0030036 actin cytoskeleton organization, GO0007275 multicellular organism development, GO0007297 ovarian follicle cell migration, GO0007319 negative regulation of oskar mRNA translation, GO0030154 cell differentiation	NA	FALSE	FALSE	FALSE	FALSE	FALSE	FALSE	FALSE	FALSE	FALSE	FALSE	FALSE	FALSE	FALSE	FALSE	FALSE	FALSE	FALSE	FALSE	TRUE	FALSE	FALSE	FALSE	FALSE	FALSE	FALSE	FALSE
FBgn0000183	BicD	ENSMUSG00000003452, ENSMUSG00000037933	Bicd1, Bicd2	9	8	28.0389	2	0.55381	2	0	-1.04028	GO0033365 protein localization to organelle, GO:0070507 regulation of microtubule cytoskeleton organization, GO:0048260 positive regulation of receptor-mediated endocytosis, GO:0016032 viral process, GO:1904781 positive regulation of protein localization to centrosome, GO:0072385 minus-end-directed organelle transport along microtubule, GO:1900737 negative regulation of phospholipase C-activating…	GO0008093 cytoskeletal adaptor activity, GO:0070840 dynein complex binding, GO:0019901 protein kinase binding, GO:0017137 Rab GTPase binding, GO:0045505 dynein intermediate chain binding, GO:0070840 dynein complex binding, GO:0031871 proteinase activated receptor binding, GO:0008093 cytoskeletal adaptor activity, GO:0034452 dynactin binding, GO:0031871 proteinase activated receptor binding, GO:00…	GO0005794 Golgi apparatus, GO:0005794 Golgi apparatus, GO:0048471 perinuclear region of cytoplasm, GO:0005829 cytosol, GO:0031410 cytoplasmic vesicle, GO:0016020 membrane, GO:0005813 centrosome, GO:0005881 cytoplasmic microtubule, GO:0005802 trans-Golgi network, GO:0072517 host cell viral assembly compartment, GO:0005794 Golgi apparatus, GO:0005794 Golgi apparatus, GO:0048471 perinuclear region o…	FALSE	GO0070840 dynein complex binding, GO0008093 cytoskeletal adaptor activity, GO0017137 Rab GTPase binding, GO0032050 clathrin heavy chain binding, GO0005515 protein binding	GO0048488 synaptic vesicle endocytosis, GO0008298 intracellular mRNA localization, GO0051028 mRNA transport, GO0048477 oogenesis, GO0007309 oocyte axis specification, GO0007293 germarium-derived egg chamber formation, GO0008103 oocyte microtubule cytoskeleton polarization, GO0007294 germarium-derived oocyte fate determination, GO0030100 regulation of endocytosis, GO0016325 oocyte microtubule cyto…	GO0005829 cytosol, GO0005737 cytoplasm, GO0045202 synapse, GO0005856 cytoskeleton, GO0098793 presynapse, GO0030669 clathrin-coated endocytic vesicle membrane	FALSE	FALSE	TRUE	TRUE	TRUE	TRUE	TRUE	TRUE	TRUE	TRUE	TRUE	TRUE	TRUE	TRUE	TRUE	TRUE	TRUE	TRUE	FALSE	FALSE	FALSE	FALSE	FALSE	FALSE	TRUE	TRUE
FBgn0000212	brm	ENSMUSG00000024921, ENSMUSG00000032187	Smarca2, Smarca4	12	11	115.782	3	1.60649	4	2	1.00963	GO0006355 regulation of transcription, DNA-templated, GO:0006338 chromatin remodeling, GO:0006355 regulation of transcription, DNA-templated, GO:0006338 chromatin remodeling, GO:0007286 spermatid development, GO:0008285 negative regulation of cell population proliferation, GO:0030308 negative regulation of cell growth, GO:0045892 negative regulation of transcription, DNA-templated, GO:0045893 pos…	GO0005524 ATP binding, GO:0005515 protein binding, GO:0016887 ATPase activity, GO:0016817 hydrolase activity, acting on acid anhydrides, GO:0042393 histone binding, GO:0005524 ATP binding, GO:0005515 protein binding, GO:0016887 ATPase activity, GO:0016817 hydrolase activity, acting on acid anhydrides, GO:0042393 histone binding, GO:0003682 chromatin binding, GO:0003713 transcription coactivator a…	GO0005634 nucleus, GO:0016514 SWI/SNF complex, GO:0005634 nucleus, GO:0016514 SWI/SNF complex, GO:0000790 nuclear chromatin, GO:0005654 nucleoplasm, GO:0043231 intracellular membrane-bounded organelle, GO:0045111 intermediate filament cytoskeleton, GO:0005634 nucleus, GO:0016514 SWI/SNF complex, GO:0005634 nucleus, GO:0016514 SWI/SNF complex, GO:0005634 nucleus, GO:0016514 SWI/SNF complex, GO:001…	TRUE	GO0005524 ATP binding, GO0042393 histone binding, GO0004386 helicase activity, GO0016887 ATPase activity, GO0008094 DNA-dependent ATPase activity, GO0008134 transcription factor binding, GO0001223 transcription coactivator binding, GO0016817 hydrolase activity, acting on acid anhydrides, GO0005515 protein binding, GO0000166 nucleotide binding, GO0016787 hydrolase activity	GO0006351 transcription, DNA-templated, GO0006355 regulation of transcription, DNA-templated, GO0006357 regulation of transcription by RNA polymerase II, GO0048477 oogenesis, GO0045893 positive regulation of transcription, DNA-templated, GO0007406 negative regulation of neuroblast proliferation, GO0007409 axonogenesis, GO0035172 hemocyte proliferation, GO0048813 dendrite morphogenesis, GO1902692 …	GO0005634 nucleus, GO0035060 brahma complex, GO0016586 RSC-type complex, GO0016514 SWI/SNF complex	FALSE	FALSE	FALSE	TRUE	TRUE	TRUE	TRUE	TRUE	FALSE	FALSE	TRUE	TRUE	FALSE	TRUE	FALSE	TRUE	TRUE	TRUE	TRUE	FALSE	FALSE	FALSE	FALSE	FALSE	FALSE	FALSE
FBgn0000221	brn	ENSMUSG00000043300	B3galnt1	7	7	18.3108	1	-0.123596	2	2	-0.389978	GO0006486 protein glycosylation, GO:0006486 protein glycosylation, GO:0006487 protein N-linked glycosylation, GO:0009312 oligosaccharide biosynthetic process, GO:0009312 oligosaccharide biosynthetic process	GO0008378 galactosyltransferase activity, GO:0016740 transferase activity, GO:0016757 transferase activity, transferring glycosyl groups, GO:0008376 acetylgalactosaminyltransferase activity, GO:0008499 UDP-galactose:beta-N-acetylglucosamine beta-1,3-galactosyltransferase activity, GO:0008499 UDP-galactose:beta-N-acetylglucosamine beta-1,3-galactosyltransferase activity, GO:0047273 galactosylgalac…	GO0016020 membrane, GO:0016021 integral component of membrane, GO:0000139 Golgi membrane, GO:0005794 Golgi apparatus, GO:0005794 Golgi apparatus, GO:0005783 endoplasmic reticulum	FALSE	GO0008375 acetylglucosaminyltransferase activity, GO0008378 galactosyltransferase activity, GO0046981 beta-1,4-mannosylglycolipid beta-1,3-N-acetylglucosaminyltransferase activity, GO0047915 ganglioside galactosyltransferase activity, GO0016740 transferase activity, GO0016757 transferase activity, transferring glycosyl groups, GO0008376 acetylgalactosaminyltransferase activity, GO0008532 N-acetyl…	GO0007298 border follicle cell migration, GO0048477 oogenesis, GO0006486 protein glycosylation, GO0007219 Notch signaling pathway, GO0007275 multicellular organism development, GO0030707 ovarian follicle cell development, GO0007293 germarium-derived egg chamber formation, GO0016333 morphogenesis of follicular epithelium, GO0007299 ovarian follicle cell-cell adhesion, GO0006688 glycosphingolipid b…	GO0005576 extracellular region, GO0016021 integral component of membrane, GO0016020 membrane, GO0005795 Golgi stack, GO0000139 Golgi membrane, GO0005794 Golgi apparatus, GO0005783 endoplasmic reticulum	FALSE	FALSE	FALSE	FALSE	FALSE	FALSE	FALSE	FALSE	FALSE	FALSE	FALSE	FALSE	FALSE	FALSE	FALSE	FALSE	FALSE	FALSE	FALSE	FALSE	FALSE	FALSE	FALSE	FALSE	FALSE	FALSE
FBgn0000228	Bsg25D	ENSMUSG00000068115	Ninl	1	1	3.88163	1	0.100549	0	1	6.34703	GO0034454 microtubule anchoring at centrosome	GO0005509 calcium ion binding, GO:0046872 metal ion binding, GO:0005509 calcium ion binding	GO0005829 cytosol, GO:0045171 intercellular bridge, GO:0005737 cytoplasm, GO:0005856 cytoskeleton, GO:0005874 microtubule, GO:0005813 centrosome, GO:0005815 microtubule organizing center, GO:0005829 cytosol, GO:0045171 intercellular bridge	TRUE	GO0008017 microtubule binding	GO0007275 multicellular organism development, GO0034994 microtubule organizing center attachment site organization	GO0005813 centrosome, GO0000242 pericentriolar material	FALSE	FALSE	FALSE	TRUE	TRUE	TRUE	TRUE	TRUE	TRUE	FALSE	TRUE	TRUE	TRUE	TRUE	TRUE	TRUE	TRUE	TRUE	FALSE	FALSE	FALSE	FALSE	FALSE	FALSE	FALSE	FALSE
FBgn0000229	bsk	ENSMUSG00000020366, ENSMUSG00000021936, ENSMUSG00000046709	Mapk9, Mapk8, Mapk10	10	9	24.1038	NA	NA	4	NA	NA	GO0006468 protein phosphorylation, GO:0035556 intracellular signal transduction, GO:0016310 phosphorylation, GO:0000165 MAPK cascade, GO:0010628 positive regulation of gene expression, GO:0045893 positive regulation of transcription, DNA-templated, GO:0001934 positive regulation of protein phosphorylation, GO:0042493 response to drug, GO:0048511 rhythmic process, GO:0010468 regulation of gene exp…	GO0005524 ATP binding, GO:0004672 protein kinase activity, GO:0004707 MAP kinase activity, GO:0016740 transferase activity, GO:0005515 protein binding, GO:0000166 nucleotide binding, GO:0016301 kinase activity, GO:0004674 protein serine/threonine kinase activity, GO:0005524 ATP binding, GO:0008134 transcription factor binding, GO:0004672 protein kinase activity, GO:0004707 MAP kinase activity, GO…	GO0005634 nucleus, GO:0005634 nucleus, GO:0005634 nucleus, GO:0005829 cytosol, GO:0005829 cytosol, GO:0005634 nucleus, GO:0005737 cytoplasm, GO:0005737 cytoplasm, GO:0005737 cytoplasm, GO:0043005 neuron projection, GO:0005737 cytoplasm, GO:0005739 mitochondrion, GO:0005739 mitochondrion, GO:0043005 neuron projection, GO:0043204 perikaryon, GO:0005634 nucleus, GO:0005634 nucleus, GO:0005634 nucleu…	FALSE	GO0004674 protein serine/threonine kinase activity, GO0004672 protein kinase activity, GO0005524 ATP binding, GO0004707 MAP kinase activity, GO0004705 JUN kinase activity, GO0000166 nucleotide binding, GO0016301 kinase activity, GO0016740 transferase activity, GO0005515 protein binding	GO0007298 border follicle cell migration, GO0006468 protein phosphorylation, GO0007616 long-term memory, GO0046843 dorsal appendage formation, GO0048812 neuron projection morphogenesis, GO0016319 mushroom body development, GO0010628 positive regulation of gene expression, GO0007391 dorsal closure, GO0007411 axon guidance, GO0006979 response to oxidative stress, GO0019731 antibacterial humoral res…	GO0005829 cytosol, GO0005634 nucleus, GO0005654 nucleoplasm, GO0005737 cytoplasm, GO0005622 intracellular, GO0030424 axon, GO0030425 dendrite	FALSE	FALSE	FALSE	TRUE	TRUE	FALSE	TRUE	TRUE	TRUE	TRUE	TRUE	TRUE	FALSE	TRUE	TRUE	TRUE	TRUE	TRUE	FALSE	TRUE	TRUE	TRUE	TRUE	FALSE	FALSE	TRUE
FBgn0000239	bur	ENSMUSG00000027823	Gmps	5	4	14.2381	NA	NA	1	NA	NA	GO0006164 purine nucleotide biosynthetic process, GO:0006177 GMP biosynthetic process, GO:0006541 glutamine metabolic process, GO:0006177 GMP biosynthetic process, GO:0006177 GMP biosynthetic process	GO0005524 ATP binding, GO:0003922 GMP synthase (glutamine-hydrolyzing) activity, GO:0016462 pyrophosphatase activity, GO:0000166 nucleotide binding, GO:0016874 ligase activity, GO:0003921 GMP synthase activity, GO:0003921 GMP synthase activity, GO:0003922 GMP synthase (glutamine-hydrolyzing) activity	GO0005829 cytosol, GO:0005829 cytosol, GO:0005737 cytoplasm, GO:0005829 cytosol	FALSE	GO0005524 ATP binding, GO0016462 pyrophosphatase activity, GO0035800 deubiquitinase activator activity, GO0003922 GMP synthase (glutamine-hydrolyzing) activity, GO0003921 GMP synthase activity, GO0000166 nucleotide binding, GO0016787 hydrolase activity, GO0016874 ligase activity	GO0007411 axon guidance, GO0006164 purine nucleotide biosynthetic process, GO0006541 glutamine metabolic process, GO0016578 histone deubiquitination, GO2000152 regulation of ubiquitin-specific protease activity, GO0006177 GMP biosynthetic process, GO0045880 positive regulation of smoothened signaling pathway, GO2000158 positive regulation of ubiquitin-specific protease activity	GO0005700 polytene chromosome, GO0032991 protein-containing complex, GO0005829 cytosol	FALSE	FALSE	FALSE	TRUE	TRUE	TRUE	TRUE	TRUE	FALSE	TRUE	TRUE	TRUE	TRUE	TRUE	FALSE	TRUE	TRUE	TRUE	TRUE	FALSE	FALSE	FALSE	FALSE	FALSE	FALSE	FALSE
FBgn0000244	by	ENSMUSG00000020422, ENSMUSG00000055322	Tns3, Tns1	9	8	261.613	4	1.97745	2	1	2.70618	GO0016477 cell migration, GO:0008284 positive regulation of cell population proliferation, GO:0048286 lung alveolus development, GO0035556 intracellular signal transduction, GO:0007044 cell-substrate junction assembly, GO:0010761 fibroblast migration, GO:0035556 intracellular signal transduction, GO:0007044 cell-substrate junction assembly, GO:0010761 fibroblast migration, GO:0007044 cell-substra…	GO0005515 protein binding, GO:0003674 molecular_function, GO0005515 protein binding, GO:0003779 actin binding, GO:0005515 protein binding, GO:0003779 actin binding, GO:0005515 protein binding, GO:0003779 actin binding, GO:0005515 protein binding, GO:0003779 actin binding, GO:0005515 protein binding, GO:0003779 actin binding, GO:0005515 protein binding, GO:0003779 actin binding, GO:0003779 actin b…	GO0005829 cytosol, GO:0030054 cell junction, GO:0005925 focal adhesion, GO:0005925 focal adhesion, GO:0005829 cytosol, GO0005925 focal adhesion, GO:0005925 focal adhesion, GO:0030055 cell-substrate junction, GO:0005925 focal adhesion, GO:0005925 focal adhesion, GO:0030055 cell-substrate junction, GO:0005925 focal adhesion, GO:0005925 focal adhesion, GO:0030055 cell-substrate junction, GO:0005925 …	TRUE	GO0003779 actin binding, GO0005515 protein binding	GO0007476 imaginal disc-derived wing morphogenesis, GO0007475 apposition of dorsal and ventral imaginal disc-derived wing surfaces, GO0007016 cytoskeletal anchoring at plasma membrane	GO0005623 cell, GO0005925 focal adhesion	FALSE	FALSE	FALSE	TRUE	TRUE	TRUE	TRUE	TRUE	FALSE	FALSE	FALSE	FALSE	TRUE	FALSE	TRUE	TRUE	TRUE	TRUE	TRUE	FALSE	FALSE	FALSE	FALSE	FALSE	FALSE	FALSE
FBgn0000250	cact	ENSMUSG00000021025	Nfkbia	9	8	60.0126	0	-1.67702	3	NA	NA	GO0010468 regulation of gene expression, GO:0045944 positive regulation of transcription by RNA polymerase II, GO:0045893 positive regulation of transcription, DNA-templated, GO:0032496 response to lipopolysaccharide, GO:0032088 negative regulation of NF-kappaB transcription factor activity, GO:0070431 nucleotide-binding oligomerization domain containing 2 signaling pathway, GO:0034142 toll-like …	GO0005515 protein binding, GO:0005515 protein binding, GO:0042802 identical protein binding, GO:0044877 protein-containing complex binding, GO:0008139 nuclear localization sequence binding, GO:0019899 enzyme binding, GO:0031072 heat shock protein binding, GO:0031625 ubiquitin protein ligase binding, GO:0051059 NF-kappaB binding, GO:0008139 nuclear localization sequence binding, GO:0019899 enzyme …	GO0005634 nucleus, GO:0005634 nucleus, GO:0005634 nucleus, GO:0032991 protein-containing complex, GO:0005829 cytosol, GO:0005829 cytosol, GO:0005737 cytoplasm, GO:0005737 cytoplasm, GO:0005737 cytoplasm, GO:0005886 plasma membrane, GO:0005829 cytosol, GO:0005886 plasma membrane	FALSE	GO0008134 transcription factor binding, GO0005515 protein binding, GO0051059 NF-kappaB binding	GO0046843 dorsal appendage formation, GO0048477 oogenesis, GO0019732 antifungal humoral response, GO0008063 Toll signaling pathway, GO0006952 defense response, GO0009620 response to fungus, GO0045087 innate immune response, GO0030097 hemopoiesis, GO0009950 dorsal/ventral axis specification, GO0007399 nervous system development, GO0019730 antimicrobial humoral response, GO0006967 positive regulati…	GO0005829 cytosol, GO0031594 neuromuscular junction, GO0005737 cytoplasm	TRUE	FALSE	FALSE	TRUE	TRUE	TRUE	TRUE	TRUE	TRUE	TRUE	TRUE	TRUE	TRUE	TRUE	TRUE	TRUE	TRUE	TRUE	TRUE	FALSE	FALSE	FALSE	FALSE	FALSE	FALSE	FALSE
FBgn0000251	cad	ENSMUSG00000024619, ENSMUSG00000029646, ENSMUSG00000031326	Cdx1, Cdx2, Cdx4	0	0	0.031595	NA	NA	0	NA	NA	GO0006355 regulation of transcription, DNA-templated, GO:0007275 multicellular organism development, GO:0045944 positive regulation of transcription by RNA polymerase II, GO:0045944 positive regulation of transcription by RNA polymerase II, GO:0030154 cell differentiation, GO:0006357 regulation of transcription by RNA polymerase II, GO:0009952 anterior/posterior pattern specification, GO:0009952 …	GO0003677 DNA binding, GO:0043565 sequence-specific DNA binding, GO:0003700 DNA-binding transcription factor activity, GO:0000977 RNA polymerase II regulatory region sequence-specific DNA binding, GO:0001228 DNA-binding transcription activator activity, RNA polymerase II-specific, GO:0003700 DNA-binding transcription factor activity, GO:0044212 transcription regulatory region DNA binding, GO:0008…	GO0005634 nucleus, GO:0005634 nucleus, GO0005634 nucleus, GO:0005634 nucleus, GO:0005634 nucleus, GO:0005654 nucleoplasm, GO:0032991 protein-containing complex, GO:0005634 nucleus, GO:0000794 condensed nuclear chromosome, GO:0017053 transcriptional repressor complex, GO:0005654 nucleoplasm, GO0005634 nucleus, GO:0005634 nucleus	FALSE	GO0003677 DNA binding, GO0043565 sequence-specific DNA binding, GO0003700 DNA-binding transcription factor activity, GO0000977 RNA polymerase II regulatory region sequence-specific DNA binding	GO0006351 transcription, DNA-templated, GO0006355 regulation of transcription, DNA-templated, GO0045944 positive regulation of transcription by RNA polymerase II, GO0045893 positive regulation of transcription, DNA-templated, GO0030154 cell differentiation, GO0008284 positive regulation of cell population proliferation, GO0010004 gastrulation involving germ band extension, GO0007377 germ-band ext…	GO0005634 nucleus, GO0005737 cytoplasm	FALSE	FALSE	FALSE	FALSE	FALSE	FALSE	FALSE	FALSE	FALSE	FALSE	FALSE	FALSE	FALSE	FALSE	FALSE	FALSE	FALSE	FALSE	FALSE	FALSE	FALSE	FALSE	FALSE	FALSE	FALSE	FALSE
FBgn0000253	Cam	ENSMUSG00000001175, ENSMUSG00000019370, ENSMUSG00000036438	Calm1, Calm3, Calm2	12	11	1149.72	3	0.797158	4	1	-0.241009	GO0019722 calcium-mediated signaling, GO:0019722 calcium-mediated signaling, GO:0043388 positive regulation of DNA binding, GO:0060314 regulation of ryanodine-sensitive calcium-release channel activity, GO:0000086 G2/M transition of mitotic cell cycle, GO:0060315 negative regulation of ryanodine-sensitive calcium-release channel activity, GO:0019722 calcium-mediated signaling, GO0019722 calcium-m…	GO0005509 calcium ion binding, GO:0046872 metal ion binding, GO:0044325 ion channel binding, GO:0019904 protein domain specific binding, GO:0047485 protein N-terminus binding, GO:0005509 calcium ion binding, GO:0005509 calcium ion binding, GO:0005509 calcium ion binding, GO:0008179 adenylate cyclase binding, GO:0050998 nitric-oxide synthase binding, GO:0048306 calcium-dependent protein binding, G…	GO0005634 nucleus, GO:0005737 cytoplasm, GO:0005737 cytoplasm, GO:0005737 cytoplasm, GO:0005886 plasma membrane, GO:0005856 cytoskeleton, GO:0043005 neuron projection, GO:0030426 growth cone, GO:0030672 synaptic vesicle membrane, GO:0005819 spindle, GO:0031966 mitochondrial membrane, GO:0005829 cytosol, GO:0000922 spindle pole, GO:0005654 nucleoplasm, GO:0008076 voltage-gated potassium channel co…	FALSE	GO0005509 calcium ion binding, GO0032036 myosin heavy chain binding, GO0070855 myosin VI head/neck binding, GO0031489 myosin V binding, GO0046872 metal ion binding, GO0005515 protein binding	GO0007099 centriole replication, GO0006468 protein phosphorylation, GO0046716 muscle cell cellular homeostasis, GO0042052 rhabdomere development, GO0007605 sensory perception of sound, GO0007608 sensory perception of smell, GO0030048 actin filament-based movement, GO0035071 salivary gland cell autophagic cell death, GO0072499 photoreceptor cell axon guidance, GO0016059 deactivation of rhodopsin m…	GO0005829 cytosol, GO0072686 mitotic spindle, GO0005654 nucleoplasm, GO0005737 cytoplasm, GO0005813 centrosome, GO0005819 spindle, GO0016028 rhabdomere, GO0005814 centriole, GO0030496 midbody, GO0031475 myosin V complex, GO0031476 myosin VI complex, GO0097431 mitotic spindle pole, GO0005886 plasma membrane, GO0005938 cell cortex	FALSE	FALSE	FALSE	TRUE	TRUE	TRUE	TRUE	TRUE	TRUE	TRUE	TRUE	TRUE	TRUE	TRUE	TRUE	TRUE	TRUE	TRUE	TRUE	FALSE	FALSE	FALSE	FALSE	TRUE	FALSE	TRUE
FBgn0000256	capu	ENSMUSG00000028354	Fmn2	6	6	10.3564	1	0.30072	2	NA	NA	GO0045010 actin nucleation, GO:0015031 protein transport, GO:0007275 multicellular organism development, GO:0006974 cellular response to DNA damage stimulus, GO:0006974 cellular response to DNA damage stimulus, GO:0042177 negative regulation of protein catabolic process, GO:0016192 vesicle-mediated transport, GO:0006974 cellular response to DNA damage stimulus, GO:0043066 negative regulation of a…	GO0008017 microtubule binding, GO:0003779 actin binding, GO:0003779 actin binding, GO:0003779 actin binding	GO0005884 actin filament, GO:0016020 membrane, GO:0005886 plasma membrane, GO:0005634 nucleus, GO:0005634 nucleus, GO:0005634 nucleus, GO:0005829 cytosol, GO:0005737 cytoplasm, GO:0030659 cytoplasmic vesicle membrane, GO:0030659 cytoplasmic vesicle membrane, GO:0031410 cytoplasmic vesicle, GO:0015629 actin cytoskeleton, GO:0005856 cytoskeleton, GO:0005783 endoplasmic reticulum, GO:0005730 nucleol…	FALSE	GO0008017 microtubule binding, GO0003779 actin binding	GO0048477 oogenesis, GO0015031 protein transport, GO0007304 chorion-containing eggshell formation, GO0007015 actin filament organization, GO0030029 actin filament-based process, GO0045451 pole plasm oskar mRNA localization, GO0045010 actin nucleation, GO0007315 pole plasm assembly, GO0007316 pole plasm RNA localization, GO0007275 multicellular organism development	GO0005829 cytosol, GO0005737 cytoplasm, GO0005938 cell cortex, GO0005884 actin filament, GO0030659 cytoplasmic vesicle membrane, GO0016020 membrane, GO0031410 cytoplasmic vesicle, GO0005856 cytoskeleton	FALSE	FALSE	FALSE	TRUE	TRUE	TRUE	TRUE	TRUE	TRUE	TRUE	TRUE	TRUE	FALSE	TRUE	TRUE	TRUE	TRUE	FALSE	TRUE	FALSE	FALSE	FALSE	FALSE	FALSE	FALSE	FALSE
FBgn0000257	car	ENSMUSG00000029434	Vps33a	5	4	13.3094	0	-0.852424	1	0	-1.00846	GO0016192 vesicle-mediated transport, GO:0006904 vesicle docking involved in exocytosis, GO:0006914 autophagy, GO:0015031 protein transport, GO:0043473 pigmentation, GO:0030220 platelet formation, GO:0048070 regulation of developmental pigmentation, GO:0008333 endosome to lysosome transport, GO:0016192 vesicle-mediated transport, GO:0032418 lysosome localization, GO:0035751 regulation of lysosoma…	GO0044877 protein-containing complex binding	GO0016020 membrane, GO:0048471 perinuclear region of cytoplasm, GO:0031410 cytoplasmic vesicle, GO:0031410 cytoplasmic vesicle, GO:0005768 endosome, GO:0005769 early endosome, GO:0005764 lysosome, GO:0005764 lysosome, GO:0005765 lysosomal membrane, GO:0005769 early endosome, GO:0005770 late endosome, GO:0031902 late endosome membrane, GO:0005776 autophagosome, GO:0005776 autophagosome, GO:0030136…	FALSE	GO0000149 SNARE binding, GO0019905 syntaxin binding, GO0005515 protein binding	GO0046907 intracellular transport, GO0016192 vesicle-mediated transport, GO0007032 endosome organization, GO0006897 endocytosis, GO0008340 determination of adult lifespan, GO0009267 cellular response to starvation, GO0045746 negative regulation of Notch signaling pathway, GO0048072 compound eye pigmentation, GO0006727 ommochrome biosynthetic process, GO0008593 regulation of Notch signaling pathwa…	GO0005829 cytosol, GO0016020 membrane, GO0005765 lysosomal membrane, GO0005764 lysosome, GO0005769 early endosome, GO0031902 late endosome membrane, GO0033263 CORVET complex, GO0030897 HOPS complex, GO0005768 endosome	FALSE	FALSE	FALSE	TRUE	FALSE	TRUE	FALSE	FALSE	FALSE	FALSE	FALSE	FALSE	FALSE	FALSE	FALSE	FALSE	FALSE	FALSE	FALSE	FALSE	FALSE	FALSE	FALSE	FALSE	FALSE	FALSE
FBgn0000259	CkIIbeta	ENSMUSG00000024387	Csnk2b	11	10	132.288	0	-0.922561	4	0	-2.43655	GO0016055 Wnt signaling pathway, GO:0045859 regulation of protein kinase activity, GO:0018107 peptidyl-threonine phosphorylation, GO:0010862 positive regulation of pathway-restricted SMAD protein phosphorylation, GO:0010862 positive regulation of pathway-restricted SMAD protein phosphorylation, GO:0043537 negative regulation of blood vessel endothelial cell migration, GO:0032927 positive regulati…	GO0019887 protein kinase regulator activity, GO:0046872 metal ion binding, GO:0005515 protein binding, GO:0042802 identical protein binding, GO:0003682 chromatin binding, GO:0003682 chromatin binding, GO:0004674 protein serine/threonine kinase activity, GO:0008134 transcription factor binding, GO:0005102 signaling receptor binding, GO:0008134 transcription factor binding, GO:0019904 protein domai…	GO0005956 protein kinase CK2 complex, GO:0005634 nucleus, GO:0005634 nucleus, GO:0005737 cytoplasm, GO:0005886 plasma membrane, GO:0005886 plasma membrane, GO:0005737 cytoplasm, GO:0098794 postsynapse, GO:0000785 chromatin, GO:0098978 glutamatergic synapse, GO:0016363 nuclear matrix, GO:0005929 cilium, GO:0042995 cell projection, GO:0031519 PcG protein complex, GO:0005956 protein kinase CK2 compl…	FALSE	GO0019887 protein kinase regulator activity, GO0016301 kinase activity, GO0016740 transferase activity, GO0004674 protein serine/threonine kinase activity, GO0004672 protein kinase activity	GO0016310 phosphorylation, GO0045859 regulation of protein kinase activity, GO0006468 protein phosphorylation, GO0016319 mushroom body development, GO0007623 circadian rhythm, GO0045475 locomotor rhythm, GO0016055 Wnt signaling pathway, GO0007622 rhythmic behavior, GO0007310 oocyte dorsal/ventral axis specification, GO0008062 eclosion rhythm, GO0060810 intracellular mRNA localization involved in …	GO0005956 protein kinase CK2 complex, GO0005829 cytosol, GO0005634 nucleus, GO0005737 cytoplasm, GO0031594 neuromuscular junction, GO0099523 presynaptic cytosol	FALSE	FALSE	FALSE	TRUE	TRUE	TRUE	TRUE	TRUE	TRUE	TRUE	TRUE	TRUE	TRUE	TRUE	TRUE	TRUE	TRUE	TRUE	TRUE	FALSE	FALSE	FALSE	FALSE	FALSE	FALSE	FALSE
FBgn0000261	Cat	ENSMUSG00000027187	Cat	9	8	51.0029	0	-0.578518	2	0	-1.65794	GO0055114 oxidation-reduction process, GO:0006979 response to oxidative stress, GO:0042744 hydrogen peroxide catabolic process, GO:0098869 cellular oxidant detoxification, GO:0051781 positive regulation of cell division, GO:0001822 kidney development, GO:0006979 response to oxidative stress, GO:0006979 response to oxidative stress, GO:0006979 response to oxidative stress, GO:0032088 negative regu…	GO0020037 heme binding, GO:0004096 catalase activity, GO:0046872 metal ion binding, GO:0042802 identical protein binding, GO:0042803 protein homodimerization activity, GO:0016491 oxidoreductase activity, GO:0004601 peroxidase activity, GO:0020037 heme binding, GO:0005102 signaling receptor binding, GO:0019899 enzyme binding, GO:0050661 NADP binding, GO:0020037 heme binding, GO:0016209 antioxidant…	GO0005615 extracellular space, GO:0005794 Golgi apparatus, GO:0005829 cytosol, GO:0005886 plasma membrane, GO:0005783 endoplasmic reticulum, GO:0043231 intracellular membrane-bounded organelle, GO:0005739 mitochondrion, GO:0005777 peroxisome, GO:0005777 peroxisome, GO:0005829 cytosol, GO:0005777 peroxisome, GO:0005764 lysosome, GO:0005777 peroxisome, GO:0005778 peroxisomal membrane, GO:0005758 mi…	FALSE	GO0046872 metal ion binding, GO0020037 heme binding, GO0016209 antioxidant activity, GO0004096 catalase activity, GO0016491 oxidoreductase activity, GO0004601 peroxidase activity	GO0055114 oxidation-reduction process, GO0008340 determination of adult lifespan, GO0034976 response to endoplasmic reticulum stress, GO0006979 response to oxidative stress, GO0003007 heart morphogenesis, GO0045471 response to ethanol, GO0035206 regulation of hemocyte proliferation, GO0036335 intestinal stem cell homeostasis, GO0042744 hydrogen peroxide catabolic process, GO0072593 reactive oxyge…	GO0005739 mitochondrion, GO0005777 peroxisome	FALSE	FALSE	TRUE	TRUE	TRUE	FALSE	TRUE	TRUE	TRUE	FALSE	TRUE	TRUE	TRUE	TRUE	TRUE	TRUE	TRUE	TRUE	TRUE	TRUE	TRUE	FALSE	FALSE	TRUE	FALSE	TRUE
FBgn0000273	Pka-C1	ENSMUSG00000005034, ENSMUSG00000005469	Prkacb, Prkaca	10	9	64.7773	0	-0.329729	3	NA	NA	GO0007186 G protein-coupled receptor signaling pathway, GO:0006468 protein phosphorylation, GO:0016310 phosphorylation, GO:0007188 adenylate cyclase-modulating G protein-coupled receptor signaling pathway, GO:0001843 neural tube closure, GO:0070613 regulation of protein processing, GO:0006468 protein phosphorylation, GO:0006468 protein phosphorylation, GO:1901621 negative regulation of smoothened…	GO0005524 ATP binding, GO:0004674 protein serine/threonine kinase activity, GO:0004672 protein kinase activity, GO:0034237 protein kinase A regulatory subunit binding, GO:0004691 cAMP-dependent protein kinase activity, GO:0016740 transferase activity, GO:0000166 nucleotide binding, GO:0005524 ATP binding, GO:0016301 kinase activity, GO:0000287 magnesium ion binding, GO:0005524 ATP binding, GO:003…	GO0016020 membrane, GO:0005886 plasma membrane, GO:0005634 nucleus, GO:0005634 nucleus, GO:0048471 perinuclear region of cytoplasm, GO:0005829 cytosol, GO:0045171 intercellular bridge, GO:0005737 cytoplasm, GO:0005737 cytoplasm, GO:0005813 centrosome, GO:0005829 cytosol, GO:0097546 ciliary base, GO:0005952 cAMP-dependent protein kinase complex, GO:0005952 cAMP-dependent protein kinase complex, GO…	FALSE	GO0004674 protein serine/threonine kinase activity, GO0004672 protein kinase activity, GO0005524 ATP binding, GO0004691 cAMP-dependent protein kinase activity, GO0000166 nucleotide binding, GO0016301 kinase activity, GO0016740 transferase activity, GO0005515 protein binding	GO0048749 compound eye development, GO0006468 protein phosphorylation, GO0040040 thermosensory behavior, GO0007611 learning or memory, GO0045475 locomotor rhythm, GO0010628 positive regulation of gene expression, GO0048477 oogenesis, GO0008355 olfactory learning, GO0007615 anesthesia-resistant memory, GO0042981 regulation of apoptotic process, GO0007476 imaginal disc-derived wing morphogenesis, G…	GO0005829 cytosol, GO0005737 cytoplasm, GO0005886 plasma membrane, GO0044297 cell body, GO0030425 dendrite	FALSE	FALSE	TRUE	TRUE	TRUE	TRUE	TRUE	TRUE	TRUE	TRUE	TRUE	TRUE	TRUE	TRUE	TRUE	TRUE	TRUE	TRUE	TRUE	TRUE	TRUE	FALSE	TRUE	TRUE	FALSE	TRUE
FBgn0000287	salr	ENSMUSG00000027547, ENSMUSG00000031665	Sall4, Sall1	2	2	5.83934	NA	NA	1	NA	NA	GO0045944 positive regulation of transcription by RNA polymerase II, GO:0045944 positive regulation of transcription by RNA polymerase II, GO:0000122 negative regulation of transcription by RNA polymerase II, GO:0001701 in utero embryonic development, GO:0007507 heart development, GO:0006355 regulation of transcription, DNA-templated, GO:0019827 stem cell population maintenance, GO:0001843 neural…	GO0003676 nucleic acid binding, GO:0046872 metal ion binding, GO:0003677 DNA binding, GO:0005515 protein binding, GO:0008134 transcription factor binding, GO:0003676 nucleic acid binding, GO:0046872 metal ion binding, GO:0003677 DNA binding, GO:0005515 protein binding, GO:0008134 transcription factor binding, GO:0003676 nucleic acid binding, GO:0046872 metal ion binding, GO:0003677 DNA binding, G…	GO0005634 nucleus, GO:0005634 nucleus, GO:0005654 nucleoplasm, GO:0032991 protein-containing complex, GO:0005634 nucleus, GO:0005737 cytoplasm, GO:0043231 intracellular membrane-bounded organelle, GO:0005667 transcription factor complex, GO:0000792 heterochromatin, GO:0005634 nucleus, GO:0005634 nucleus, GO:0005654 nucleoplasm, GO:0032991 protein-containing complex, GO:0005634 nucleus, GO:0005737…	FALSE	GO0003676 nucleic acid binding, GO0043565 sequence-specific DNA binding, GO0003700 DNA-binding transcription factor activity, GO0044212 transcription regulatory region DNA binding, GO0000977 RNA polymerase II regulatory region sequence-specific DNA binding	GO0006355 regulation of transcription, DNA-templated, GO0007165 signal transduction, GO0000122 negative regulation of transcription by RNA polymerase II, GO0007605 sensory perception of sound, GO0007423 sensory organ development, GO0006366 transcription by RNA polymerase II, GO0008586 imaginal disc-derived wing vein morphogenesis, GO0008584 male gonad development, GO0030539 male genitalia develop…	GO0005634 nucleus	FALSE	FALSE	FALSE	FALSE	FALSE	FALSE	FALSE	FALSE	FALSE	FALSE	FALSE	FALSE	FALSE	FALSE	FALSE	FALSE	FALSE	FALSE	TRUE	FALSE	FALSE	FALSE	FALSE	FALSE	FALSE	FALSE
FBgn0000299	Col4a1	ENSMUSG00000031273, ENSMUSG00000031274, ENSMUSG00000031502	Col4a6, Col4a5, Col4a1	6	5	112.474	1	0.430625	2	1	6.20649	GO0030198 extracellular matrix organization, GO:0030198 extracellular matrix organization, GO:0038063 collagen-activated tyrosine kinase receptor signaling pathway, GO:0071230 cellular response to amino acid stimulus, GO:0038063 collagen-activated tyrosine kinase receptor signaling pathway, GO0007528 neuromuscular junction development, GO:0030198 extracellular matrix organization, GO:0038063 coll…	GO0005201 extracellular matrix structural constituent, GO:0005201 extracellular matrix structural constituent, GO:0030020 extracellular matrix structural constituent conferring tensile strength, GO:0030020 extracellular matrix structural constituent conferring tensile strength, GO:0005198 structural molecule activity, GO0005201 extracellular matrix structural constituent, GO:0005201 extracellular…	GO0005581 collagen trimer, GO:0005615 extracellular space, GO:0031012 extracellular matrix, GO:0005604 basement membrane, GO:0062023 collagen-containing extracellular matrix, GO:0005587 collagen type IV trimer, GO:0005587 collagen type IV trimer, GO0005581 collagen trimer, GO:0005615 extracellular space, GO:0031012 extracellular matrix, GO:0031594 neuromuscular junction, GO:0005604 basement membr…	FALSE	GO0005201 extracellular matrix structural constituent, GO0005515 protein binding	GO0007391 dorsal closure, GO0035848 oviduct morphogenesis, GO0048621 post-embryonic digestive tract morphogenesis, GO0055013 cardiac muscle cell development, GO0060729 intestinal epithelial structure maintenance, GO0030198 extracellular matrix organization, GO0071711 basement membrane organization	GO0005604 basement membrane, GO0005587 collagen type IV trimer, GO0005581 collagen trimer, GO0005615 extracellular space, GO0031012 extracellular matrix, GO0005576 extracellular region	FALSE	FALSE	FALSE	TRUE	TRUE	TRUE	TRUE	TRUE	FALSE	FALSE	TRUE	TRUE	TRUE	TRUE	FALSE	TRUE	TRUE	TRUE	FALSE	FALSE	FALSE	FALSE	FALSE	FALSE	FALSE	FALSE
FBgn0000303	ChAT	ENSMUSG00000021919	Chat	0	0	0.424502	NA	NA	0	NA	NA	NA	GO0016746 transferase activity, transferring acyl groups, GO:0016740 transferase activity, GO:0016746 transferase activity, transferring acyl groups, GO:0016746 transferase activity, transferring acyl groups	NA	FALSE	GO0016746 transferase activity, transferring acyl groups	NA	NA	TRUE	FALSE	TRUE	TRUE	TRUE	FALSE	FALSE	FALSE	FALSE	FALSE	FALSE	FALSE	FALSE	FALSE	FALSE	FALSE	FALSE	FALSE	TRUE	FALSE	FALSE	FALSE	FALSE	FALSE	FALSE	FALSE
FBgn0000307	chif	ENSMUSG00000002297	Dbf4	4	3	5.4925	0	-1.21385	2	2	4.68112	GO0006468 protein phosphorylation, GO:0006260 DNA replication, GO:0007049 cell cycle, GO:0071902 positive regulation of protein serine/threonine kinase activity, GO:0007089 traversing start control point of mitotic cell cycle, GO:0045740 positive regulation of DNA replication, GO:0006468 protein phosphorylation, GO:0006260 DNA replication, GO:0007049 cell cycle, GO:0071902 positive regulation of …	GO0008270 zinc ion binding, GO:0003676 nucleic acid binding, GO:0046872 metal ion binding, GO:0019901 protein kinase binding, GO:0004674 protein serine/threonine kinase activity, GO:0043539 protein serine/threonine kinase activator activity, GO:0008270 zinc ion binding, GO:0003676 nucleic acid binding, GO:0046872 metal ion binding, GO:0019901 protein kinase binding, GO:0004674 protein serine/thre…	GO0005634 nucleus, GO:0005634 nucleus, GO:0005634 nucleus, GO:0016604 nuclear body, GO:0005634 nucleus, GO:0031431 Dbf4-dependent protein kinase complex, GO:0005634 nucleus, GO:0005634 nucleus, GO:0005634 nucleus, GO:0016604 nuclear body, GO:0005634 nucleus, GO:0016604 nuclear body, GO:0031431 Dbf4-dependent protein kinase complex	FALSE	GO0003677 DNA binding, GO0008270 zinc ion binding, GO0003676 nucleic acid binding, GO0030295 protein kinase activator activity, GO0046872 metal ion binding, GO0019901 protein kinase binding, GO0043539 protein serine/threonine kinase activator activity	GO0006260 DNA replication, GO0046716 muscle cell cellular homeostasis, GO0007304 chorion-containing eggshell formation, GO0045740 positive regulation of DNA replication, GO0007307 eggshell chorion gene amplification, GO0007306 eggshell chorion assembly, GO0072499 photoreceptor cell axon guidance, GO0045860 positive regulation of protein kinase activity, GO0007275 multicellular organism developmen…	GO0031431 Dbf4-dependent protein kinase complex, GO0005634 nucleus, GO0070775 H3 histone acetyltransferase complex	FALSE	FALSE	FALSE	TRUE	TRUE	TRUE	TRUE	TRUE	TRUE	TRUE	TRUE	FALSE	FALSE	TRUE	TRUE	TRUE	TRUE	TRUE	FALSE	FALSE	FALSE	FALSE	FALSE	FALSE	FALSE	FALSE
FBgn0000308	chic	ENSMUSG00000020639	Pfn4	2	2	4.22546	NA	NA	1	0	-4.83197	GO0042989 sequestering of actin monomers, GO:0042989 sequestering of actin monomers	GO0003779 actin binding, GO:0008289 lipid binding, GO:0003779 actin binding, GO:0003785 actin monomer binding, GO:0008289 lipid binding, GO:0003779 actin binding, GO:0003785 actin monomer binding	GO0005737 cytoplasm, GO:0005938 cell cortex, GO:0005856 cytoskeleton, GO:0005737 cytoplasm, GO:0005938 cell cortex, GO:0005856 cytoskeleton	FALSE	GO0003779 actin binding, GO0003785 actin monomer binding, GO0005515 protein binding	GO0016322 neuron remodeling, GO0000281 mitotic cytokinesis, GO0030717 oocyte karyosome formation, GO0007391 dorsal closure, GO0007411 axon guidance, GO0007488 histoblast morphogenesis, GO0000902 cell morphogenesis, GO0042060 wound healing, GO0007015 actin filament organization, GO0051491 positive regulation of filopodium assembly, GO0035019 somatic stem cell population maintenance, GO0007420 brai…	GO0005737 cytoplasm, GO0005938 cell cortex, GO0043005 neuron projection, GO0005856 cytoskeleton, GO0048471 perinuclear region of cytoplasm, GO0015629 actin cytoskeleton	FALSE	FALSE	FALSE	TRUE	TRUE	TRUE	TRUE	TRUE	TRUE	TRUE	TRUE	TRUE	TRUE	TRUE	TRUE	TRUE	TRUE	TRUE	FALSE	FALSE	FALSE	FALSE	FALSE	TRUE	FALSE	TRUE
FBgn0000316	cin	ENSMUSG00000047454	Gphn	7	6	21.4343	0	-0.609029	1	0	-1.34	GO0006777 Mo-molybdopterin cofactor biosynthetic process, GO:0032324 molybdopterin cofactor biosynthetic process, GO:0008152 metabolic process, GO:0051260 protein homooligomerization, GO:0055114 oxidation-reduction process, GO:0032324 molybdopterin cofactor biosynthetic process, GO:0006777 Mo-molybdopterin cofactor biosynthetic process, GO:0006777 Mo-molybdopterin cofactor biosynthetic process, G…	GO0016740 transferase activity, GO:0046872 metal ion binding, GO:0003824 catalytic activity, GO:0000166 nucleotide binding, GO:0005524 ATP binding, GO:0042803 protein homodimerization activity, GO:0005515 protein binding, GO:0005102 signaling receptor binding, GO:0061598 molybdopterin adenylyltransferase activity, GO:0061599 molybdopterin molybdotransferase activity, GO:0008092 cytoskeletal prote…	GO0016020 membrane, GO:0005886 plasma membrane, GO:0005829 cytosol, GO:0005737 cytoplasm, GO:0005737 cytoplasm, GO:0030054 cell junction, GO:0045202 synapse, GO:0045211 postsynaptic membrane, GO:0045211 postsynaptic membrane, GO:0005856 cytoskeleton, GO:0042995 cell projection, GO:0043025 neuronal cell body, GO:0045202 synapse, GO:0005737 cytoplasm, GO:0030425 dendrite, GO:0098982 GABA-ergic syna…	TRUE	GO0046872 metal ion binding, GO0005524 ATP binding, GO0061599 molybdopterin molybdotransferase activity, GO0061598 molybdopterin adenylyltransferase activity, GO0000166 nucleotide binding, GO0016740 transferase activity, GO0003824 catalytic activity	GO0032324 molybdopterin cofactor biosynthetic process, GO0006777 Mo-molybdopterin cofactor biosynthetic process, GO0018315 molybdenum incorporation into molybdenum-molybdopterin complex, GO0008152 metabolic process, GO0002121 inter-male aggressive behavior, GO0007529 establishment of synaptic specificity at neuromuscular junction, GO0072579 glycine receptor clustering, GO0097112 gamma-aminobutyri…	GO0005737 cytoplasm, GO0045211 postsynaptic membrane, GO0005829 cytosol, GO0030425 dendrite, GO0099572 postsynaptic specialization, GO0099634 postsynaptic specialization membrane	TRUE	TRUE	FALSE	FALSE	FALSE	FALSE	FALSE	FALSE	FALSE	FALSE	FALSE	FALSE	FALSE	FALSE	FALSE	FALSE	FALSE	FALSE	FALSE	FALSE	FALSE	FALSE	FALSE	FALSE	FALSE	FALSE
FBgn0000317	ck	ENSMUSG00000024388, ENSMUSG00000030761	Myo7b, Myo7a	4	3	12.6592	NA	NA	2	2	3.71477	GO0030154 cell differentiation, GO:1904970 brush border assembly, GO:1904970 brush border assembly, GO:1904970 brush border assembly, GO0042472 inner ear morphogenesis, GO:0007601 visual perception, GO:0007605 sensory perception of sound, GO:0007605 sensory perception of sound, GO:0050957 equilibrioception, GO:0048839 inner ear development, GO:0007605 sensory perception of sound, GO:0007605 senso…	GO0005524 ATP binding, GO:0005515 protein binding, GO:0051015 actin filament binding, GO:0003774 motor activity, GO:0000166 nucleotide binding, GO:0003779 actin binding, GO0005524 ATP binding, GO:0005515 protein binding, GO:0051015 actin filament binding, GO:0003774 motor activity, GO:0005515 protein binding, GO:0000166 nucleotide binding, GO:0003779 actin binding, GO:0042803 protein homodimeriza…	GO0005856 cytoskeleton, GO:0016459 myosin complex, GO:0005737 cytoplasm, GO:0042995 cell projection, GO:0005902 microvillus, GO:0005903 brush border, GO:0005903 brush border, GO:0005902 microvillus, GO:0005902 microvillus, GO:0005903 brush border, GO:0090651 apical cytoplasm, GO0005856 cytoskeleton, GO:0016459 myosin complex, GO:0005829 cytosol, GO:0005737 cytoplasm, GO:0005737 cytoplasm, GO:0005…	FALSE	GO0008017 microtubule binding, GO0005524 ATP binding, GO0003779 actin binding, GO0016887 ATPase activity, GO0051015 actin filament binding, GO0003777 microtubule motor activity, GO0030898 actin-dependent ATPase activity, GO0032027 myosin light chain binding, GO0042623 ATPase activity, coupled, GO0045296 cadherin binding, GO0003774 motor activity, GO0005515 protein binding, GO0000166 nucleotide bi…	GO0007018 microtubule-based movement, GO0007605 sensory perception of sound, GO0007423 sensory organ development, GO0008586 imaginal disc-derived wing vein morphogenesis, GO0007015 actin filament organization, GO0008407 chaeta morphogenesis, GO0032529 follicle cell microvillus organization, GO0030048 actin filament-based movement, GO0035317 imaginal disc-derived wing hair organization, GO0035293 …	GO0005737 cytoplasm, GO0045180 basal cortex, GO0045179 apical cortex, GO0005938 cell cortex, GO0005856 cytoskeleton, GO0016459 myosin complex, GO0005902 microvillus, GO0035182 female germline ring canal outer rim, GO0031477 myosin VII complex, GO0016461 unconventional myosin complex, GO0070825 micropyle, GO0042995 cell projection	FALSE	FALSE	FALSE	TRUE	TRUE	TRUE	TRUE	TRUE	TRUE	TRUE	TRUE	TRUE	FALSE	TRUE	TRUE	TRUE	TRUE	TRUE	TRUE	FALSE	FALSE	FALSE	FALSE	FALSE	FALSE	FALSE
FBgn0000318	cl	ENSMUSG00000020803	Txndc17	11	10	114.086	1	-0.0839669	4	0	-1.17921	GO0055114 oxidation-reduction process, GO:0098869 cellular oxidant detoxification, GO:0033209 tumor necrosis factor-mediated signaling pathway, GO:0033209 tumor necrosis factor-mediated signaling pathway	GO0004601 peroxidase activity, GO:0047134 protein-disulfide reductase activity, GO:0004601 peroxidase activity, GO:0047134 protein-disulfide reductase activity, GO:0047134 protein-disulfide reductase activity	GO0005829 cytosol, GO:0005829 cytosol, GO:0005737 cytoplasm, GO:0005829 cytosol	FALSE	GO0047134 protein-disulfide reductase activity, GO0016491 oxidoreductase activity	GO0006726 eye pigment biosynthetic process, GO0055114 oxidation-reduction process	GO0005829 cytosol	FALSE	FALSE	FALSE	TRUE	TRUE	TRUE	TRUE	TRUE	TRUE	TRUE	TRUE	TRUE	FALSE	TRUE	FALSE	TRUE	TRUE	TRUE	TRUE	FALSE	FALSE	FALSE	FALSE	FALSE	FALSE	FALSE
FBgn0000319	Chc	ENSMUSG00000047126	Cltc	10	9	153.833	0	-0.341741	2	NA	NA	GO0006886 intracellular protein transport, GO:0016192 vesicle-mediated transport, GO:0048268 clathrin coat assembly, GO:0006914 autophagy, GO:0006898 receptor-mediated endocytosis, GO:0007049 cell cycle, GO:0051301 cell division, GO:0007030 Golgi organization, GO:0000278 mitotic cell cycle, GO:0090307 mitotic spindle assembly, GO:0006898 receptor-mediated endocytosis, GO:0000278 mitotic cell cycl…	GO0005515 protein binding, GO:0005198 structural molecule activity, GO:0032051 clathrin light chain binding, GO:0005515 protein binding, GO:0003725 double-stranded RNA binding, GO:0008022 protein C-terminus binding, GO:0031072 heat shock protein binding, GO:0050750 low-density lipoprotein particle receptor binding, GO:0030506 ankyrin binding, GO:0042277 peptide binding, GO:0097718 disordered doma…	GO0030130 clathrin coat of trans-Golgi network vesicle, GO:0030132 clathrin coat of coated pit, GO:0071439 clathrin complex, GO:0016020 membrane, GO:0032991 protein-containing complex, GO:0005737 cytoplasm, GO:0030659 cytoplasmic vesicle membrane, GO:0031410 cytoplasmic vesicle, GO:0005829 cytosol, GO:0005856 cytoskeleton, GO:0043231 intracellular membrane-bounded organelle, GO:0042383 sarcolemma…	TRUE	GO0005198 structural molecule activity, GO0032051 clathrin light chain binding, GO0005515 protein binding	GO0048749 compound eye development, GO0016192 vesicle-mediated transport, GO0006886 intracellular protein transport, GO0045747 positive regulation of Notch signaling pathway, GO0030198 extracellular matrix organization, GO0007291 sperm individualization, GO0006897 endocytosis, GO0033227 dsRNA transport, GO0016079 synaptic vesicle exocytosis, GO0035159 regulation of tube length, open tracheal syst…	GO0005886 plasma membrane, GO0005938 cell cortex, GO0005802 trans-Golgi network, GO0030132 clathrin coat of coated pit, GO0030136 clathrin-coated vesicle, GO0071439 clathrin complex, GO0030130 clathrin coat of trans-Golgi network vesicle, GO0048471 perinuclear region of cytoplasm, GO0031410 cytoplasmic vesicle, GO0098793 presynapse, GO0005905 clathrin-coated pit, GO0030141 secretory granule, GO00…	FALSE	FALSE	TRUE	TRUE	TRUE	TRUE	TRUE	TRUE	TRUE	TRUE	TRUE	TRUE	TRUE	TRUE	TRUE	TRUE	TRUE	TRUE	FALSE	FALSE	FALSE	FALSE	TRUE	FALSE	FALSE	TRUE
FBgn0000320	eya	ENSMUSG00000010461, ENSMUSG00000017897, ENSMUSG00000025932	Eya4, Eya2, Eya1	1	1	2.10247	NA	NA	2	NA	NA	GO0007275 multicellular organism development, GO:0007605 sensory perception of sound, GO:0035335 peptidyl-tyrosine dephosphorylation, GO:0006470 protein dephosphorylation, GO:0048839 inner ear development, GO:0007275 multicellular organism development, GO:0007605 sensory perception of sound, GO:0035335 peptidyl-tyrosine dephosphorylation, GO:0006281 DNA repair, GO:0006974 cellular response to DNA…	GO0004725 protein tyrosine phosphatase activity, GO:0046872 metal ion binding, GO:0016787 hydrolase activity, GO:0004721 phosphoprotein phosphatase activity, GO:0008134 transcription factor binding, GO:0004725 protein tyrosine phosphatase activity, GO:0046872 metal ion binding, GO:0016787 hydrolase activity, GO:0004721 phosphoprotein phosphatase activity, GO:0008134 transcription factor binding, …	GO0005634 nucleus, GO:0005634 nucleus, GO:0005737 cytoplasm, GO:0005634 nucleus, GO:0005634 nucleus, GO:0005737 cytoplasm, GO0005634 nucleus, GO:0005634 nucleus, GO:0005829 cytosol, GO:0005634 nucleus, GO:0005737 cytoplasm, GO:0005737 cytoplasm, GO:0005739 mitochondrion, GO:0005829 cytosol, GO:0005634 nucleus, GO:0005634 nucleus, GO:0005829 cytosol, GO:0005634 nucleus, GO:0005737 cytoplasm, GO:00…	FALSE	GO0004725 protein tyrosine phosphatase activity, GO0046872 metal ion binding, GO0004721 phosphoprotein phosphatase activity, GO0008134 transcription factor binding, GO0003713 transcription coactivator activity, GO0030946 protein tyrosine phosphatase activity, metal-dependent, GO0016787 hydrolase activity	GO0007275 multicellular organism development, GO0006351 transcription, DNA-templated, GO0048749 compound eye development, GO0042051 compound eye photoreceptor development, GO0045944 positive regulation of transcription by RNA polymerase II, GO0007498 mesoderm development, GO0007283 spermatogenesis, GO0010628 positive regulation of gene expression, GO0006470 protein dephosphorylation, GO0007411 ax…	GO0005829 cytosol, GO0005634 nucleus, GO0005737 cytoplasm	FALSE	FALSE	FALSE	TRUE	FALSE	FALSE	FALSE	TRUE	FALSE	FALSE	TRUE	FALSE	FALSE	FALSE	FALSE	TRUE	FALSE	FALSE	FALSE	FALSE	FALSE	FALSE	FALSE	FALSE	FALSE	FALSE
FBgn0000330	cm	ENSMUSG00000021824, ENSMUSG00000031539	Ap3m1, Ap3m2	7	7	28.4668	NA	NA	3	0	-1.11466	GO0006886 intracellular protein transport, GO:0016192 vesicle-mediated transport, GO:0015031 protein transport, GO:0008089 anterograde axonal transport, GO:0048490 anterograde synaptic vesicle transport, GO:0006886 intracellular protein transport, GO:0016192 vesicle-mediated transport, GO:0015031 protein transport, GO:0006886 intracellular protein transport, GO:0016192 vesicle-mediated transport,…	GO0017137 Rab GTPase binding, GO:0017137 Rab GTPase binding, NA	GO0030131 clathrin adaptor complex, GO:0016020 membrane, GO:0005794 Golgi apparatus, GO:0030659 cytoplasmic vesicle membrane, GO:0031410 cytoplasmic vesicle, GO:1904115 axon cytoplasm, GO:0030131 clathrin adaptor complex, GO:0016020 membrane, GO:0030131 clathrin adaptor complex, GO:0016020 membrane, GO:0030131 clathrin adaptor complex, GO:0030131 clathrin adaptor complex, GO0030131 clathrin adapt…	FALSE	GO0008565 protein transporter activity	GO0046907 intracellular transport, GO0016192 vesicle-mediated transport, GO0006886 intracellular protein transport, GO0006897 endocytosis, GO0008340 determination of adult lifespan, GO0006887 exocytosis, GO0007040 lysosome organization, GO0006727 ommochrome biosynthetic process, GO0007220 Notch receptor processing, GO0015031 protein transport	GO0030123 AP-3 adaptor complex, GO0030131 clathrin adaptor complex, GO0016020 membrane	FALSE	FALSE	FALSE	FALSE	FALSE	FALSE	FALSE	FALSE	FALSE	FALSE	FALSE	FALSE	FALSE	FALSE	FALSE	FALSE	FALSE	FALSE	FALSE	FALSE	FALSE	FALSE	FALSE	FALSE	FALSE	FALSE
FBgn0000337	cn	ENSMUSG00000039783	Kmo	0	0	0.152017	NA	NA	0	NA	NA	GO0006569 tryptophan catabolic process, GO:0019805 quinolinate biosynthetic process, GO:0055114 oxidation-reduction process, GO:0009435 NAD biosynthetic process, GO:0019363 pyridine nucleotide biosynthetic process, GO:0034354 'de novo' NAD biosynthetic process from tryptophan, GO:0043420 anthranilate metabolic process, GO:1901216 positive regulation of neuron death, GO:0014049 positive regulation…	GO0071949 FAD binding, GO:0071949 FAD binding, GO:0004502 kynurenine 3-monooxygenase activity, GO:0004497 monooxygenase activity, GO:0016491 oxidoreductase activity, GO:0050660 flavin adenine dinucleotide binding, GO:0050660 flavin adenine dinucleotide binding, GO:0050660 flavin adenine dinucleotide binding, GO:0016174 NAD(P)H oxidase activity, GO:0016174 NAD(P)H oxidase activity, GO:0071949 FAD …	GO0016020 membrane, GO:0016021 integral component of membrane, GO:0005615 extracellular space, GO:0005739 mitochondrion, GO:0005739 mitochondrion, GO:0005739 mitochondrion, GO:0005739 mitochondrion, GO:0005743 mitochondrial inner membrane, GO:0031966 mitochondrial membrane, GO:0005741 mitochondrial outer membrane, GO:0005741 mitochondrial outer membrane, GO:0005741 mitochondrial outer membrane, G…	FALSE	GO0071949 FAD binding	NA	NA	FALSE	FALSE	FALSE	FALSE	FALSE	FALSE	FALSE	FALSE	FALSE	FALSE	FALSE	FALSE	FALSE	FALSE	FALSE	FALSE	FALSE	FALSE	TRUE	FALSE	FALSE	FALSE	TRUE	FALSE	FALSE	TRUE
FBgn0000339	cni	ENSMUSG00000015759, ENSMUSG00000024873, ENSMUSG00000026514	Cnih1, Cnih2, Cnih3	11	10	66.5623	1	0.894732	4	NA	NA	GO0016192 vesicle-mediated transport, GO:0008150 biological_process, GO:0016192 vesicle-mediated transport, GO0016192 vesicle-mediated transport, GO:0042391 regulation of membrane potential, GO:2000311 regulation of AMPA receptor activity, GO:0035249 synaptic transmission, glutamatergic, GO:0051668 localization within membrane, GO:0098962 regulation of postsynaptic neurotransmitter receptor activ…	GO0003674 molecular_function, GO0016247 channel regulator activity, GO0016247 channel regulator activity, GO:0016247 channel regulator activity	GO0016020 membrane, GO:0016021 integral component of membrane, GO:0000139 Golgi membrane, GO:0005794 Golgi apparatus, GO:0005575 cellular_component, GO:0005783 endoplasmic reticulum, GO:0005789 endoplasmic reticulum membrane, GO:0016020 membrane, GO:0016021 integral component of membrane, GO0016020 membrane, GO:0016021 integral component of membrane, GO:0005886 plasma membrane, GO:0030054 cell ju…	FALSE	GO0005515 protein binding	GO0016192 vesicle-mediated transport, GO0046843 dorsal appendage formation, GO0015031 protein transport, GO0009952 anterior/posterior pattern specification, GO0007314 oocyte anterior/posterior axis specification, GO0007350 blastoderm segmentation, GO0007310 oocyte dorsal/ventral axis specification, GO0006888 endoplasmic reticulum to Golgi vesicle-mediated transport, GO0008314 gurken signaling pat…	GO0016021 integral component of membrane, GO0005789 endoplasmic reticulum membrane, GO0016020 membrane, GO0005783 endoplasmic reticulum	FALSE	FALSE	FALSE	TRUE	TRUE	TRUE	FALSE	TRUE	FALSE	FALSE	FALSE	TRUE	FALSE	FALSE	TRUE	FALSE	TRUE	TRUE	TRUE	FALSE	FALSE	FALSE	FALSE	FALSE	FALSE	FALSE
FBgn0000346	comt	ENSMUSG00000034187	Nsf	11	10	79.8935	1	-0.29736	3	0	-1.3659	GO0035494 SNARE complex disassembly, GO:0015031 protein transport, GO:0006813 potassium ion transport, GO:0045732 positive regulation of protein catabolic process, GO:0006886 intracellular protein transport, GO:0015031 protein transport, GO:0043001 Golgi to plasma membrane protein transport, GO:0016192 vesicle-mediated transport, GO:0002090 regulation of receptor internalization, GO:0017157 regul…	GO0005524 ATP binding, GO:0016887 ATPase activity, GO:0046872 metal ion binding, GO:0016787 hydrolase activity, GO:0016887 ATPase activity, GO:0000166 nucleotide binding, GO:0044877 protein-containing complex binding, GO:0030165 PDZ domain binding, GO:0008022 protein C-terminus binding, GO:0017137 Rab GTPase binding, GO:0005515 protein binding, GO:0016887 ATPase activity, GO:0035255 ionotropic gl…	GO0005829 cytosol, GO:0005737 cytoplasm, GO:0005886 plasma membrane, GO:0014069 postsynaptic density, GO:0043198 dendritic shaft, GO:0005795 Golgi stack, GO:0043209 myelin sheath, GO:0005795 Golgi stack, GO:0005829 cytosol, GO:0005886 plasma membrane	FALSE	GO0046872 metal ion binding, GO0005524 ATP binding, GO0016887 ATPase activity, GO0000166 nucleotide binding, GO0016787 hydrolase activity	GO0007030 Golgi organization, GO0007274 neuromuscular synaptic transmission, GO0070050 neuron cellular homeostasis, GO0015031 protein transport, GO0006914 autophagy, GO0007269 neurotransmitter secretion, GO0035494 SNARE complex disassembly, GO0016082 synaptic vesicle priming, GO0031629 synaptic vesicle fusion to presynaptic active zone membrane, GO1900073 regulation of neuromuscular synaptic tran…	GO0005829 cytosol, GO0005737 cytoplasm, GO0043195 terminal bouton, GO0098527 neuromuscular junction of somatic muscle, GO0031594 neuromuscular junction, GO0008021 synaptic vesicle, GO0099523 presynaptic cytosol, GO0005795 Golgi stack	TRUE	FALSE	TRUE	TRUE	FALSE	FALSE	FALSE	FALSE	TRUE	TRUE	FALSE	FALSE	FALSE	FALSE	FALSE	FALSE	FALSE	FALSE	FALSE	TRUE	FALSE	FALSE	FALSE	FALSE	FALSE	TRUE
FBgn0000376	crm	ENSMUSG00000038002	Cramp1l	2	2	5.21366	0	-1.38186	1	1	1.19924	GO0008150 biological_process, GO:0008150 biological_process	GO0003677 DNA binding, GO:0003682 chromatin binding, GO:0003677 DNA binding, GO:0003682 chromatin binding	GO0005634 nucleus, GO:0005634 nucleus, GO:0005634 nucleus, GO:0005634 nucleus	FALSE	NA	NA	NA	FALSE	FALSE	FALSE	FALSE	FALSE	FALSE	FALSE	FALSE	FALSE	FALSE	FALSE	FALSE	FALSE	FALSE	FALSE	FALSE	FALSE	FALSE	TRUE	FALSE	FALSE	FALSE	FALSE	FALSE	FALSE	FALSE
FBgn0000377	crn	ENSMUSG00000001767	Crnkl1	4	3	13.1001	0	-0.460342	1	NA	NA	GO0006396 RNA processing, GO:0006397 mRNA processing, GO:0008380 RNA splicing, GO:0000398 mRNA splicing, via spliceosome, GO:0000398 mRNA splicing, via spliceosome, GO:0000245 spliceosomal complex assembly, GO:0000398 mRNA splicing, via spliceosome, GO:0000245 spliceosomal complex assembly, GO:0000245 spliceosomal complex assembly, GO:0000245 spliceosomal complex assembly, GO:0000398 mRNA splicin…	GO0005515 protein binding, GO:0003723 RNA binding, GO:0003723 RNA binding, GO:0003723 RNA binding	GO0005634 nucleus, GO:0005634 nucleus, GO:0005634 nucleus, GO:0016607 nuclear speck, GO:0000974 Prp19 complex, GO:0071013 catalytic step 2 spliceosome, GO:0071014 post-mRNA release spliceosomal complex, GO:0005681 spliceosomal complex, GO:0005681 spliceosomal complex, GO:0071007 U2-type catalytic step 2 spliceosome, GO:0071007 U2-type catalytic step 2 spliceosome, GO:0071013 catalytic step 2 spli…	FALSE	GO0003723 RNA binding, GO0005515 protein binding	GO0000398 mRNA splicing, via spliceosome, GO0000381 regulation of alternative mRNA splicing, via spliceosome, GO0006396 RNA processing, GO0007443 Malpighian tubule morphogenesis, GO0008347 glial cell migration, GO0008366 axon ensheathment, GO0007438 oenocyte development, GO0000245 spliceosomal complex assembly, GO0007275 multicellular organism development, GO0006397 mRNA processing, GO0007399 ner…	GO0005634 nucleus, GO0071013 catalytic step 2 spliceosome, GO0071011 precatalytic spliceosome, GO0005737 cytoplasm, GO0016607 nuclear speck, GO0000974 Prp19 complex, GO0071012 catalytic step 1 spliceosome, GO0071014 post-mRNA release spliceosomal complex, GO0071010 prespliceosome, GO0071007 U2-type catalytic step 2 spliceosome	FALSE	FALSE	FALSE	FALSE	FALSE	FALSE	FALSE	FALSE	FALSE	FALSE	FALSE	FALSE	FALSE	FALSE	FALSE	FALSE	FALSE	FALSE	FALSE	FALSE	FALSE	FALSE	FALSE	FALSE	FALSE	FALSE
FBgn0000382	csw	ENSMUSG00000004266, ENSMUSG00000043733	Ptpn6, Ptpn11	11	10	165.853	NA	NA	4	NA	NA	GO0006470 protein dephosphorylation, GO:0016311 dephosphorylation, GO:0035556 intracellular signal transduction, GO:0030154 cell differentiation, GO:0043409 negative regulation of MAPK cascade, GO:0019221 cytokine-mediated signaling pathway, GO:0050860 negative regulation of T cell receptor signaling pathway, GO:0042267 natural killer cell mediated cytotoxicity, GO:0002244 hematopoietic progenito…	GO0016791 phosphatase activity, GO:0004725 protein tyrosine phosphatase activity, GO:0016787 hydrolase activity, GO:0005515 protein binding, GO:0004721 phosphoprotein phosphatase activity, GO:0046703 natural killer cell lectin-like receptor binding, GO:0019901 protein kinase binding, GO:0001784 phosphotyrosine residue binding, GO:0001784 phosphotyrosine residue binding, GO:0004725 protein tyrosin…	GO0005634 nucleus, GO:0005634 nucleus, GO:0032991 protein-containing complex, GO:0005737 cytoplasm, GO:0005737 cytoplasm, GO:0005737 cytoplasm, GO:0005911 cell-cell junction, GO:0005730 nucleolus, GO:0005829 cytosol, GO:0042105 alpha-beta T cell receptor complex, GO:0005634 nucleus, GO:0005634 nucleus, GO:0032991 protein-containing complex, GO:0005737 cytoplasm, GO:0005737 cytoplasm, GO:0005737 c…	TRUE	GO0004725 protein tyrosine phosphatase activity, GO0016791 phosphatase activity, GO0016787 hydrolase activity, GO0004721 phosphoprotein phosphatase activity	GO0006470 protein dephosphorylation, GO0016311 dephosphorylation, GO0035335 peptidyl-tyrosine dephosphorylation	NA	FALSE	FALSE	FALSE	TRUE	TRUE	TRUE	TRUE	TRUE	TRUE	TRUE	TRUE	TRUE	TRUE	TRUE	TRUE	TRUE	TRUE	TRUE	TRUE	FALSE	FALSE	FALSE	FALSE	FALSE	FALSE	FALSE
FBgn0000384	cta	ENSMUSG00000000149, ENSMUSG00000020611	Gna12, Gna13	9	8	40.7272	1	1.06072	4	0	-0.876936	GO0007186 G protein-coupled receptor signaling pathway, GO:0007165 signal transduction, GO:0007266 Rho protein signal transduction, GO:0007186 G protein-coupled receptor signaling pathway, GO:0007186 G protein-coupled receptor signaling pathway, GO:0035556 intracellular signal transduction, GO:0001701 in utero embryonic development, GO:0007266 Rho protein signal transduction, GO:0008360 regulatio…	GO0003924 GTPase activity, GO:0031683 G-protein beta/gamma-subunit complex binding, GO:0001664 G protein-coupled receptor binding, GO:0019001 guanyl nucleotide binding, GO:0046872 metal ion binding, GO:0000166 nucleotide binding, GO:0005525 GTP binding, GO:0003924 GTPase activity, GO:0003924 GTPase activity, GO:0003924 GTPase activity, GO:0001664 G protein-coupled receptor binding, GO:0031683 G-p…	GO0016020 membrane, GO:0005886 plasma membrane, GO:0005737 cytoplasm, GO:0031526 brush border membrane, GO:0005834 heterotrimeric G-protein complex, GO:0016328 lateral plasma membrane, GO:0031526 brush border membrane, GO:0005834 heterotrimeric G-protein complex, GO:0031526 brush border membrane, GO0016020 membrane, GO:0005634 nucleus, GO:0005634 nucleus, GO:0005634 nucleus, GO:0005829 cytosol, G…	FALSE	GO0046872 metal ion binding, GO0005525 GTP binding, GO0003924 GTPase activity, GO0001664 G protein-coupled receptor binding, GO0031683 G-protein beta/gamma-subunit complex binding, GO0031752 D5 dopamine receptor binding, GO0019001 guanyl nucleotide binding, GO0000166 nucleotide binding	GO0007165 signal transduction, GO0007186 G protein-coupled receptor signaling pathway, GO0007369 gastrulation, GO0010004 gastrulation involving germ band extension, GO0007266 Rho protein signal transduction, GO0016476 regulation of embryonic cell shape, GO0007188 adenylate cyclase-modulating G protein-coupled receptor signaling pathway, GO0003384 apical constriction involved in gastrulation, GO00…	GO0005737 cytoplasm, GO0005622 intracellular, GO0005886 plasma membrane, GO0031526 brush border membrane, GO0005834 heterotrimeric G-protein complex	FALSE	FALSE	FALSE	TRUE	TRUE	TRUE	TRUE	TRUE	TRUE	TRUE	TRUE	TRUE	TRUE	TRUE	TRUE	TRUE	TRUE	TRUE	TRUE	FALSE	FALSE	FALSE	FALSE	FALSE	FALSE	FALSE
FBgn0000394	cv	ENSMUSG00000024098	Twsg1	7	6	28.9168	1	-0.0820711	2	1	2.53564	GO0007275 multicellular organism development, GO:0030097 hemopoiesis, GO:0001503 ossification, GO:0007179 transforming growth factor beta receptor signaling pathway, GO:0043010 camera-type eye development, GO:0030900 forebrain development, GO:0030900 forebrain development, GO:0030514 negative regulation of BMP signaling pathway, GO:0030514 negative regulation of BMP signaling pathway, GO:0030154 …	GO0005515 protein binding, GO:0050431 transforming growth factor beta binding, GO:0005515 protein binding, GO:0050431 transforming growth factor beta binding, GO:0050431 transforming growth factor beta binding	GO0005615 extracellular space, GO:0005576 extracellular region, GO:0005615 extracellular space, GO:0005576 extracellular region	FALSE	NA	GO0048636 positive regulation of muscle organ development, GO0007630 jump response	NA	FALSE	FALSE	FALSE	TRUE	TRUE	FALSE	FALSE	TRUE	FALSE	FALSE	FALSE	FALSE	TRUE	FALSE	FALSE	FALSE	TRUE	TRUE	FALSE	FALSE	FALSE	FALSE	FALSE	FALSE	FALSE	FALSE
FBgn0000395	cv-2	ENSMUSG00000031963	Bmper	1	0	4.23249	0	-1.30031	0	1	-1.6252	GO0048839 inner ear development, GO:0030514 negative regulation of BMP signaling pathway, GO:0070374 positive regulation of ERK1 and ERK2 cascade, GO:0001657 ureteric bud development, GO:0002043 blood vessel endothelial cell proliferation involved in sprouting angiogenesis, GO:0010594 regulation of endothelial cell migration, GO:0042118 endothelial cell activation, GO:1903672 positive regulation …	GO0005515 protein binding, GO:0005515 protein binding, GO:0005201 extracellular matrix structural constituent, GO:0005201 extracellular matrix structural constituent, GO:0005515 protein binding	GO0005615 extracellular space, GO:0005615 extracellular space, GO:0005576 extracellular region, GO:0005576 extracellular region, GO:0062023 collagen-containing extracellular matrix, GO:0005615 extracellular space	FALSE	GO0043395 heparan sulfate proteoglycan binding, GO0036122 BMP binding, GO0070700 BMP receptor binding, GO0005515 protein binding	GO0007476 imaginal disc-derived wing morphogenesis, GO0007474 imaginal disc-derived wing vein specification, GO0030510 regulation of BMP signaling pathway	GO0009986 cell surface	FALSE	FALSE	FALSE	TRUE	TRUE	TRUE	TRUE	TRUE	TRUE	TRUE	TRUE	TRUE	TRUE	TRUE	TRUE	TRUE	TRUE	TRUE	TRUE	FALSE	FALSE	FALSE	FALSE	FALSE	FALSE	FALSE
FBgn0000404	CycA	ENSMUSG00000027715, ENSMUSG00000027793	Ccna2, Ccna1	2	1	6.88983	NA	NA	0	NA	NA	GO0045893 positive regulation of transcription, DNA-templated, GO:0045893 positive regulation of transcription, DNA-templated, GO:0008284 positive regulation of cell population proliferation, GO:0007049 cell cycle, GO:0051301 cell division, GO:0048146 positive regulation of fibroblast proliferation, GO:0000278 mitotic cell cycle, GO:0007088 regulation of mitotic nuclear division, GO:0006275 regul…	GO0005515 protein binding, GO:0016538 cyclin-dependent protein serine/threonine kinase regulator activity, GO:0019901 protein kinase binding, GO:0019901 protein kinase binding, GO:0019904 protein domain specific binding, GO:0019901 protein kinase binding, GO:0004672 protein kinase activity, GO:0097472 cyclin-dependent protein kinase activity, GO:0097472 cyclin-dependent protein kinase activity, G…	GO0005634 nucleus, GO:0005634 nucleus, GO:0005634 nucleus, GO:0005634 nucleus, GO:0005654 nucleoplasm, GO:0005829 cytosol, GO:0005634 nucleus, GO:0005737 cytoplasm, GO:0005737 cytoplasm, GO:0005737 cytoplasm, GO:0005737 cytoplasm, GO:0005737 cytoplasm, GO:0005654 nucleoplasm, GO:0000307 cyclin-dependent protein kinase holoenzyme complex, GO:0000307 cyclin-dependent protein kinase holoenzyme compl…	FALSE	GO0016538 cyclin-dependent protein serine/threonine kinase regulator activity, GO0005515 protein binding, GO0004672 protein kinase activity, GO0019901 protein kinase binding, GO0016740 transferase activity	GO0000278 mitotic cell cycle, GO0007422 peripheral nervous system development, GO0055059 asymmetric neuroblast division, GO0035186 syncytial blastoderm mitotic cell cycle, GO0007096 regulation of exit from mitosis, GO0000070 mitotic sister chromatid segregation, GO0007088 regulation of mitotic nuclear division, GO0035561 regulation of chromatin binding, GO0009794 regulation of mitotic cell cycle,…	GO0005634 nucleus, GO0005737 cytoplasm, GO0045170 spectrosome, GO0000307 cyclin-dependent protein kinase holoenzyme complex	TRUE	FALSE	FALSE	TRUE	FALSE	FALSE	FALSE	FALSE	FALSE	FALSE	FALSE	TRUE	FALSE	FALSE	FALSE	FALSE	FALSE	FALSE	TRUE	FALSE	FALSE	FALSE	FALSE	FALSE	FALSE	FALSE
FBgn0000405	CycB	ENSMUSG00000032218, ENSMUSG00000041431	Ccnb2, Ccnb1	4	3	5.41992	0	-1.0516	1	1	4.14832	GO0006468 protein phosphorylation, GO:0001701 in utero embryonic development, GO:0008284 positive regulation of cell population proliferation, GO:0007049 cell cycle, GO:0051301 cell division, GO:0000278 mitotic cell cycle, GO:0040008 regulation of growth, GO:0007088 regulation of mitotic nuclear division, GO:0043029 T cell homeostasis, GO:0000079 regulation of cyclin-dependent protein serine/thre…	GO0016538 cyclin-dependent protein serine/threonine kinase regulator activity, GO:0019901 protein kinase binding, GO:0004672 protein kinase activity, GO0005515 protein binding, GO:0016538 cyclin-dependent protein serine/threonine kinase regulator activity, GO:0044877 protein-containing complex binding, GO:0019901 protein kinase binding, GO:0019901 protein kinase binding, GO:0004672 protein kinase…	GO0005634 nucleus, GO:0005829 cytosol, GO:0015630 microtubule cytoskeleton, GO:0005634 nucleus, GO:0016020 membrane, GO:0005737 cytoplasm, GO:0005813 centrosome, GO:0005813 centrosome, GO:0000307 cyclin-dependent protein kinase holoenzyme complex, GO:0005813 centrosome, GO:0005829 cytosol, GO:0015630 microtubule cytoskeleton, GO0005634 nucleus, GO:0005634 nucleus, GO:0005634 nucleus, GO:0005829 c…	FALSE	GO0016538 cyclin-dependent protein serine/threonine kinase regulator activity, GO0005515 protein binding, GO0004672 protein kinase activity, GO0019901 protein kinase binding	GO0000281 mitotic cytokinesis, GO0000086 G2/M transition of mitotic cell cycle, GO0001700 embryonic development via the syncytial blastoderm, GO0035186 syncytial blastoderm mitotic cell cycle, GO0048134 germ-line cyst formation, GO0000920 septum digestion after cytokinesis, GO0008608 attachment of spindle microtubules to kinetochore, GO0035561 regulation of chromatin binding, GO0007079 mitotic ch…	GO0005634 nucleus, GO0005737 cytoplasm, GO0051233 spindle midzone, GO0005819 spindle, GO0000775 chromosome, centromeric region, GO0005813 centrosome, GO0072686 mitotic spindle, GO0000307 cyclin-dependent protein kinase holoenzyme complex	FALSE	FALSE	FALSE	TRUE	FALSE	FALSE	FALSE	TRUE	FALSE	FALSE	FALSE	TRUE	FALSE	FALSE	FALSE	TRUE	FALSE	TRUE	FALSE	FALSE	FALSE	FALSE	FALSE	FALSE	FALSE	FALSE
FBgn0000414	Dab	ENSMUSG00000028519	Dab1	8	8	17.9508	1	1.40699	3	0	-2.626	GO0007275 multicellular organism development, GO:0030154 cell differentiation, GO:0045860 positive regulation of protein kinase activity, GO:0007162 negative regulation of cell adhesion, GO:0007399 nervous system development, GO:0007399 nervous system development, GO:0016358 dendrite development, GO:0016358 dendrite development, GO:0001764 neuron migration, GO:0001764 neuron migration, GO:0001764…	GO0005515 protein binding, GO:0005515 protein binding, GO:0042169 SH2 domain binding, GO:0043548 phosphatidylinositol 3-kinase binding, GO:0043548 phosphatidylinositol 3-kinase binding, GO:0005543 phospholipid binding, GO:0005515 protein binding, GO:0005515 protein binding, GO:0042169 SH2 domain binding, GO:0043548 phosphatidylinositol 3-kinase binding, GO:0005543 phospholipid binding, GO:0005515…	GO0048471 perinuclear region of cytoplasm, GO:0005829 cytosol, GO:0016020 membrane, GO:0014069 postsynaptic density, GO:0043005 neuron projection, GO:0045177 apical part of cell, GO:0043025 neuronal cell body, GO:0043231 intracellular membrane-bounded organelle, GO:0005903 brush border, GO:0005829 cytosol, GO:0005903 brush border, GO:0014069 postsynaptic density, GO:0016020 membrane, GO:0043005 n…	FALSE	GO0017124 SH3 domain binding, GO0042169 SH2 domain binding, GO0005118 sevenless binding, GO0005515 protein binding	GO0042051 compound eye photoreceptor development, GO0048488 synaptic vesicle endocytosis, GO0045500 sevenless signaling pathway, GO0008045 motor neuron axon guidance, GO0007349 cellularization, GO0007391 dorsal closure, GO0072583 clathrin-dependent endocytosis, GO0032502 developmental process, GO0007275 multicellular organism development, GO0007399 nervous system development, GO0030154 cell diffe…	GO0005737 cytoplasm, GO0045202 synapse, GO0030424 axon, GO0005829 cytosol, GO0098793 presynapse	FALSE	FALSE	FALSE	TRUE	TRUE	TRUE	TRUE	TRUE	TRUE	TRUE	TRUE	TRUE	FALSE	TRUE	FALSE	TRUE	TRUE	TRUE	TRUE	FALSE	FALSE	FALSE	FALSE	FALSE	FALSE	FALSE
FBgn0000416	Sap-r	ENSMUSG00000004207, ENSMUSG00000043430	Psap, Psapl1	12	11	279.589	NA	NA	4	NA	NA	GO0006629 lipid metabolic process, GO:0006665 sphingolipid metabolic process, GO:0006629 lipid metabolic process, GO:0006665 sphingolipid metabolic process, GO:0006629 lipid metabolic process, GO:0006665 sphingolipid metabolic process, GO:0071310 cellular response to organic substance, GO:0007605 sensory perception of sound, GO:0050885 neuromuscular process controlling balance, GO:0043408 regulat…	GO0005515 protein binding, GO:0042802 identical protein binding, GO:0042803 protein homodimerization activity, GO:0002020 protease binding, GO:0005543 phospholipid binding, GO:1905576 ganglioside GT1b binding, GO:0004565 beta-galactosidase activity, GO:0002020 protease binding, GO:0004565 beta-galactosidase activity, GO:0005543 phospholipid binding, GO:0042803 protein homodimerization activity, G…	GO0005764 lysosome, GO:0005764 lysosome, GO:0005764 lysosome, GO:0005615 extracellular space, GO:0005615 extracellular space, GO:0005615 extracellular space, GO:0005737 cytoplasm, GO:0005576 extracellular region, GO:0005576 extracellular region, GO:0043231 intracellular membrane-bounded organelle, GO:0005739 mitochondrion, GO:0005764 lysosome, GO:0005770 late endosome, GO:0005764 lysosome, GO:000…	FALSE	GO0001664 G protein-coupled receptor binding, GO0008047 enzyme activator activity	GO0006629 lipid metabolic process, GO0055088 lipid homeostasis, GO0006665 sphingolipid metabolic process, GO0033227 dsRNA transport	GO0005770 late endosome, GO0045169 fusome, GO0005776 autophagosome, GO0005764 lysosome	FALSE	FALSE	FALSE	TRUE	TRUE	TRUE	TRUE	TRUE	TRUE	TRUE	TRUE	TRUE	TRUE	TRUE	TRUE	TRUE	TRUE	TRUE	TRUE	FALSE	FALSE	FALSE	FALSE	FALSE	FALSE	FALSE
FBgn0000422	Ddc	ENSMUSG00000020182	Ddc	5	5	11.6859	1	2.4039	1	1	-0.50379	GO0006520 cellular amino acid metabolic process, GO:0019752 carboxylic acid metabolic process, GO:0009636 response to toxic substance, GO:0042416 dopamine biosynthetic process, GO:0015842 aminergic neurotransmitter loading into synaptic vesicle, GO:0042427 serotonin biosynthetic process, GO:0042416 dopamine biosynthetic process, GO:0042423 catecholamine biosynthetic process, GO:0006520 cellular a…	GO0003824 catalytic activity, GO:0030170 pyridoxal phosphate binding, GO:0016831 carboxy-lyase activity, GO:0016829 lyase activity, GO:0019904 protein domain specific binding, GO:0019899 enzyme binding, GO:0016597 amino acid binding, GO:0030170 pyridoxal phosphate binding, GO:0004058 aromatic-L-amino-acid decarboxylase activity, GO:0004058 aromatic-L-amino-acid decarboxylase activity, GO:0004058 …	GO0005737 cytoplasm, GO:0005737 cytoplasm, GO:0043025 neuronal cell body, GO:0030424 axon, GO:0008021 synaptic vesicle, GO:0005737 cytoplasm, GO:0005737 cytoplasm, GO:0043025 neuronal cell body, GO:0030424 axon, GO:0008021 synaptic vesicle, GO:0005737 cytoplasm, GO:0005737 cytoplasm, GO:0043025 neuronal cell body, GO:0030424 axon, GO:0008021 synaptic vesicle, GO:0005737 cytoplasm, GO:0008021 syna…	TRUE	GO0030170 pyridoxal phosphate binding, GO0003824 catalytic activity, GO0016831 carboxy-lyase activity, GO0016829 lyase activity, GO0004058 aromatic-L-amino-acid decarboxylase activity	GO0006520 cellular amino acid metabolic process, GO0019752 carboxylic acid metabolic process, GO0048085 adult chitin-containing cuticle pigmentation, GO0040040 thermosensory behavior, GO0007616 long-term memory, GO0007615 anesthesia-resistant memory, GO0035220 wing disc development, GO0009611 response to wounding, GO0043052 thermotaxis, GO0048082 regulation of adult chitin-containing cuticle pigm…	NA	FALSE	FALSE	FALSE	TRUE	TRUE	TRUE	TRUE	TRUE	TRUE	TRUE	TRUE	TRUE	TRUE	TRUE	TRUE	TRUE	TRUE	TRUE	FALSE	FALSE	FALSE	FALSE	FALSE	FALSE	FALSE	FALSE
FBgn0000426	SmF	ENSMUSG00000020018	Snrpf	11	10	84.4375	1	0.0568634	3	0	-3.55243	GO0000387 spliceosomal snRNP assembly, GO:0000398 mRNA splicing, via spliceosome, GO:0006397 mRNA processing, GO:0008380 RNA splicing, GO:0000398 mRNA splicing, via spliceosome, GO:0000387 spliceosomal snRNP assembly, GO:0008380 RNA splicing, GO:0000398 mRNA splicing, via spliceosome, GO:0000387 spliceosomal snRNP assembly	GO0003723 RNA binding, GO:0003723 RNA binding, GO:0003723 RNA binding	GO0005681 spliceosomal complex, GO:0005732 small nucleolar ribonucleoprotein complex, GO:0005634 nucleus, GO:0005634 nucleus, GO:0005634 nucleus, GO:0005829 cytosol, GO:0005737 cytoplasm, GO:0071013 catalytic step 2 spliceosome, GO:0046540 U4/U6 x U5 tri-snRNP complex, GO:0005829 cytosol, GO:0005829 cytosol, GO:0005685 U1 snRNP, GO:0005687 U4 snRNP, GO:0034715 pICln-Sm protein complex, GO:0034719…	FALSE	GO0003723 RNA binding	GO0000398 mRNA splicing, via spliceosome, GO0000387 spliceosomal snRNP assembly, GO0006397 mRNA processing, GO0008380 RNA splicing	GO0071013 catalytic step 2 spliceosome, GO0071011 precatalytic spliceosome, GO0005685 U1 snRNP, GO0005681 spliceosomal complex, GO0005732 small nucleolar ribonucleoprotein complex, GO0030532 small nuclear ribonucleoprotein complex, GO0005634 nucleus	FALSE	FALSE	FALSE	FALSE	FALSE	FALSE	FALSE	FALSE	FALSE	FALSE	FALSE	FALSE	FALSE	FALSE	FALSE	FALSE	FALSE	FALSE	TRUE	FALSE	FALSE	FALSE	FALSE	FALSE	FALSE	FALSE
FBgn0000442	Pkg21D	ENSMUSG00000029334, ENSMUSG00000052920	Prkg2, Prkg1	2	2	8.37222	NA	NA	1	2	8.68485	GO0006468 protein phosphorylation, GO:0016310 phosphorylation, GO:0036289 peptidyl-serine autophosphorylation, GO:0072659 protein localization to plasma membrane, GO:2001226 negative regulation of chloride transport, GO:0006468 protein phosphorylation, GO:0016310 phosphorylation, GO:0006468 protein phosphorylation, GO:0016310 phosphorylation, GO:0006468 protein phosphorylation, GO:0016310 phospho…	GO0005524 ATP binding, GO:0004674 protein serine/threonine kinase activity, GO:0004672 protein kinase activity, GO:0004692 cGMP-dependent protein kinase activity, GO:0016740 transferase activity, GO:0000166 nucleotide binding, GO:0016301 kinase activity, GO:0030553 cGMP binding, GO:0042803 protein homodimerization activity, GO:0005524 ATP binding, GO:0004674 protein serine/threonine kinase activi…	GO0016020 membrane, GO:0031965 nuclear membrane, GO0005794 Golgi apparatus, GO:0005654 nucleoplasm, GO:0005794 Golgi apparatus, GO:0005829 cytosol, GO:0005737 cytoplasm, GO:0005737 cytoplasm, GO:0005737 cytoplasm, GO:0005886 plasma membrane, GO:0016020 membrane, GO:0001669 acrosomal vesicle, GO:0005886 plasma membrane, GO:0005794 Golgi apparatus, GO:0005654 nucleoplasm, GO:0005794 Golgi apparatus…	FALSE	GO0004674 protein serine/threonine kinase activity, GO0004672 protein kinase activity, GO0005524 ATP binding, GO0004692 cGMP-dependent protein kinase activity, GO0030553 cGMP binding, GO0000166 nucleotide binding, GO0016301 kinase activity, GO0016740 transferase activity	GO0006468 protein phosphorylation, GO0007526 larval somatic muscle development, GO0016310 phosphorylation	GO0005737 cytoplasm	FALSE	FALSE	FALSE	TRUE	FALSE	TRUE	FALSE	FALSE	FALSE	FALSE	FALSE	FALSE	FALSE	FALSE	FALSE	FALSE	FALSE	FALSE	FALSE	FALSE	FALSE	FALSE	FALSE	FALSE	FALSE	FALSE
FBgn0000447	Dhod	ENSMUSG00000031730	Dhodh	6	5	13.987	0	-1.17634	1	0	-1.64086	GO0055114 oxidation-reduction process, GO:0006207 'de novo' pyrimidine nucleobase biosynthetic process, GO:0055114 oxidation-reduction process, GO:0006207 'de novo' pyrimidine nucleobase biosynthetic process, GO:0006221 pyrimidine nucleotide biosynthetic process, GO:0043065 positive regulation of apoptotic process, GO:0006207 'de novo' pyrimidine nucleobase biosynthetic process, GO:0006207 'de no…	GO0003824 catalytic activity, GO:0016627 oxidoreductase activity, acting on the CH-CH group of donors, GO:0004152 dihydroorotate dehydrogenase activity, GO:0003824 catalytic activity, GO:0016627 oxidoreductase activity, acting on the CH-CH group of donors, GO:0004152 dihydroorotate dehydrogenase activity, GO:0016491 oxidoreductase activity, GO:0008144 drug binding, GO:0010181 FMN binding, GO:0004…	GO0005737 cytoplasm, GO:0016020 membrane, GO:0005737 cytoplasm, GO:0016021 integral component of membrane, GO:0005654 nucleoplasm, GO:0005829 cytosol, GO:0005886 plasma membrane, GO:0043025 neuronal cell body, GO:0005739 mitochondrion, GO:0005743 mitochondrial inner membrane, GO:0005739 mitochondrion, GO:0005739 mitochondrion, GO:0005739 mitochondrion, GO:0005743 mitochondrial inner membrane, GO:…	FALSE	GO0003824 catalytic activity, GO0016627 oxidoreductase activity, acting on the CH-CH group of donors, GO0004152 dihydroorotate dehydrogenase activity, GO0016491 oxidoreductase activity	GO0055114 oxidation-reduction process, GO0044205 'de novo' UMP biosynthetic process, GO0006207 'de novo' pyrimidine nucleobase biosynthetic process, GO0006221 pyrimidine nucleotide biosynthetic process, GO0009220 pyrimidine ribonucleotide biosynthetic process	GO0016021 integral component of membrane, GO0005743 mitochondrial inner membrane, GO0005737 cytoplasm, GO0016020 membrane, GO0005758 mitochondrial intermembrane space, GO0005886 plasma membrane, GO0005739 mitochondrion	FALSE	FALSE	FALSE	FALSE	FALSE	FALSE	FALSE	FALSE	FALSE	FALSE	FALSE	FALSE	FALSE	FALSE	FALSE	FALSE	FALSE	FALSE	FALSE	FALSE	FALSE	FALSE	FALSE	FALSE	FALSE	FALSE
FBgn0000448	Hr3	ENSMUSG00000032238, ENSMUSG00000036192	Rora, Rorb	3	2	6.52714	NA	NA	2	0	-0.765368	GO0006355 regulation of transcription, DNA-templated, GO:0007275 multicellular organism development, GO:0045944 positive regulation of transcription by RNA polymerase II, GO:0045944 positive regulation of transcription by RNA polymerase II, GO:0045944 positive regulation of transcription by RNA polymerase II, GO:0045893 positive regulation of transcription, DNA-templated, GO:0043401 steroid hormo…	GO0003677 DNA binding, GO:0003707 steroid hormone receptor activity, GO:0008270 zinc ion binding, GO:0003700 DNA-binding transcription factor activity, GO:0043565 sequence-specific DNA binding, GO:0004879 nuclear receptor activity, GO:0046872 metal ion binding, GO:0003677 DNA binding, GO:0005515 protein binding, GO:0000978 RNA polymerase II proximal promoter sequence-specific DNA binding, GO:0000…	GO0005634 nucleus, GO:0005634 nucleus, GO:0005634 nucleus, GO:0005654 nucleoplasm, GO:0005634 nucleus, GO:0005634 nucleus, GO:0005634 nucleus, GO:0005654 nucleoplasm, GO0005634 nucleus, GO:0005634 nucleus, GO:0005634 nucleus, GO:0005634 nucleus, GO:0005634 nucleus	TRUE	GO0003677 DNA binding, GO0008270 zinc ion binding, GO0043565 sequence-specific DNA binding, GO0003700 DNA-binding transcription factor activity, GO0000977 RNA polymerase II regulatory region sequence-specific DNA binding, GO0003707 steroid hormone receptor activity, GO0004879 nuclear receptor activity, GO0046872 metal ion binding, GO0005515 protein binding	GO0006351 transcription, DNA-templated, GO0006355 regulation of transcription, DNA-templated, GO0045944 positive regulation of transcription by RNA polymerase II, GO0016319 mushroom body development, GO0000122 negative regulation of transcription by RNA polymerase II, GO0007552 metamorphosis, GO0040034 regulation of development, heterochronic, GO0030522 intracellular receptor signaling pathway, G…	GO0005634 nucleus	FALSE	FALSE	FALSE	FALSE	FALSE	FALSE	FALSE	FALSE	FALSE	FALSE	FALSE	FALSE	FALSE	FALSE	FALSE	FALSE	FALSE	FALSE	TRUE	FALSE	FALSE	FALSE	FALSE	FALSE	FALSE	FALSE
FBgn0000455	Dip-C	ENSMUSG00000063931	Pepd	10	9	28.1009	0	-0.836982	3	0	-2.5556	GO0006508 proteolysis, GO:0030574 collagen catabolic process	GO0030145 manganese ion binding, GO:0004177 aminopeptidase activity, GO:0046872 metal ion binding, GO:0016787 hydrolase activity, GO:0008233 peptidase activity, GO:0008237 metallopeptidase activity, GO:0008233 peptidase activity, GO:0016805 dipeptidase activity, GO:0102009 proline dipeptidase activity	GO0005634 nucleus, GO:0005654 nucleoplasm, GO:0005634 nucleus, GO:0005654 nucleoplasm	FALSE	GO0008239 dipeptidyl-peptidase activity, GO0030145 manganese ion binding, GO0004177 aminopeptidase activity, GO0016787 hydrolase activity, GO0046872 metal ion binding	GO0006508 proteolysis	NA	FALSE	FALSE	FALSE	TRUE	FALSE	FALSE	FALSE	FALSE	FALSE	FALSE	FALSE	FALSE	TRUE	FALSE	FALSE	FALSE	FALSE	FALSE	FALSE	FALSE	FALSE	FALSE	FALSE	FALSE	FALSE	FALSE
FBgn0000463	Dl	ENSMUSG00000014773, ENSMUSG00000027314	Dll1, Dll4	1	0	2.67543	NA	NA	0	NA	NA	GO0007154 cell communication, GO:0007275 multicellular organism development, GO:0007219 Notch signaling pathway, GO:2000726 negative regulation of cardiac muscle cell differentiation, GO:0045944 positive regulation of transcription by RNA polymerase II, GO:0010628 positive regulation of gene expression, GO:0030154 cell differentiation, GO:0007219 Notch signaling pathway, GO:0007219 Notch signalin…	GO0005509 calcium ion binding, GO:0005515 protein binding, GO:0005112 Notch binding, GO:0005112 Notch binding, GO:0030957 Tat protein binding, GO:0005112 Notch binding, GO:0030957 Tat protein binding, GO:0097110 scaffold protein binding, GO0005509 calcium ion binding, GO:0005515 protein binding, GO:0005112 Notch binding, GO:0005112 Notch binding	GO0016021 integral component of membrane, GO:0016020 membrane, GO:0005886 plasma membrane, GO:0005634 nucleus, GO:0030054 cell junction, GO:0005886 plasma membrane, GO:0031410 cytoplasmic vesicle, GO:0045121 membrane raft, GO:0045121 membrane raft, GO:0005912 adherens junction, GO:0005912 adherens junction, GO:0016324 apical plasma membrane, GO:0016324 apical plasma membrane, GO:0005886 plasma me…	TRUE	GO0005509 calcium ion binding, GO0005102 signaling receptor binding, GO0005112 Notch binding, GO0005515 protein binding, GO0048018 receptor ligand activity, GO0043208 glycosphingolipid binding	GO0045931 positive regulation of mitotic cell cycle, GO0048749 compound eye development, GO0007298 border follicle cell migration, GO0007422 peripheral nervous system development, GO0007498 mesoderm development, GO0001708 cell fate specification, GO0048477 oogenesis, GO0030718 germ-line stem cell population maintenance, GO0007155 cell adhesion, GO0008284 positive regulation of cell population pro…	GO0016021 integral component of membrane, GO0009986 cell surface, GO0016020 membrane, GO0005886 plasma membrane, GO0005768 endosome, GO0005912 adherens junction, GO0031410 cytoplasmic vesicle, GO0035003 subapical complex, GO0030139 endocytic vesicle, GO0045179 apical cortex, GO0005769 early endosome	FALSE	FALSE	FALSE	TRUE	TRUE	TRUE	FALSE	TRUE	FALSE	FALSE	TRUE	TRUE	FALSE	FALSE	FALSE	TRUE	TRUE	TRUE	TRUE	FALSE	FALSE	FALSE	FALSE	TRUE	FALSE	TRUE
FBgn0000464	Lar	ENSMUSG00000013236, ENSMUSG00000028399, ENSMUSG00000033295	Ptprs, Ptprd, Ptprf	12	11	79.8947	1	1.09933	4	2	2.74858	GO0006470 protein dephosphorylation, GO:0016311 dephosphorylation, GO:0007155 cell adhesion, GO:0032687 negative regulation of interferon-alpha production, GO:0006470 protein dephosphorylation, GO:0035335 peptidyl-tyrosine dephosphorylation, GO:0099560 synaptic membrane adhesion, GO:0035335 peptidyl-tyrosine dephosphorylation, GO:0021510 spinal cord development, GO:0050804 modulation of chemical …	GO0005515 protein binding, GO:0016791 phosphatase activity, GO:0004725 protein tyrosine phosphatase activity, GO:0016787 hydrolase activity, GO:0005515 protein binding, GO:0004721 phosphoprotein phosphatase activity, GO:0004725 protein tyrosine phosphatase activity, GO:0004721 phosphoprotein phosphatase activity, GO:0004725 protein tyrosine phosphatase activity, GO:0008201 heparin binding, GO:000…	GO0016020 membrane, GO:0016021 integral component of membrane, GO:0005886 plasma membrane, GO:0005886 plasma membrane, GO:0030054 cell junction, GO:0045202 synapse, GO:0045211 postsynaptic membrane, GO:0031410 cytoplasmic vesicle, GO:0005886 plasma membrane, GO:0042995 cell projection, GO:0030424 axon, GO:0030424 axon, GO:0098978 glutamatergic synapse, GO:0098978 glutamatergic synapse, GO:0099056…	FALSE	GO0004725 protein tyrosine phosphatase activity, GO0016791 phosphatase activity, GO0005515 protein binding, GO0016787 hydrolase activity, GO0004721 phosphoprotein phosphatase activity, GO0008201 heparin binding, GO0005001 transmembrane receptor protein tyrosine phosphatase activity, GO0032093 SAM domain binding	GO0006470 protein dephosphorylation, GO0016311 dephosphorylation, GO0035335 peptidyl-tyrosine dephosphorylation, GO0051124 synaptic growth at neuromuscular junction, GO0060269 centripetally migrating follicle cell migration, GO0007283 spermatogenesis, GO0048477 oogenesis, GO0008045 motor neuron axon guidance, GO0007155 cell adhesion, GO0007411 axon guidance, GO0007399 nervous system development, …	GO0016021 integral component of membrane, GO0016020 membrane, GO0030424 axon, GO0009925 basal plasma membrane, GO0005925 focal adhesion, GO0031252 cell leading edge	FALSE	TRUE	FALSE	TRUE	TRUE	TRUE	TRUE	TRUE	TRUE	TRUE	TRUE	TRUE	TRUE	TRUE	TRUE	TRUE	TRUE	TRUE	TRUE	FALSE	FALSE	FALSE	FALSE	FALSE	FALSE	FALSE
FBgn0000477	DNaseII	ENSMUSG00000003812, ENSMUSG00000028185	Dnase2a, Dnase2b	3	2	6.43314	NA	NA	0	NA	NA	GO0006259 DNA metabolic process, GO:0007275 multicellular organism development, GO:0050776 regulation of immune response, GO:0006915 apoptotic process, GO:0030218 erythrocyte differentiation, GO:0006309 apoptotic DNA fragmentation, GO:0006308 DNA catabolic process, GO:0000737 DNA catabolic process, endonucleolytic, GO:0006259 DNA metabolic process, GO:0006259 DNA metabolic process, GO:0006259 DNA…	GO0004531 deoxyribonuclease II activity, GO:0016787 hydrolase activity, GO:0004518 nuclease activity, GO:0004519 endonuclease activity, GO:0004520 endodeoxyribonuclease activity, GO:0004520 endodeoxyribonuclease activity, GO:0004531 deoxyribonuclease II activity, GO:0004531 deoxyribonuclease II activity, GO:0004531 deoxyribonuclease II activity, GO:0004531 deoxyribonuclease II activity, GO:000453…	GO0005764 lysosome, GO:0005764 lysosome, GO0005737 cytoplasm, GO:0005576 extracellular region, GO:0005764 lysosome, GO:0005737 cytoplasm, GO:0005576 extracellular region, GO:0005764 lysosome	FALSE	GO0004520 endodeoxyribonuclease activity, GO0004531 deoxyribonuclease II activity, GO0016787 hydrolase activity	GO0006309 apoptotic DNA fragmentation, GO0006259 DNA metabolic process, GO0006308 DNA catabolic process, GO0045476 nurse cell apoptotic process	GO0005622 intracellular	FALSE	FALSE	FALSE	TRUE	FALSE	TRUE	FALSE	FALSE	FALSE	FALSE	FALSE	TRUE	FALSE	FALSE	FALSE	FALSE	FALSE	FALSE	FALSE	FALSE	FALSE	FALSE	FALSE	FALSE	FALSE	FALSE
FBgn0000479	dnc	ENSMUSG00000021699, ENSMUSG00000028525, ENSMUSG00000032177	Pde4d, Pde4b, Pde4a	8	7	21.2519	NA	NA	2	NA	NA	GO0007165 signal transduction, GO:0045822 negative regulation of heart contraction, GO:0002027 regulation of heart rate, GO:0071222 cellular response to lipopolysaccharide, GO:0035264 multicellular organism growth, GO:0030593 neutrophil chemotaxis, GO:0032729 positive regulation of interferon-gamma production, GO:0032743 positive regulation of interleukin-2 production, GO:0032754 positive regulat…	GO0004114 3',5'-cyclic-nucleotide phosphodiesterase activity, GO:0008081 phosphoric diester hydrolase activity, GO:0046872 metal ion binding, GO:0016787 hydrolase activity, GO:0005515 protein binding, GO:0005515 protein binding, GO:0044325 ion channel binding, GO:0004115 3',5'-cyclic-AMP phosphodiesterase activity, GO:0008144 drug binding, GO:0030552 cAMP binding, GO:0044325 ion channel binding, …	GO0016020 membrane, GO:0005886 plasma membrane, GO:0005829 cytosol, GO:0005737 cytoplasm, GO:0005856 cytoskeleton, GO:0005813 centrosome, GO:0005813 centrosome, GO:0005815 microtubule organizing center, GO:0016324 apical plasma membrane, GO:0005829 cytosol, GO:0031965 nuclear membrane, GO:0034704 calcium channel complex, GO:0005891 voltage-gated calcium channel complex, GO:0034704 calcium channel…	FALSE	GO0046872 metal ion binding, GO0004115 3',5'-cyclic-AMP phosphodiesterase activity, GO0004114 3',5'-cyclic-nucleotide phosphodiesterase activity, GO0008081 phosphoric diester hydrolase activity, GO0016787 hydrolase activity, GO0005515 protein binding	GO0040040 thermosensory behavior, GO0010738 regulation of protein kinase A signaling, GO0007614 short-term memory, GO0007611 learning or memory, GO0007165 signal transduction, GO0006198 cAMP catabolic process, GO0007623 circadian rhythm, GO0045475 locomotor rhythm, GO0008355 olfactory learning, GO0007615 anesthesia-resistant memory, GO0048149 behavioral response to ethanol, GO0048675 axon extensi…	GO0005622 intracellular, GO0005634 nucleus, GO0005829 cytosol	FALSE	FALSE	TRUE	TRUE	TRUE	TRUE	TRUE	TRUE	TRUE	TRUE	TRUE	TRUE	TRUE	TRUE	TRUE	TRUE	TRUE	TRUE	TRUE	TRUE	FALSE	TRUE	FALSE	FALSE	FALSE	TRUE
FBgn0000482	dor	ENSMUSG00000034216	Vps18	1	1	6.09297	0	-1.17938	0	1	1.76249	GO0006886 intracellular protein transport, GO:0016192 vesicle-mediated transport, GO:0006914 autophagy, GO:0015031 protein transport, GO:0007032 endosome organization, GO:0007032 endosome organization, GO:0007040 lysosome organization, GO:0007040 lysosome organization, GO:0008333 endosome to lysosome transport, GO:0046718 viral entry into host cell, GO:0007032 endosome organization, GO:2000300 re…	GO0005515 protein binding, GO:0046872 metal ion binding, GO:0003779 actin binding, GO:0005515 protein binding, GO:0019905 syntaxin binding, GO:0030674 protein binding, bridging, GO:0019905 syntaxin binding	GO0016020 membrane, GO:0031410 cytoplasmic vesicle, GO:0005768 endosome, GO:0005769 early endosome, GO:0005768 endosome, GO:0005764 lysosome, GO:0005765 lysosomal membrane, GO:0005769 early endosome, GO:0005770 late endosome, GO:0031902 late endosome membrane, GO:0005776 autophagosome, GO:0098978 glutamatergic synapse, GO:0005764 lysosome, GO:0098793 presynapse, GO:0005884 actin filament, GO:0030…	FALSE	NA	GO0016192 vesicle-mediated transport, GO0006886 intracellular protein transport	NA	TRUE	FALSE	FALSE	FALSE	FALSE	FALSE	FALSE	FALSE	FALSE	FALSE	FALSE	FALSE	FALSE	FALSE	FALSE	FALSE	FALSE	FALSE	FALSE	FALSE	FALSE	FALSE	FALSE	FALSE	FALSE	FALSE
FBgn0000489	Pka-C3	ENSMUSG00000035725	Prkx	2	1	3.24828	NA	NA	1	NA	NA	GO0006468 protein phosphorylation, GO:0007275 multicellular organism development, GO:0016310 phosphorylation, GO:0007155 cell adhesion, GO:0030154 cell differentiation, GO:0046777 protein autophosphorylation, GO:0007155 cell adhesion, GO:0001525 angiogenesis, GO:0001525 angiogenesis, GO:0046777 protein autophosphorylation, GO:0060562 epithelial tube morphogenesis, GO:0030099 myeloid cell differen…	GO0005524 ATP binding, GO:0004674 protein serine/threonine kinase activity, GO:0004672 protein kinase activity, GO:0016740 transferase activity, GO:0000166 nucleotide binding, GO:0016301 kinase activity, GO:0004674 protein serine/threonine kinase activity, GO:0004691 cAMP-dependent protein kinase activity, GO:0004691 cAMP-dependent protein kinase activity, GO:0005524 ATP binding, GO:0004672 prote…	GO0005634 nucleus, GO:0005634 nucleus, GO:0005634 nucleus, GO:0005737 cytoplasm, GO:0005737 cytoplasm, GO:0005737 cytoplasm	FALSE	GO0004674 protein serine/threonine kinase activity, GO0004672 protein kinase activity, GO0005524 ATP binding, GO0004691 cAMP-dependent protein kinase activity, GO0000166 nucleotide binding, GO0016301 kinase activity, GO0016740 transferase activity, GO0005515 protein binding	GO0006468 protein phosphorylation, GO0007476 imaginal disc-derived wing morphogenesis, GO0016310 phosphorylation	NA	FALSE	FALSE	FALSE	TRUE	TRUE	TRUE	TRUE	TRUE	TRUE	TRUE	TRUE	TRUE	TRUE	TRUE	TRUE	TRUE	TRUE	TRUE	TRUE	FALSE	FALSE	FALSE	FALSE	FALSE	FALSE	FALSE
FBgn0000490	dpp	ENSMUSG00000021835, ENSMUSG00000027358	Bmp4, Bmp2	3	2	5.42429	0	-0.68238	1	1	3.43686	GO0008284 positive regulation of cell population proliferation, GO:0010718 positive regulation of epithelial to mesenchymal transition, GO:0003151 outflow tract morphogenesis, GO:0045944 positive regulation of transcription by RNA polymerase II, GO:0010469 regulation of signaling receptor activity, GO:0010468 regulation of gene expression, GO:0010468 regulation of gene expression, GO:0007275 mult…
ric collecting duct development, GO:0001938 positive regulation of endothelial cell proliferation, GO:0034504 protein localization to nucleus, GO:0021537 telencephalon development, GO:0061036 positive regulation of cartilage development, GO:2001237 negative regulation of extrinsic apoptotic signaling pathway, GO:0060687 regulation of branching involved in prostate gland morphogenesis, GO:0003130 …	GO0008083 growth factor activity, GO:0008201 heparin binding, GO:0005515 protein binding, GO:0042803 protein homodimerization activity, GO:0005125 cytokine activity, GO:0005125 cytokine activity, GO:0005125 cytokine activity, GO:0008083 growth factor activity, GO:0005160 transforming growth factor beta receptor binding, GO:0042056 chemoattractant activity, GO:0039706 co-receptor binding, GO:00420…	GO0005615 extracellular space, GO:0005615 extracellular space, GO:0005615 extracellular space, GO:0005737 cytoplasm, GO:0005576 extracellular region, GO:0005615 extracellular space, GO:0005576 extracellular region, GO:0031982 vesicle, GO:0005615 extracellular space, GO:0005615 extracellular space, GO:0005615 extracellular space, GO:0005737 cytoplasm, GO:0005576 extracellular region, GO:0005615 ex…	FALSE	GO0008201 heparin binding, GO0042803 protein homodimerization activity, GO0046982 protein heterodimerization activity, GO0008083 growth factor activity, GO0005160 transforming growth factor beta receptor binding, GO0005125 cytokine activity, GO0005518 collagen binding, GO0016015 morphogen activity, GO0005515 protein binding	GO0007281 germ cell development, GO0046843 dorsal appendage formation, GO0007498 mesoderm development, GO0010628 positive regulation of gene expression, GO0001708 cell fate specification, GO0042078 germ-line stem cell division, GO0030718 germ-line stem cell population maintenance, GO0007391 dorsal closure, GO0008360 regulation of cell shape, GO0035147 branch fusion, open tracheal system, GO004298…	GO0005615 extracellular space, GO0005622 intracellular, GO0005576 extracellular region, GO0035230 cytoneme, GO0005768 endosome, GO0031252 cell leading edge, GO0098898 dense core granule lumen	FALSE	FALSE	FALSE	TRUE	TRUE	FALSE	TRUE	TRUE	FALSE	FALSE	TRUE	TRUE	TRUE	TRUE	FALSE	TRUE	TRUE	TRUE	FALSE	FALSE	FALSE	FALSE	FALSE	FALSE	TRUE	FALSE	FALSE	FALSE	FALSE	FALSE
FBgn0000492	Dr	ENSMUSG00000021469, ENSMUSG00000025469, ENSMUSG00000048450	Msx2, Msx3, Msx1	1	0	3.02576	NA	NA	0	NA	NA	GO0006355 regulation of transcription, DNA-templated, GO:0007275 multicellular organism development, GO:0000122 negative regulation of transcription by RNA polymerase II, GO:0000122 negative regulation of transcription by RNA polymerase II, GO:0000122 negative regulation of transcription by RNA polymerase II, GO:0042981 regulation of apoptotic process, GO:0001503 ossification, GO:0009952 anterior…	GO0003677 DNA binding, GO:0043565 sequence-specific DNA binding, GO:0005515 protein binding, GO:0000977 RNA polymerase II regulatory region sequence-specific DNA binding, GO:0000978 RNA polymerase II proximal promoter sequence-specific DNA binding, GO:0003677 DNA binding, GO:0008134 transcription factor binding, GO:0008134 transcription factor binding, GO:0043565 sequence-specific DNA binding, GO…	GO0005634 nucleus, GO:0005829 cytosol, GO:0005634 nucleus, GO:0016607 nuclear speck, GO:0005654 nucleoplasm, GO:0005829 cytosol, GO:0016607 nuclear speck, GO0005634 nucleus, GO:0005634 nucleus, GO:0005634 nucleus, GO0005634 nucleus, GO:0005634 nucleus, GO:0005634 nucleus, GO:0005654 nucleoplasm, GO:0005634 nucleus, GO:0005654 nucleoplasm	TRUE	GO0003677 DNA binding, GO0043565 sequence-specific DNA binding, GO0000977 RNA polymerase II regulatory region sequence-specific DNA binding	GO0006355 regulation of transcription, DNA-templated, GO0009953 dorsal/ventral pattern formation, GO0007417 central nervous system development, GO0035222 wing disc pattern formation, GO0007476 imaginal disc-derived wing morphogenesis, GO0007389 pattern specification process, GO0007419 ventral cord development, GO0042659 regulation of cell fate specification, GO0010629 negative regulation of gene …	GO0005634 nucleus	FALSE	FALSE	FALSE	TRUE	FALSE	FALSE	FALSE	FALSE	FALSE	FALSE	TRUE	TRUE	FALSE	FALSE	FALSE	FALSE	FALSE	FALSE	TRUE	FALSE	FALSE	FALSE	FALSE	FALSE	FALSE	FALSE
FBgn0000499	dsh	ENSMUSG00000003233, ENSMUSG00000020888, ENSMUSG00000029071	Dvl3, Dvl2, Dvl1	8	7	25.0137	0	-0.569028	3	NA	NA	GO0035556 intracellular signal transduction, GO:0016055 Wnt signaling pathway, GO:0007275 multicellular organism development, GO:0045893 positive regulation of transcription, DNA-templated, GO:0001934 positive regulation of protein phosphorylation, GO:0043547 positive regulation of GTPase activity, GO:0050821 protein stabilization, GO:0060070 canonical Wnt signaling pathway, GO:0060071 Wnt signal…	GO0005515 protein binding, GO:0005515 protein binding, GO:0046982 protein heterodimerization activity, GO:0005102 signaling receptor binding, GO:0008013 beta-catenin binding, GO:0002020 protease binding, GO:0048365 Rac GTPase binding, GO:0005109 frizzled binding, GO:0005109 frizzled binding, GO:0030674 protein binding, bridging, GO:0005515 protein binding, GO:0002020 protease binding, GO:0005102 …	GO0005829 cytosol, GO:0005829 cytosol, GO:0005737 cytoplasm, GO:0005737 cytoplasm, GO:0045202 synapse, GO:0098978 glutamatergic synapse, GO:0000790 nuclear chromatin, GO:1990909 Wnt signalosome, GO:0000790 nuclear chromatin, GO:0005829 cytosol, GO0016020 membrane, GO:0005886 plasma membrane, GO:0005886 plasma membrane, GO:0005634 nucleus, GO:0005634 nucleus, GO:0005654 nucleoplasm, GO:0016604 nuc…	TRUE	GO0019904 protein domain specific binding, GO0005109 frizzled binding, GO0005112 Notch binding, GO0070300 phosphatidic acid binding, GO0030159 receptor signaling complex scaffold activity, GO0005515 protein binding	GO0007298 border follicle cell migration, GO0048477 oogenesis, GO0008045 motor neuron axon guidance, GO0007391 dorsal closure, GO0016348 imaginal disc-derived leg joint morphogenesis, GO0035556 intracellular signal transduction, GO0016055 Wnt signaling pathway, GO0000132 establishment of mitotic spindle orientation, GO0007411 axon guidance, GO0035159 regulation of tube length, open tracheal syste…	GO0005829 cytosol, GO0005634 nucleus, GO0005737 cytoplasm, GO0005886 plasma membrane, GO0045179 apical cortex, GO0016020 membrane	FALSE	FALSE	FALSE	TRUE	FALSE	TRUE	FALSE	TRUE	FALSE	FALSE	TRUE	TRUE	TRUE	FALSE	FALSE	FALSE	TRUE	FALSE	FALSE	FALSE	FALSE	FALSE	FALSE	FALSE	FALSE	FALSE
FBgn0000524	dx	ENSMUSG00000004947, ENSMUSG00000029603, ENSMUSG00000039982	Dtx2, Dtx1, Dtx4	5	5	29.4711	2	1.04103	1	0	-2.11568	GO0016567 protein ubiquitination, GO:0007219 Notch signaling pathway, GO:0007219 Notch signaling pathway, GO:0007219 Notch signaling pathway, GO:0016567 protein ubiquitination, GO:0007219 Notch signaling pathway, GO:0007219 Notch signaling pathway, GO:0007219 Notch signaling pathway, GO:0016567 protein ubiquitination, GO:0007219 Notch signaling pathway, GO:0007219 Notch signaling pathway, GO:0007…	GO0008270 zinc ion binding, GO:0046872 metal ion binding, GO:0016740 transferase activity, GO:0005515 protein binding, GO:0008270 zinc ion binding, GO:0046872 metal ion binding, GO:0016740 transferase activity, GO:0005515 protein binding, GO:0008270 zinc ion binding, GO:0046872 metal ion binding, GO:0016740 transferase activity, GO:0005515 protein binding, GO:0008270 zinc ion binding, GO:0016740 …	GO0005634 nucleus, GO:0005654 nucleoplasm, GO:0005737 cytoplasm, GO:0031965 nuclear membrane, GO:0005654 nucleoplasm, GO:0031965 nuclear membrane, GO:0005634 nucleus, GO:0005654 nucleoplasm, GO:0005737 cytoplasm, GO:0031965 nuclear membrane, GO:0005634 nucleus, GO:0005654 nucleoplasm, GO:0005737 cytoplasm, GO:0031965 nuclear membrane, GO:0005634 nucleus, GO:0005654 nucleoplasm, GO:0005737 cytopla…	FALSE	GO0061630 ubiquitin protein ligase activity, GO0008270 zinc ion binding, GO0017124 SH3 domain binding, GO0005112 Notch binding, GO0016740 transferase activity, GO0046872 metal ion binding, GO0005515 protein binding	GO0016567 protein ubiquitination, GO0045747 positive regulation of Notch signaling pathway, GO0016348 imaginal disc-derived leg joint morphogenesis, GO0035220 wing disc development, GO0006897 endocytosis, GO0007219 Notch signaling pathway, GO0045746 negative regulation of Notch signaling pathway, GO0008593 regulation of Notch signaling pathway, GO0007220 Notch receptor processing	GO0005829 cytosol, GO0005737 cytoplasm	FALSE	FALSE	FALSE	FALSE	FALSE	FALSE	FALSE	FALSE	FALSE	FALSE	FALSE	FALSE	FALSE	FALSE	FALSE	FALSE	FALSE	FALSE	TRUE	FALSE	FALSE	FALSE	FALSE	FALSE	FALSE	FALSE
FBgn0000529	bsh	ENSMUSG00000054360	Bsx	0	0	0.0715416	NA	NA	0	NA	NA	GO0006355 regulation of transcription, DNA-templated, GO:0045944 positive regulation of transcription by RNA polymerase II, GO:0045944 positive regulation of transcription by RNA polymerase II, GO:0006357 regulation of transcription by RNA polymerase II, GO:0007626 locomotory behavior, GO:0007420 brain development, GO:0042755 eating behavior, GO:0060056 mammary gland involution	GO0003677 DNA binding, GO:0043565 sequence-specific DNA binding, GO:0005515 protein binding, GO:0003700 DNA-binding transcription factor activity, GO:0043565 sequence-specific DNA binding, GO:0000978 RNA polymerase II proximal promoter sequence-specific DNA binding, GO:0043565 sequence-specific DNA binding	GO0005634 nucleus, GO:0005634 nucleus, GO:0005634 nucleus, GO:0005737 cytoplasm, GO:0005667 transcription factor complex	FALSE	GO0003677 DNA binding, GO0043565 sequence-specific DNA binding, GO0003700 DNA-binding transcription factor activity, GO0000978 RNA polymerase II proximal promoter sequence-specific DNA binding	GO0006351 transcription, DNA-templated, GO0006355 regulation of transcription, DNA-templated, GO0007420 brain development, GO0048663 neuron fate commitment, GO0006357 regulation of transcription by RNA polymerase II, GO0007275 multicellular organism development	GO0005634 nucleus	FALSE	FALSE	FALSE	TRUE	FALSE	TRUE	FALSE	FALSE	FALSE	FALSE	FALSE	FALSE	FALSE	FALSE	FALSE	FALSE	FALSE	FALSE	TRUE	FALSE	FALSE	FALSE	FALSE	FALSE	FALSE	FALSE
FBgn0000535	eag	ENSMUSG00000034402, ENSMUSG00000058248	Kcnh5, Kcnh1	0	0	3.05267	1	0.909711	1	2	3.22556	GO0006811 ion transport, GO:0055085 transmembrane transport, GO:0006813 potassium ion transport, GO:0071805 potassium ion transmembrane transport, GO:0034765 regulation of ion transmembrane transport, GO:0042391 regulation of membrane potential, GO:0071805 potassium ion transmembrane transport, GO:0010389 regulation of G2/M transition of mitotic cell cycle, GO:0010389 regulation of G2/M transitio…	GO0005249 voltage-gated potassium channel activity, GO:0005216 ion channel activity, GO:0005267 potassium channel activity, GO:0046982 protein heterodimerization activity, GO:0005244 voltage-gated ion channel activity, GO:0005516 calmodulin binding, GO:0044325 ion channel binding, GO:0005249 voltage-gated potassium channel activity, GO:0044325 ion channel binding, GO:0046982 protein heterodimeriz…	GO0016020 membrane, GO:0016021 integral component of membrane, GO:0009986 cell surface, GO:0005887 integral component of plasma membrane, GO:0009986 cell surface, GO0016020 membrane, GO:0005887 integral component of plasma membrane, GO:0016021 integral component of membrane, GO:0005637 nuclear inner membrane, GO:0005886 plasma membrane, GO:0008076 voltage-gated potassium channel complex, GO:00099…	FALSE	GO0005216 ion channel activity, GO0005249 voltage-gated potassium channel activity, GO0000155 phosphorelay sensor kinase activity, GO0016740 transferase activity, GO0005244 voltage-gated ion channel activity, GO0005267 potassium channel activity, GO0022843 voltage-gated cation channel activity, GO0005515 protein binding	GO0055085 transmembrane transport, GO0006811 ion transport, GO0006813 potassium ion transport, GO0034765 regulation of ion transmembrane transport, GO0071805 potassium ion transmembrane transport, GO0034220 ion transmembrane transport, GO0042391 regulation of membrane potential, GO0007611 learning or memory, GO0008016 regulation of heart contraction, GO0007608 sensory perception of smell, GO00512…	GO0016021 integral component of membrane, GO0016020 membrane, GO0005622 intracellular, GO0005886 plasma membrane, GO0008076 voltage-gated potassium channel complex, GO0005887 integral component of plasma membrane	FALSE	FALSE	FALSE	TRUE	FALSE	FALSE	FALSE	FALSE	FALSE	FALSE	FALSE	FALSE	FALSE	FALSE	TRUE	FALSE	FALSE	FALSE	TRUE	FALSE	FALSE	FALSE	FALSE	FALSE	FALSE	FALSE
FBgn0000536	eas	ENSMUSG00000030275, ENSMUSG00000070644	Etnk1, Etnk2	10	9	44.8879	NA	NA	3	NA	NA	GO0016310 phosphorylation, GO:0006629 lipid metabolic process, GO:0008654 phospholipid biosynthetic process, GO:0006646 phosphatidylethanolamine biosynthetic process, GO:0006646 phosphatidylethanolamine biosynthetic process, GO0016310 phosphorylation, GO:0016310 phosphorylation, GO:0006629 lipid metabolic process, GO:0001701 in utero embryonic development, GO:0008654 phospholipid biosynthetic pro…	GO0016740 transferase activity, GO:0000166 nucleotide binding, GO:0005524 ATP binding, GO:0016301 kinase activity, GO:0004305 ethanolamine kinase activity, GO:0004305 ethanolamine kinase activity, GO0016740 transferase activity, GO:0000166 nucleotide binding, GO:0005524 ATP binding, GO:0016301 kinase activity, GO:0004305 ethanolamine kinase activity, GO:0004305 ethanolamine kinase activity	GO0005654 nucleoplasm, GO:0005829 cytosol, GO:0005737 cytoplasm, GO:0005886 plasma membrane, GO:0005654 nucleoplasm, GO:0005829 cytosol, GO:0005886 plasma membrane, GO0005575 cellular_component	FALSE	GO0004103 choline kinase activity, GO0004305 ethanolamine kinase activity, GO0016740 transferase activity	GO0006657 CDP-choline pathway, GO0016310 phosphorylation	NA	FALSE	FALSE	FALSE	TRUE	TRUE	FALSE	TRUE	TRUE	TRUE	TRUE	TRUE	TRUE	TRUE	TRUE	TRUE	TRUE	TRUE	TRUE	TRUE	FALSE	FALSE	FALSE	FALSE	FALSE	FALSE	FALSE
FBgn0000541	E(bx)	ENSMUSG00000040481	Bptf	9	8	19.3268	2	0.989807	4	3	2.19055	GO0045944 positive regulation of transcription by RNA polymerase II, GO:0000122 negative regulation of transcription by RNA polymerase II, GO:0006338 chromatin remodeling, GO:0007420 brain development, GO:0001892 embryonic placenta development, GO:0006357 regulation of transcription by RNA polymerase II, GO:0007492 endoderm development, GO:0009952 anterior/posterior pattern specification, GO:0045…	GO0005515 protein binding, GO:0035064 methylated histone binding, GO:0046872 metal ion binding, GO:0008094 DNA-dependent ATPase activity, GO:0008134 transcription factor binding, GO:0043565 sequence-specific DNA binding, GO:0005515 protein binding, GO:0035064 methylated histone binding, GO:0046872 metal ion binding, GO:0008094 DNA-dependent ATPase activity, GO:0008134 transcription factor binding…	GO0016589 NURF complex, GO:0005634 nucleus, GO:0005654 nucleoplasm, GO:0048471 perinuclear region of cytoplasm, GO:0005737 cytoplasm, GO:0043005 neuron projection, GO:0048188 Set1C/COMPASS complex, GO:0000790 nuclear chromatin, GO:0016589 NURF complex, GO:0030425 dendrite, GO:0044297 cell body, GO:0016589 NURF complex, GO:0005634 nucleus, GO:0005654 nucleoplasm, GO:0048471 perinuclear region of c…	FALSE	GO0035064 methylated histone binding, GO0005515 protein binding, GO0003677 DNA binding, GO0046872 metal ion binding, GO0016922 nuclear receptor binding, GO0070577 lysine-acetylated histone binding, GO0070615 nucleosome-dependent ATPase activity	GO0006351 transcription, DNA-templated, GO0006357 regulation of transcription by RNA polymerase II, GO0045747 positive regulation of Notch signaling pathway, GO0030097 hemopoiesis, GO0006325 chromatin organization, GO0010468 regulation of gene expression, GO0006338 chromatin remodeling, GO0045824 negative regulation of innate immune response, GO0035073 pupariation, GO0042766 nucleosome mobilizati…	GO0016589 NURF complex, GO0005634 nucleus	FALSE	FALSE	FALSE	TRUE	TRUE	TRUE	TRUE	TRUE	TRUE	TRUE	TRUE	TRUE	TRUE	TRUE	TRUE	TRUE	TRUE	TRUE	TRUE	FALSE	TRUE	FALSE	FALSE	FALSE	FALSE	TRUE
FBgn0000542	ec	ENSMUSG00000039701	Usp53	2	1	5.38227	1	1.16181	2	0	-1.29451	GO0016579 protein deubiquitination, GO:0006508 proteolysis, GO:0051402 neuron apoptotic process, GO:0007605 sensory perception of sound, GO:0006915 apoptotic process, GO:0001508 action potential, GO:0010996 response to auditory stimulus, GO:0016579 protein deubiquitination, GO:0016579 protein deubiquitination, GO:0016579 protein deubiquitination, GO:0006508 proteolysis, GO:0051402 neuron apoptoti…	GO0036459 thiol-dependent ubiquitinyl hydrolase activity, GO:0005515 protein binding, GO:0036459 thiol-dependent ubiquitinyl hydrolase activity, GO:0036459 thiol-dependent ubiquitinyl hydrolase activity, GO:0036459 thiol-dependent ubiquitinyl hydrolase activity, GO:0005515 protein binding	GO0030054 cell junction, GO:0005911 cell-cell junction, GO:0005923 bicellular tight junction, GO:0030054 cell junction, GO:0005911 cell-cell junction, GO:0005923 bicellular tight junction	FALSE	GO0008157 protein phosphatase 1 binding, GO0036459 thiol-dependent ubiquitinyl hydrolase activity, GO0016787 hydrolase activity	GO0016318 ommatidial rotation, GO0046672 positive regulation of compound eye retinal cell programmed cell death, GO0016579 protein deubiquitination, GO0046667 compound eye retinal cell programmed cell death, GO0046666 retinal cell programmed cell death	NA	FALSE	FALSE	FALSE	TRUE	TRUE	FALSE	TRUE	TRUE	FALSE	FALSE	TRUE	TRUE	TRUE	TRUE	TRUE	TRUE	TRUE	TRUE	TRUE	FALSE	FALSE	FALSE	FALSE	FALSE	FALSE	FALSE
FBgn0000543	ecd	ENSMUSG00000021810	Ecd	6	5	13.3045	0	-0.817326	1	NA	NA	GO0045944 positive regulation of transcription by RNA polymerase II, GO:0006397 mRNA processing, GO:0008380 RNA splicing, GO:0008283 cell population proliferation, GO:2000045 regulation of G1/S transition of mitotic cell cycle, GO:0045944 positive regulation of transcription by RNA polymerase II	GO0005515 protein binding, GO:0035035 histone acetyltransferase binding, GO:0035035 histone acetyltransferase binding	GO0005634 nucleus, GO:0005634 nucleus, GO:0005654 nucleoplasm, GO:0005829 cytosol, GO:0005634 nucleus, GO:0005737 cytoplasm, GO:0005737 cytoplasm, GO:0005654 nucleoplasm, GO:0005829 cytosol	FALSE	GO0003713 transcription coactivator activity, GO0070990 snRNP binding	GO0007030 Golgi organization, GO0000398 mRNA splicing, via spliceosome, GO0007281 germ cell development, GO0016319 mushroom body development, GO0048477 oogenesis, GO0007591 molting cycle, chitin-based cuticle, GO0002168 instar larval development, GO0006366 transcription by RNA polymerase II, GO0007390 germ-band shortening, GO0008258 head involution, GO0048542 lymph gland development, GO0007443 Ma…	GO0005634 nucleus, GO0005737 cytoplasm	FALSE	FALSE	FALSE	FALSE	FALSE	FALSE	FALSE	FALSE	FALSE	FALSE	FALSE	FALSE	FALSE	FALSE	FALSE	FALSE	FALSE	FALSE	FALSE	FALSE	FALSE	FALSE	FALSE	FALSE	FALSE	FALSE
FBgn0000546	EcR	ENSMUSG00000002108, ENSMUSG00000060601	Nr1h3, Nr1h2	10	9	24.1224	1	0.132351	3	NA	NA	GO0006355 regulation of transcription, DNA-templated, GO:0050728 negative regulation of inflammatory response, GO:0042632 cholesterol homeostasis, GO:0070328 triglyceride homeostasis, GO:0070328 triglyceride homeostasis, GO:0055088 lipid homeostasis, GO:0055088 lipid homeostasis, GO:0045944 positive regulation of transcription by RNA polymerase II, GO:0071222 cellular response to lipopolysacchari…	GO0003677 DNA binding, GO:0003707 steroid hormone receptor activity, GO:0008270 zinc ion binding, GO:0003700 DNA-binding transcription factor activity, GO:0043565 sequence-specific DNA binding, GO:0046872 metal ion binding, GO:0005515 protein binding, GO:0046982 protein heterodimerization activity, GO:0000977 RNA polymerase II regulatory region sequence-specific DNA binding, GO:0003677 DNA bindin…	GO0005634 nucleus, GO:0005634 nucleus, GO:0005634 nucleus, GO:0005634 nucleus, GO:0005634 nucleus, GO:0005737 cytoplasm, GO:0005737 cytoplasm, GO:0005737 cytoplasm, GO:0090575 RNA polymerase II transcription factor complex, GO:0000790 nuclear chromatin, GO:0043235 receptor complex, GO:0090575 RNA polymerase II transcription factor complex, GO:0090575 RNA polymerase II transcription factor complex…	FALSE	GO0003677 DNA binding, GO0008270 zinc ion binding, GO0000981 DNA-binding transcription factor activity, RNA polymerase II-specific, GO0043565 sequence-specific DNA binding, GO0000976 transcription regulatory region sequence-specific DNA binding, GO0003700 DNA-binding transcription factor activity, GO0042803 protein homodimerization activity, GO0001047 core promoter binding, GO0070491 repressing t…	GO0016322 neuron remodeling, GO0006351 transcription, DNA-templated, GO0006355 regulation of transcription, DNA-templated, GO0040003 chitin-based cuticle development, GO0045944 positive regulation of transcription by RNA polymerase II, GO0007298 border follicle cell migration, GO0007281 germ cell development, GO0006357 regulation of transcription by RNA polymerase II, GO0007616 long-term memory, …	GO0005634 nucleus, GO0005737 cytoplasm, GO0005700 polytene chromosome, GO0030425 dendrite, GO0008230 ecdysone receptor holocomplex, GO0008232 activator ecdysone receptor complex, GO0008231 repressor ecdysone receptor complex, GO0090575 RNA polymerase II transcription factor complex	FALSE	FALSE	FALSE	TRUE	TRUE	TRUE	TRUE	TRUE	TRUE	TRUE	TRUE	TRUE	TRUE	TRUE	TRUE	TRUE	TRUE	TRUE	TRUE	FALSE	FALSE	FALSE	FALSE	FALSE	FALSE	FALSE
FBgn0000557	eEF1alpha2	ENSMUSG00000016349, ENSMUSG00000037742	Eef1a2, Eef1a1	10	9	1517.29	NA	NA	4	2	2.55362	GO0006414 translational elongation, GO:0006412 translation, GO:0043065 positive regulation of apoptotic process, GO:0006412 translation, GO:0006414 translational elongation, GO:0090218 positive regulation of lipid kinase activity, GO:0006414 translational elongation, GO:0010035 response to inorganic substance, GO:0051602 response to electrical stimulus, GO:0090218 positive regulation of lipid kin…	GO0005525 GTP binding, GO:0003924 GTPase activity, GO:0003746 translation elongation factor activity, GO:0000166 nucleotide binding, GO:0003924 GTPase activity, GO:0019901 protein kinase binding, GO:0003746 translation elongation factor activity, GO:0003746 translation elongation factor activity, GO:0019901 protein kinase binding, GO0005525 GTP binding, GO:0003924 GTPase activity, GO:0003746 tran…	GO0005634 nucleus, GO:0005737 cytoplasm, GO:0005737 cytoplasm, GO:0045202 synapse, GO:0045202 synapse, GO:0043025 neuronal cell body, GO:0043209 myelin sheath, GO:0005853 eukaryotic translation elongation factor 1 complex, GO:0005737 cytoplasm, GO:0043025 neuronal cell body, GO0016020 membrane, GO:0005886 plasma membrane, GO:0005634 nucleus, GO:0005634 nucleus, GO:0005634 nucleus, GO:0005829 cyto…	TRUE	GO0005525 GTP binding, GO0003924 GTPase activity, GO0003746 translation elongation factor activity, GO0000166 nucleotide binding	GO0006414 translational elongation, GO0006412 translation	GO0005737 cytoplasm, GO0005853 eukaryotic translation elongation factor 1 complex	FALSE	FALSE	FALSE	TRUE	TRUE	TRUE	TRUE	FALSE	TRUE	TRUE	TRUE	FALSE	FALSE	TRUE	TRUE	FALSE	TRUE	TRUE	FALSE	FALSE	FALSE	FALSE	FALSE	FALSE	FALSE	FALSE
FBgn0000559	eEF2	ENSMUSG00000034994	Eef2	12	11	1034.98	2	0.761896	4	3	2.26484	GO0006412 translation, GO:0006414 translational elongation, GO:0002244 hematopoietic progenitor cell differentiation, GO:0045727 positive regulation of translation, GO:0006414 translational elongation, GO:0006414 translational elongation, GO:2000767 positive regulation of cytoplasmic translation, GO:0002931 response to ischemia, GO:0003009 skeletal muscle contraction, GO:0007568 aging, GO:0014009…	GO0005525 GTP binding, GO:0003924 GTPase activity, GO:0005515 protein binding, GO:0000166 nucleotide binding, GO:0003746 translation elongation factor activity, GO:0003924 GTPase activity, GO:0002039 p53 binding, GO:0003924 GTPase activity, GO:0019901 protein kinase binding, GO:0051015 actin filament binding, GO:0003723 RNA binding, GO:0043022 ribosome binding, GO:0003746 translation elongation f…	GO0005829 cytosol, GO:0005829 cytosol, GO:0005737 cytoplasm, GO:0005737 cytoplasm, GO:0005737 cytoplasm, GO:0005886 plasma membrane, GO:0045202 synapse, GO:0045202 synapse, GO:1990904 ribonucleoprotein complex, GO:0016235 aggresome, GO:0045121 membrane raft, GO:1990904 ribonucleoprotein complex, GO:0042788 polysomal ribosome, GO:0005844 polysome, GO:0005829 cytosol, GO:0005886 plasma membrane, GO…	FALSE	GO0005525 GTP binding, GO0003924 GTPase activity, GO0003746 translation elongation factor activity, GO0000166 nucleotide binding, GO0043022 ribosome binding	GO0006414 translational elongation, GO0006412 translation	GO0005829 cytosol, GO0005737 cytoplasm, GO1990904 ribonucleoprotein complex	FALSE	FALSE	FALSE	TRUE	TRUE	TRUE	TRUE	TRUE	TRUE	TRUE	TRUE	TRUE	TRUE	TRUE	TRUE	TRUE	TRUE	TRUE	FALSE	FALSE	FALSE	FALSE	FALSE	FALSE	FALSE	FALSE
FBgn0000562	egl	ENSMUSG00000048647	Exd1	0	0	0.33512	NA	NA	0	0	-3.50061	GO0006139 nucleobase-containing compound metabolic process, GO:0090305 nucleic acid phosphodiester bond hydrolysis, GO:0031047 gene silencing by RNA, GO:0031047 gene silencing by RNA, GO:0051321 meiotic cell cycle, GO:0034587 piRNA metabolic process, GO:0006139 nucleobase-containing compound metabolic process, GO:0090305 nucleic acid phosphodiester bond hydrolysis, GO:0031047 gene silencing by RN…	GO0003676 nucleic acid binding, GO:0008408 3'-5' exonuclease activity, GO:0003723 RNA binding, GO:0003723 RNA binding, GO:0042803 protein homodimerization activity, GO:0003676 nucleic acid binding, GO:0008408 3'-5' exonuclease activity, GO:0003723 RNA binding, GO:0003723 RNA binding, GO:0042803 protein homodimerization activity	GO0005737 cytoplasm, GO:0043186 P granule, GO:1990923 PET complex, GO:0005737 cytoplasm, GO:0043186 P granule, GO:1990923 PET complex	FALSE	GO0003729 mRNA binding, GO0003676 nucleic acid binding, GO0008408 3'-5' exonuclease activity	GO0008298 intracellular mRNA localization, GO0051028 mRNA transport, GO0048477 oogenesis, GO0045450 bicoid mRNA localization, GO0045451 pole plasm oskar mRNA localization, GO0007294 germarium-derived oocyte fate determination, GO0006139 nucleobase-containing compound metabolic process, GO0016325 oocyte microtubule cytoskeleton organization, GO0007312 oocyte nucleus migration involved in oocyte do…	GO0005622 intracellular, GO0005623 cell	FALSE	FALSE	FALSE	TRUE	TRUE	TRUE	TRUE	TRUE	TRUE	TRUE	TRUE	TRUE	TRUE	TRUE	TRUE	TRUE	TRUE	TRUE	TRUE	FALSE	FALSE	FALSE	FALSE	FALSE	FALSE	FALSE
FBgn0000565	MsrA	ENSMUSG00000054733	Msra	7	7	19.3117	0	-1.0687	0	NA	NA	GO0055114 oxidation-reduction process, GO:0007568 aging, GO:0034599 cellular response to oxidative stress, GO:0055114 oxidation-reduction process, GO:0007568 aging, GO:0034599 cellular response to oxidative stress, GO:0055114 oxidation-reduction process	GO0008113 peptide-methionine (S)-S-oxide reductase activity, GO:0016491 oxidoreductase activity, GO:0008113 peptide-methionine (S)-S-oxide reductase activity, GO:0008113 peptide-methionine (S)-S-oxide reductase activity, GO:0008113 peptide-methionine (S)-S-oxide reductase activity, GO:0036456 L-methionine-(S)-S-oxide reductase activity, GO:0008113 peptide-methionine (S)-S-oxide reductase activity…	GO0016020 membrane, GO:0005634 nucleus, GO:0005654 nucleoplasm, GO:0005829 cytosol, GO:0005737 cytoplasm, GO:0005737 cytoplasm, GO:0005739 mitochondrion, GO:0005737 cytoplasm, GO:0005739 mitochondrion, GO:0005739 mitochondrion, GO:0015629 actin cytoskeleton, GO:0005654 nucleoplasm, GO:0005829 cytosol, GO:0015629 actin cytoskeleton, GO:0016020 membrane, GO:0005634 nucleus, GO:0005654 nucleoplasm, …	FALSE	GO0008113 peptide-methionine (S)-S-oxide reductase activity, GO0016491 oxidoreductase activity, GO0036456 L-methionine-(S)-S-oxide reductase activity	GO0055114 oxidation-reduction process, GO0008340 determination of adult lifespan, GO0006979 response to oxidative stress, GO0034599 cellular response to oxidative stress, GO0000096 sulfur amino acid metabolic process	GO0005737 cytoplasm	FALSE	FALSE	FALSE	FALSE	FALSE	FALSE	FALSE	FALSE	FALSE	FALSE	FALSE	FALSE	FALSE	FALSE	FALSE	FALSE	FALSE	FALSE	TRUE	FALSE	FALSE	FALSE	FALSE	FALSE	FALSE	FALSE
FBgn0000566	Eip55E	ENSMUSG00000028179	Cth	1	1	7.59725	0	-1.64271	0	0	-4.17815	GO0008652 cellular amino acid biosynthetic process, GO:0030308 negative regulation of cell growth, GO:0008285 negative regulation of cell population proliferation, GO:1990830 cellular response to leukemia inhibitory factor, GO:0051289 protein homotetramerization, GO:0006749 glutathione metabolic process, GO:0043066 negative regulation of apoptotic process, GO:0050667 homocysteine metabolic proces…	GO0003824 catalytic activity, GO:0030170 pyridoxal phosphate binding, GO:0042802 identical protein binding, GO:0005515 protein binding, GO:0005516 calmodulin binding, GO:0030170 pyridoxal phosphate binding, GO:0016829 lyase activity, GO:0030170 pyridoxal phosphate binding, GO:0030170 pyridoxal phosphate binding, GO:0004121 cystathionine beta-lyase activity, GO:0004123 cystathionine gamma-lyase ac…	GO0005737 cytoplasm, GO:0005737 cytoplasm, GO:0005829 cytosol	FALSE	GO0030170 pyridoxal phosphate binding, GO0003962 cystathionine gamma-synthase activity, GO0080146 L-cysteine desulfhydrase activity, GO0044540 L-cystine L-cysteine-lyase (deaminating), GO0004123 cystathionine gamma-lyase activity, GO0003824 catalytic activity, GO0016740 transferase activity, GO0016829 lyase activity, GO0016846 carbon-sulfur lyase activity	GO0019343 cysteine biosynthetic process via cystathionine, GO0071266 'de novo' L-methionine biosynthetic process, GO0000096 sulfur amino acid metabolic process, GO0006750 glutathione biosynthetic process, GO0019346 transsulfuration	GO0005737 cytoplasm	FALSE	FALSE	FALSE	FALSE	FALSE	FALSE	FALSE	FALSE	FALSE	FALSE	FALSE	FALSE	FALSE	FALSE	FALSE	FALSE	FALSE	FALSE	FALSE	TRUE	FALSE	FALSE	FALSE	FALSE	FALSE	TRUE
FBgn0000575	emc	ENSMUSG00000020644, ENSMUSG00000021379, ENSMUSG00000042745	Id2, Id4, Id1	11	10	129.292	0	-1.57757	4	0	-2.88773	GO0045892 negative regulation of transcription, DNA-templated, GO:0007275 multicellular organism development, GO:0010628 positive regulation of gene expression, GO:0010629 negative regulation of gene expression, GO:0000122 negative regulation of transcription by RNA polymerase II, GO:0000122 negative regulation of transcription by RNA polymerase II, GO:0000122 negative regulation of transcription…	GO0046983 protein dimerization activity, GO:0005515 protein binding, GO:0003700 DNA-binding transcription factor activity, GO:0008134 transcription factor binding, GO:0044325 ion channel binding, GO:0001085 RNA polymerase II transcription factor binding, GO:0044325 ion channel binding, GO:0046983 protein dimerization activity, GO:0046983 protein dimerization activity, GO:0005515 protein binding, …	GO0005634 nucleus, GO:0005737 cytoplasm, GO:0005634 nucleus, GO:0005634 nucleus, GO:0005829 cytosol, GO:0005634 nucleus, GO:0005737 cytoplasm, GO:0005737 cytoplasm, GO:0005737 cytoplasm, GO:0000785 chromatin, GO:0032991 protein-containing complex, GO:0005829 cytosol, GO:0005634 nucleus, GO:0005737 cytoplasm, GO:0005634 nucleus, GO:0005737 cytoplasm, GO:0005634 nucleus, GO:0005634 nucleus, GO:0005…	FALSE	GO0046983 protein dimerization activity, GO0046982 protein heterodimerization activity, GO0001191 obsolete transcriptional repressor activity, RNA polymerase II transcription factor binding, GO0003700 DNA-binding transcription factor activity, GO0008134 transcription factor binding, GO0003714 transcription corepressor activity, GO0001085 RNA polymerase II transcription factor binding	GO0006351 transcription, DNA-templated, GO0046843 dorsal appendage formation, GO0007391 dorsal closure, GO0045892 negative regulation of transcription, DNA-templated, GO0000122 negative regulation of transcription by RNA polymerase II, GO0008283 cell population proliferation, GO0045466 R7 cell differentiation, GO0007476 imaginal disc-derived wing morphogenesis, GO0008586 imaginal disc-derived win…	GO0005634 nucleus, GO0005654 nucleoplasm, GO0005737 cytoplasm	FALSE	FALSE	FALSE	TRUE	TRUE	TRUE	TRUE	TRUE	TRUE	TRUE	TRUE	TRUE	TRUE	TRUE	TRUE	TRUE	TRUE	TRUE	FALSE	FALSE	FALSE	FALSE	FALSE	FALSE	FALSE	FALSE
FBgn0000577	en	ENSMUSG00000039095, ENSMUSG00000058665	En2, En1	0	0	2.13378	NA	NA	0	NA	NA	GO0006355 regulation of transcription, DNA-templated, GO:0007275 multicellular organism development, GO:0045944 positive regulation of transcription by RNA polymerase II, GO:0006357 regulation of transcription by RNA polymerase II, GO:0030182 neuron differentiation, GO:0030182 neuron differentiation, GO:0048666 neuron development, GO:0030901 midbrain development, GO:0071542 dopaminergic neuron di…	GO0003677 DNA binding, GO:0043565 sequence-specific DNA binding, GO:0043565 sequence-specific DNA binding, GO0003677 DNA binding, GO:0043565 sequence-specific DNA binding, GO:0005515 protein binding, GO:0000978 RNA polymerase II proximal promoter sequence-specific DNA binding, GO:0043565 sequence-specific DNA binding, GO:0001227 DNA-binding transcription repressor activity, RNA polymerase II-spec…	GO0005634 nucleus, GO:0005634 nucleus, GO:0005634 nucleus, GO:0016020 membrane, GO:0005730 nucleolus, GO:0016586 RSC-type complex, GO:0001650 fibrillar center, GO:0001650 fibrillar center, GO:0005730 nucleolus, GO:0016020 membrane, GO0005634 nucleus, GO:0005634 nucleus, GO:0005634 nucleus, GO:0016020 membrane, GO:0016586 RSC-type complex	TRUE	GO0003677 DNA binding, GO0043565 sequence-specific DNA binding, GO0000980 RNA polymerase II distal enhancer sequence-specific DNA binding, GO0001158 enhancer sequence-specific DNA binding, GO0001227 DNA-binding transcription repressor activity, RNA polymerase II-specific	GO0006351 transcription, DNA-templated, GO0006355 regulation of transcription, DNA-templated, GO0045944 positive regulation of transcription by RNA polymerase II, GO0045892 negative regulation of transcription, DNA-templated, GO0000122 negative regulation of transcription by RNA polymerase II, GO0007411 axon guidance, GO0043524 negative regulation of neuron apoptotic process, GO0035277 spiracle m…	GO0005634 nucleus, GO0016586 RSC-type complex	FALSE	FALSE	FALSE	FALSE	FALSE	FALSE	FALSE	FALSE	FALSE	FALSE	FALSE	FALSE	FALSE	FALSE	FALSE	FALSE	FALSE	FALSE	FALSE	FALSE	FALSE	FALSE	TRUE	FALSE	FALSE	TRUE
FBgn0000578	ena	ENSMUSG00000022995	Enah	9	8	26.6631	1	2.10702	2	0	-1.46899	GO0007275 multicellular organism development, GO:0030154 cell differentiation, GO:0007399 nervous system development, GO:1990830 cellular response to leukemia inhibitory factor, GO:0007015 actin filament organization, GO:0001843 neural tube closure, GO:0030036 actin cytoskeleton organization, GO:0007411 axon guidance, GO:0007411 axon guidance, GO:0008154 actin polymerization or depolymerization, …	GO0005515 protein binding, GO:0003779 actin binding, GO:0017124 SH3 domain binding, GO:0017124 SH3 domain binding, GO:0050699 WW domain binding, GO:0005522 profilin binding, GO:0050699 WW domain binding, GO:0005515 protein binding, GO:0003779 actin binding, GO:0017124 SH3 domain binding, GO:0017124 SH3 domain binding, GO:0050699 WW domain binding, GO:0005522 profilin binding	GO0005829 cytosol, GO:0005737 cytoplasm, GO:0030054 cell junction, GO:0045202 synapse, GO:0005925 focal adhesion, GO:0005886 plasma membrane, GO:0005856 cytoskeleton, GO:0042995 cell projection, GO:0030027 lamellipodium, GO:0030054 cell junction, GO:0030175 filopodium, GO:0005925 focal adhesion, GO:0005925 focal adhesion, GO:0015629 actin cytoskeleton, GO:0005829 cytosol, GO:0001725 stress fiber,…	FALSE	GO0017124 SH3 domain binding, GO0003779 actin binding, GO0005515 protein binding	GO0045886 negative regulation of synaptic growth at neuromuscular junction, GO0048749 compound eye development, GO0007298 border follicle cell migration, GO0007391 dorsal closure, GO0007010 cytoskeleton organization, GO0007411 axon guidance, GO0007409 axonogenesis, GO0048813 dendrite morphogenesis, GO0030036 actin cytoskeleton organization, GO0030335 positive regulation of cell migration, GO00073…	GO0005829 cytosol, GO0030424 axon, GO0071212 subsynaptic reticulum, GO0005856 cytoskeleton, GO0005912 adherens junction, GO0005911 cell-cell junction, GO0030425 dendrite, GO0030027 lamellipodium, GO0031252 cell leading edge, GO0032433 filopodium tip, GO0005737 cytoplasm, GO0042995 cell projection	TRUE	TRUE	FALSE	TRUE	TRUE	TRUE	TRUE	TRUE	TRUE	TRUE	TRUE	TRUE	TRUE	TRUE	TRUE	TRUE	TRUE	TRUE	TRUE	FALSE	FALSE	FALSE	TRUE	FALSE	FALSE	TRUE
FBgn0000579	Eno	ENSMUSG00000004267, ENSMUSG00000059040, ENSMUSG00000063524	Eno2, Eno1b, Eno1	11	10	264.375	NA	NA	4	1	0.500927	GO0006096 glycolytic process, GO:0006096 glycolytic process, GO:0006096 glycolytic process, GO:0006096 glycolytic process, GO:0006096 glycolytic process, GO:0006096 glycolytic process, GO:0006096 glycolytic process, GO:0006096 glycolytic process, GO:0006096 glycolytic process, GO0006096 glycolytic process, GO:0001701 in utero embryonic development, GO:0000122 negative regulation of transcription …	GO0000287 magnesium ion binding, GO:0004634 phosphopyruvate hydratase activity, GO:0000287 magnesium ion binding, GO:0004634 phosphopyruvate hydratase activity, GO:0046872 metal ion binding, GO:0042803 protein homodimerization activity, GO:0046982 protein heterodimerization activity, GO:0016829 lyase activity, GO:0019899 enzyme binding, GO:0004634 phosphopyruvate hydratase activity, GO:0000287 ma…	GO0000015 phosphopyruvate hydratase complex, GO:0000015 phosphopyruvate hydratase complex, GO:0016020 membrane, GO:0005886 plasma membrane, GO:0005829 cytosol, GO:0009986 cell surface, GO:0005737 cytoplasm, GO:0005737 cytoplasm, GO:0005737 cytoplasm, GO:0005886 plasma membrane, GO:0016020 membrane, GO:0043005 neuron projection, GO:0043025 neuronal cell body, GO:0030426 growth cone, GO:0043204 per…	FALSE	GO0000287 magnesium ion binding, GO0004634 phosphopyruvate hydratase activity, GO0046872 metal ion binding, GO0016829 lyase activity	GO0042593 glucose homeostasis, GO0006096 glycolytic process	GO0005737 cytoplasm, GO0005886 plasma membrane, GO0000015 phosphopyruvate hydratase complex	FALSE	FALSE	FALSE	TRUE	TRUE	TRUE	TRUE	TRUE	TRUE	TRUE	TRUE	TRUE	TRUE	TRUE	TRUE	TRUE	TRUE	TRUE	FALSE	FALSE	FALSE	FALSE	FALSE	FALSE	FALSE	FALSE
FBgn0000581	E(Pc)	ENSMUSG00000024240, ENSMUSG00000069495	Epc1, Epc2	6	5	12.331	1	-0.399108	2	1	0.480621	GO0006357 regulation of transcription by RNA polymerase II, GO:0045944 positive regulation of transcription by RNA polymerase II, GO:0045944 positive regulation of transcription by RNA polymerase II, GO:0000122 negative regulation of transcription by RNA polymerase II, GO:0045892 negative regulation of transcription, DNA-templated, GO:0006357 regulation of transcription by RNA polymerase II, GO:0…	GO0004402 histone acetyltransferase activity, GO:0004402 histone acetyltransferase activity, GO:0004402 histone acetyltransferase activity, GO:0004402 histone acetyltransferase activity, GO:0004402 histone acetyltransferase activity, GO:0004402 histone acetyltransferase activity, GO:0004402 histone acetyltransferase activity, GO0004402 histone acetyltransferase activity	GO0032777 Piccolo NuA4 histone acetyltransferase complex, GO:0035267 NuA4 histone acetyltransferase complex, GO:0005634 nucleus, GO:0005634 nucleus, GO:0005654 nucleoplasm, GO:0031965 nuclear membrane, GO:0035267 NuA4 histone acetyltransferase complex, GO:0035267 NuA4 histone acetyltransferase complex, GO:0032777 Piccolo NuA4 histone acetyltransferase complex, GO:0032777 Piccolo NuA4 histone acet…	TRUE	GO0016740 transferase activity, GO0016746 transferase activity, transferring acyl groups, GO0004402 histone acetyltransferase activity	GO0006351 transcription, DNA-templated, GO0006357 regulation of transcription by RNA polymerase II, GO0006325 chromatin organization, GO0016573 histone acetylation, GO0070983 dendrite guidance, GO0043486 histone exchange	GO0005634 nucleus, GO0005700 polytene chromosome, GO0000123 histone acetyltransferase complex, GO0035267 NuA4 histone acetyltransferase complex, GO0005725 intercalary heterochromatin, GO0032777 Piccolo NuA4 histone acetyltransferase complex	FALSE	FALSE	FALSE	TRUE	TRUE	TRUE	TRUE	TRUE	TRUE	TRUE	TRUE	TRUE	TRUE	TRUE	TRUE	TRUE	TRUE	TRUE	TRUE	FALSE	FALSE	FALSE	FALSE	FALSE	FALSE	FALSE
FBgn0000588	esc	ENSMUSG00000030619	Eed	8	7	20.4886	0	-0.713145	1	NA	NA	GO0016571 histone methylation, GO:0000122 negative regulation of transcription by RNA polymerase II, GO:0000122 negative regulation of transcription by RNA polymerase II, GO:0000122 negative regulation of transcription by RNA polymerase II, GO:0006325 chromatin organization, GO:1990830 cellular response to leukemia inhibitory factor, GO:0006349 regulation of gene expression by genetic imprinting,…	GO0005515 protein binding, GO:0005515 protein binding, GO:0042802 identical protein binding, GO:0003682 chromatin binding, GO:0003682 chromatin binding, GO:0000978 RNA polymerase II proximal promoter sequence-specific DNA binding, GO:0031491 nucleosome binding, GO:0042054 histone methyltransferase activity, GO:0042054 histone methyltransferase activity, GO:0046976 histone methyltransferase activi…	GO0035098 ESC/E(Z) complex, GO:0005634 nucleus, GO:0005634 nucleus, GO:0005634 nucleus, GO:0005654 nucleoplasm, GO:0005829 cytosol, GO:0005694 chromosome, GO:0005654 nucleoplasm, GO:0045120 pronucleus, GO:0001739 sex chromatin, GO:0035098 ESC/E(Z) complex, GO:0035098 ESC/E(Z) complex, GO:0035098 ESC/E(Z) complex, GO:0005654 nucleoplasm, GO:0005829 cytosol, GO:0035098 ESC/E(Z) complex, GO:0035098 …	FALSE	GO0042802 identical protein binding, GO0008047 enzyme activator activity, GO0005515 protein binding, GO0031491 nucleosome binding, GO0042054 histone methyltransferase activity, GO0046974 histone methyltransferase activity (H3-K9 specific), GO0046976 histone methyltransferase activity (H3-K27 specific)	GO0006351 transcription, DNA-templated, GO0006342 chromatin silencing, GO0070734 histone H3-K27 methylation, GO0016571 histone methylation, GO0007275 multicellular organism development, GO0051567 histone H3-K9 methylation, GO0016458 gene silencing, GO0048096 chromatin-mediated maintenance of transcription, GO0031062 positive regulation of histone methylation, GO0000122 negative regulation of tran…	GO0005634 nucleus, GO0005700 polytene chromosome, GO0000790 nuclear chromatin, GO0035098 ESC/E(Z) complex, GO0035097 histone methyltransferase complex	FALSE	FALSE	FALSE	FALSE	FALSE	FALSE	FALSE	FALSE	FALSE	FALSE	FALSE	FALSE	FALSE	FALSE	FALSE	FALSE	FALSE	FALSE	TRUE	FALSE	FALSE	FALSE	TRUE	FALSE	FALSE	TRUE
FBgn0000592	Est-6	ENSMUSG00000055730	Ces2a	0	0	0.0222607	NA	NA	0	NA	NA	GO0006486 protein glycosylation, GO:0006486 protein glycosylation	GO0016787 hydrolase activity, GO:0052689 carboxylic ester hydrolase activity, GO:0052689 carboxylic ester hydrolase activity, GO:0052689 carboxylic ester hydrolase activity, GO:0102209 trans-permethrin hydrolase activity, GO:0016787 hydrolase activity, GO:0052689 carboxylic ester hydrolase activity, GO:0052689 carboxylic ester hydrolase activity, GO:0052689 carboxylic ester hydrolase activity, GO…	GO0005615 extracellular space, GO:0005615 extracellular space	FALSE	GO0052689 carboxylic ester hydrolase activity, GO0016787 hydrolase activity, GO0034338 short-chain carboxylesterase activity, GO0080030 methyl indole-3-acetate esterase activity	GO0032504 multicellular organism reproduction, GO0007619 courtship behavior, GO0046693 sperm storage, GO0030728 ovulation, GO0042811 pheromone biosynthetic process, GO0046008 regulation of female receptivity, post-mating, GO0046662 regulation of oviposition, GO1901575 organic substance catabolic process, GO0007618 mating	GO0005615 extracellular space, GO0005576 extracellular region	FALSE	FALSE	FALSE	TRUE	TRUE	FALSE	FALSE	FALSE	FALSE	TRUE	TRUE	FALSE	FALSE	FALSE	TRUE	FALSE	FALSE	FALSE	FALSE	FALSE	FALSE	FALSE	FALSE	FALSE	FALSE	FALSE
FBgn0000594	Est-P	ENSMUSG00000055730	Ces2a	0	0	0.0222607	NA	NA	0	NA	NA	GO0006486 protein glycosylation, GO:0006486 protein glycosylation	GO0016787 hydrolase activity, GO:0052689 carboxylic ester hydrolase activity, GO:0052689 carboxylic ester hydrolase activity, GO:0052689 carboxylic ester hydrolase activity, GO:0102209 trans-permethrin hydrolase activity, GO:0016787 hydrolase activity, GO:0052689 carboxylic ester hydrolase activity, GO:0052689 carboxylic ester hydrolase activity, GO:0052689 carboxylic ester hydrolase activity, GO…	GO0005615 extracellular space, GO:0005615 extracellular space	FALSE	GO0052689 carboxylic ester hydrolase activity, GO0016787 hydrolase activity, GO0080030 methyl indole-3-acetate esterase activity	NA	GO0005576 extracellular region, GO0005615 extracellular space	FALSE	FALSE	FALSE	FALSE	FALSE	FALSE	FALSE	FALSE	FALSE	FALSE	FALSE	FALSE	FALSE	FALSE	FALSE	FALSE	FALSE	FALSE	FALSE	FALSE	FALSE	FALSE	FALSE	FALSE	FALSE	FALSE
FBgn0000606	eve	ENSMUSG00000005503	Evx1	0	0	0.0685987	NA	NA	0	NA	NA	GO0006355 regulation of transcription, DNA-templated, GO:0007275 multicellular organism development, GO:0045944 positive regulation of transcription by RNA polymerase II, GO:0021913 regulation of transcription from RNA polymerase II promoter involved in ventral spinal cord interneuron specification, GO:0009792 embryo development ending in birth or egg hatching	GO0003677 DNA binding, GO:0043565 sequence-specific DNA binding	GO0005634 nucleus, GO:0005654 nucleoplasm, GO:0005654 nucleoplasm	FALSE	GO0003677 DNA binding, GO0043565 sequence-specific DNA binding, GO0003700 DNA-binding transcription factor activity, GO0000980 RNA polymerase II distal enhancer sequence-specific DNA binding, GO0000981 DNA-binding transcription factor activity, RNA polymerase II-specific	GO0006351 transcription, DNA-templated, GO0006355 regulation of transcription, DNA-templated, GO0045944 positive regulation of transcription by RNA polymerase II, GO0008045 motor neuron axon guidance, GO0000122 negative regulation of transcription by RNA polymerase II, GO0007417 central nervous system development, GO0007507 heart development, GO0001709 cell fate determination, GO0003007 heart mor…	GO0005634 nucleus, GO0016021 integral component of membrane, GO0016020 membrane	FALSE	FALSE	FALSE	FALSE	FALSE	FALSE	FALSE	FALSE	FALSE	FALSE	FALSE	FALSE	FALSE	FALSE	FALSE	FALSE	FALSE	FALSE	FALSE	FALSE	FALSE	FALSE	FALSE	FALSE	FALSE	FALSE
FBgn0000611	exd	ENSMUSG00000034673, ENSMUSG00000038718, ENSMUSG00000052534	Pbx2, Pbx3, Pbx1	10	9	28.5132	1	-0.502286	2	NA	NA	GO0006355 regulation of transcription, DNA-templated, GO:0006355 regulation of transcription, DNA-templated, GO:0045944 positive regulation of transcription by RNA polymerase II, GO:0045944 positive regulation of transcription by RNA polymerase II, GO:0009954 proximal/distal pattern formation, GO:0030326 embryonic limb morphogenesis, GO:0045944 positive regulation of transcription by RNA polymera…	GO0003677 DNA binding, GO:0003700 DNA-binding transcription factor activity, GO:0043565 sequence-specific DNA binding, GO:0003677 DNA binding, GO:0003700 DNA-binding transcription factor activity, GO:0043565 sequence-specific DNA binding, GO:0005515 protein binding, GO:0003682 chromatin binding, GO:0000977 RNA polymerase II regulatory region sequence-specific DNA binding, GO:0008134 transcription…	GO0005634 nucleus, GO:0005634 nucleus, GO:0005634 nucleus, GO:0005634 nucleus, GO:0005667 transcription factor complex, GO:0005634 nucleus, GO:0005634 nucleus, GO0005634 nucleus, GO:0005634 nucleus, GO:0005667 transcription factor complex, GO:0005634 nucleus, GO:0005634 nucleus, GO:0005667 transcription factor complex, GO:0005634 nucleus, GO:0005634 nucleus, GO:0005634 nucleus, GO:0005634 nucleus…	TRUE	GO0003677 DNA binding, GO0003712 transcription coregulator activity, GO0043565 sequence-specific DNA binding, GO0003700 DNA-binding transcription factor activity, GO0008134 transcription factor binding, GO0003713 transcription coactivator activity, GO0046982 protein heterodimerization activity, GO0001158 enhancer sequence-specific DNA binding, GO0035326 enhancer binding, GO0033613 activating tran…	GO0006351 transcription, DNA-templated, GO0006355 regulation of transcription, DNA-templated, GO0045944 positive regulation of transcription by RNA polymerase II, GO0006357 regulation of transcription by RNA polymerase II, GO0007422 peripheral nervous system development, GO0045893 positive regulation of transcription, DNA-templated, GO0007525 somatic muscle development, GO0042659 regulation of ce…	GO0005634 nucleus, GO0005737 cytoplasm, GO0005667 transcription factor complex, GO0032993 protein-DNA complex, GO0090575 RNA polymerase II transcription factor complex	FALSE	FALSE	FALSE	TRUE	TRUE	TRUE	TRUE	TRUE	TRUE	FALSE	TRUE	TRUE	TRUE	TRUE	TRUE	TRUE	TRUE	TRUE	FALSE	FALSE	FALSE	FALSE	FALSE	FALSE	FALSE	FALSE
FBgn0000617	e(y)1	ENSMUSG00000047242, ENSMUSG00000052293, ENSMUSG00000078941	Taf9b, Taf9, Ak6	9	8	64.9697	NA	NA	2	0	-1.44637	GO0006352 DNA-templated transcription, initiation, GO:0045944 positive regulation of transcription by RNA polymerase II, GO:0000122 negative regulation of transcription by RNA polymerase II, GO:0050821 protein stabilization, GO:0043066 negative regulation of apoptotic process, GO:0030307 positive regulation of cell growth, GO:0006366 transcription by RNA polymerase II, GO:0043966 histone H3 acety…	GO0046982 protein heterodimerization activity, GO:0044212 transcription regulatory region DNA binding, GO:0008134 transcription factor binding, GO:0004402 histone acetyltransferase activity, GO:0046982 protein heterodimerization activity, GO:0046982 protein heterodimerization activity, GO0046982 protein heterodimerization activity, GO:0046982 protein heterodimerization activity, GO:0046982 protei…	GO0005634 nucleus, GO:0005669 transcription factor TFIID complex, GO:0005669 transcription factor TFIID complex, GO:0033276 transcription factor TFTC complex, GO:0000124 SAGA complex, GO:0005669 transcription factor TFIID complex, GO:0033276 transcription factor TFTC complex, GO0005634 nucleus, GO:0005634 nucleus, GO:0005634 nucleus, GO:0005669 transcription factor TFIID complex, GO:0005669 trans…	FALSE	GO0044212 transcription regulatory region DNA binding, GO0008134 transcription factor binding, GO0046982 protein heterodimerization activity, GO0005515 protein binding, GO0004402 histone acetyltransferase activity, GO0016251 RNA polymerase II general transcription initiation factor activity	GO0006367 transcription initiation from RNA polymerase II promoter, GO0043966 histone H3 acetylation, GO0006366 transcription by RNA polymerase II, GO0006352 DNA-templated transcription, initiation, GO0051123 RNA polymerase II preinitiation complex assembly, GO0030707 ovarian follicle cell development, GO0007221 positive regulation of transcription of Notch receptor target, GO0045944 positive reg…	GO0005634 nucleus, GO0005669 transcription factor TFIID complex, GO0090575 RNA polymerase II transcription factor complex, GO0000124 SAGA complex	FALSE	FALSE	FALSE	FALSE	FALSE	FALSE	FALSE	FALSE	FALSE	FALSE	FALSE	FALSE	FALSE	FALSE	FALSE	FALSE	FALSE	FALSE	FALSE	FALSE	FALSE	FALSE	FALSE	TRUE	FALSE	TRUE
FBgn0000618	e(y)2	ENSMUSG00000022338	Eny2	10	9	52.974	0	-0.797485	4	0	-1.60795	GO0045893 positive regulation of transcription, DNA-templated, GO:0006406 mRNA export from nucleus, GO:0015031 protein transport, GO:0051028 mRNA transport, GO:0006325 chromatin organization, GO:0006368 transcription elongation from RNA polymerase II promoter, GO:0016578 histone deubiquitination, GO:0045893 positive regulation of transcription, DNA-templated, GO:0006406 mRNA export from nucleus, …	GO0003713 transcription coactivator activity, GO:0030374 nuclear receptor transcription coactivator activity, GO:0003713 transcription coactivator activity, GO:0003713 transcription coactivator activity, GO:0003682 chromatin binding, GO:0003713 transcription coactivator activity, GO:0030374 nuclear receptor transcription coactivator activity, GO:0030374 nuclear receptor transcription coactivator …	GO0005643 nuclear pore, GO:0000124 SAGA complex, GO:0005634 nucleus, GO:0005654 nucleoplasm, GO:0070390 transcription export complex 2, GO:0071819 DUBm complex, GO:0000124 SAGA complex, GO:0005643 nuclear pore, GO:0005643 nuclear pore, GO:0000124 SAGA complex, GO:0005634 nucleus, GO:0005654 nucleoplasm, GO:0005739 mitochondrion, GO:0005654 nucleoplasm, GO:0044615 nuclear pore nuclear basket, GO:0…	FALSE	GO0003682 chromatin binding, GO0003713 transcription coactivator activity, GO0043035 chromatin insulator sequence binding, GO0070742 C2H2 zinc finger domain binding, GO0001094 TFIID-class transcription factor complex binding, GO0005515 protein binding, GO0030374 nuclear receptor transcription coactivator activity	GO0006351 transcription, DNA-templated, GO0045944 positive regulation of transcription by RNA polymerase II, GO0045893 positive regulation of transcription, DNA-templated, GO0016973 poly(A)+ mRNA export from nucleus, GO0031936 negative regulation of chromatin silencing, GO0006406 mRNA export from nucleus, GO0016578 histone deubiquitination, GO0015031 protein transport, GO0006357 regulation of tra…	GO0005634 nucleus, GO0005737 cytoplasm, GO0005643 nuclear pore, GO0000785 chromatin, GO0000124 SAGA complex, GO0034399 nuclear periphery, GO0071819 DUBm complex, GO0070390 transcription export complex 2, GO0005654 nucleoplasm	FALSE	FALSE	FALSE	FALSE	FALSE	FALSE	FALSE	FALSE	FALSE	FALSE	FALSE	FALSE	FALSE	FALSE	FALSE	FALSE	FALSE	FALSE	FALSE	FALSE	FALSE	FALSE	FALSE	TRUE	FALSE	TRUE
FBgn0000629	E(z)	ENSMUSG00000006920, ENSMUSG00000029687	Ezh1, Ezh2	7	6	32.0018	1	-0.163	3	NA	NA	GO0070734 histone H3-K27 methylation, GO:0045944 positive regulation of transcription by RNA polymerase II, GO:0032259 methylation, GO:0000122 negative regulation of transcription by RNA polymerase II, GO:0006325 chromatin organization, GO:0098532 histone H3-K27 trimethylation, GO:0097421 liver regeneration, GO:0036333 hepatocyte homeostasis, GO:1904772 response to tetrachloromethane, GO:0000122 …	GO0005515 protein binding, GO:0018024 histone-lysine N-methyltransferase activity, GO:0016740 transferase activity, GO:0003682 chromatin binding, GO:0008168 methyltransferase activity, GO:0005515 protein binding, GO:0031493 nucleosomal histone binding, GO:0003714 transcription corepressor activity, GO:0046976 histone methyltransferase activity (H3-K27 specific), GO:0018024 histone-lysine N-methyl…	GO0005634 nucleus, GO:0005634 nucleus, GO:0005634 nucleus, GO:0005654 nucleoplasm, GO:0000781 chromosome, telomeric region, GO:0035098 ESC/E(Z) complex, GO:0035098 ESC/E(Z) complex, GO:0005634 nucleus, GO:0005634 nucleus, GO:0005634 nucleus, GO:0005654 nucleoplasm, GO:0000781 chromosome, telomeric region, GO:0035098 ESC/E(Z) complex, GO:0035098 ESC/E(Z) complex, GO:0005634 nucleus, GO:0005654 nuc…	FALSE	GO0018024 histone-lysine N-methyltransferase activity, GO0005515 protein binding, GO0016740 transferase activity, GO0008168 methyltransferase activity, GO0003677 DNA binding, GO0003700 DNA-binding transcription factor activity, GO0042054 histone methyltransferase activity, GO0046974 histone methyltransferase activity (H3-K9 specific), GO0046976 histone methyltransferase activity (H3-K27 specific)…	GO0032259 methylation, GO0034968 histone lysine methylation, GO0006351 transcription, DNA-templated, GO0045892 negative regulation of transcription, DNA-templated, GO0007411 axon guidance, GO1902692 regulation of neuroblast proliferation, GO0070734 histone H3-K27 methylation, GO0035186 syncytial blastoderm mitotic cell cycle, GO0016571 histone methylation, GO0022008 neurogenesis, GO0006723 cuticl…	GO0005634 nucleus, GO0000790 nuclear chromatin, GO0035098 ESC/E(Z) complex, GO0035097 histone methyltransferase complex	FALSE	FALSE	FALSE	TRUE	TRUE	TRUE	TRUE	TRUE	TRUE	TRUE	TRUE	TRUE	FALSE	TRUE	TRUE	TRUE	TRUE	TRUE	FALSE	FALSE	FALSE	FALSE	TRUE	FALSE	FALSE	TRUE
FBgn0000635	Fas2	ENSMUSG00000022762, ENSMUSG00000039542	Ncam2, Ncam1	10	9	56.2734	2	1.324	2	1	3.0476	GO0007155 cell adhesion, GO:0007413 axonal fasciculation, GO:0007608 sensory perception of smell, GO:0007155 cell adhesion, GO0007155 cell adhesion, GO:0007155 cell adhesion, GO:0007155 cell adhesion, GO:0007155 cell adhesion, GO:0007155 cell adhesion	GO0005515 protein binding, GO:0042802 identical protein binding, GO:0042802 identical protein binding, GO:0005515 protein binding, GO:0042802 identical protein binding, GO0005515 protein binding, GO:0005515 protein binding, GO:0005515 protein binding, GO:0005515 protein binding, GO:0005515 protein binding	GO0016020 membrane, GO:0016021 integral component of membrane, GO:0005886 plasma membrane, GO:0016604 nuclear body, GO:0005886 plasma membrane, GO:0030424 axon, GO:0031225 anchored component of membrane, GO:0016604 nuclear body, GO:0016020 membrane, GO:0016021 integral component of membrane, GO:0005886 plasma membrane, GO:0016604 nuclear body, GO:0005886 plasma membrane, GO:0030424 axon, GO:00312…	FALSE	GO0005515 protein binding, GO0098632 cell-cell adhesion mediator activity	GO0007155 cell adhesion, GO0050808 synapse organization, GO0007614 short-term memory, GO0016319 mushroom body development, GO0007611 learning or memory, GO0050803 regulation of synapse structure or activity, GO0008045 motor neuron axon guidance, GO0008355 olfactory learning, GO0008360 regulation of cell shape, GO0007413 axonal fasciculation, GO0007528 neuromuscular junction development, GO0035159…	GO0016021 integral component of membrane, GO0016020 membrane, GO0005829 cytosol, GO0031594 neuromuscular junction, GO0045211 postsynaptic membrane, GO0005737 cytoplasm, GO0005886 plasma membrane, GO0061174 type I terminal bouton, GO0030424 axon, GO0043005 neuron projection, GO0048786 presynaptic active zone, GO0042734 presynaptic membrane, GO0036062 presynaptic periactive zone, GO0097482 muscle c…	TRUE	TRUE	TRUE	TRUE	TRUE	TRUE	TRUE	TRUE	TRUE	TRUE	TRUE	TRUE	TRUE	TRUE	TRUE	TRUE	TRUE	TRUE	TRUE	FALSE	FALSE	FALSE	FALSE	FALSE	FALSE	FALSE
FBgn0000640	Fbp2	ENSMUSG00000031613	Hpgd	1	1	4.05038	NA	NA	1	NA	NA	GO0055114 oxidation-reduction process, GO:0006629 lipid metabolic process, GO:0006631 fatty acid metabolic process, GO:0007565 female pregnancy, GO:0006693 prostaglandin metabolic process, GO:0006693 prostaglandin metabolic process, GO:0043065 positive regulation of apoptotic process, GO:0007179 transforming growth factor beta receptor signaling pathway, GO:0007565 female pregnancy, GO:0045471 re…	GO0016491 oxidoreductase activity, GO:0003824 catalytic activity, GO:0042803 protein homodimerization activity, GO:0051287 NAD binding, GO:0070403 NAD+ binding, GO:0051287 NAD binding, GO:0003824 catalytic activity, GO:0070403 NAD+ binding, GO:0004957 prostaglandin E receptor activity, GO:0004957 prostaglandin E receptor activity, GO:0003824 catalytic activity, GO:0004957 prostaglandin E receptor…	GO0005615 extracellular space, GO:0005654 nucleoplasm, GO:0005829 cytosol, GO:0005737 cytoplasm, GO:0005737 cytoplasm, GO:0005737 cytoplasm, GO:0016323 basolateral plasma membrane, GO:0005615 extracellular space, GO:0005654 nucleoplasm, GO:0005829 cytosol	FALSE	GO0004022 alcohol dehydrogenase (NAD) activity, GO0016491 oxidoreductase activity	GO0055114 oxidation-reduction process	NA	FALSE	FALSE	FALSE	FALSE	FALSE	FALSE	FALSE	FALSE	FALSE	FALSE	FALSE	FALSE	FALSE	FALSE	FALSE	FALSE	FALSE	FALSE	FALSE	FALSE	FALSE	FALSE	FALSE	FALSE	FALSE	FALSE
FBgn0000658	fj	ENSMUSG00000075012	Fjx1	6	6	11.4236	1	-0.570482	2	0	-1.74256	GO0007267 cell-cell signaling, GO:0010842 retina layer formation	NA	GO0005615 extracellular space, GO:0005615 extracellular space, GO:0005576 extracellular region	FALSE	GO0004674 protein serine/threonine kinase activity, GO0004672 protein kinase activity, GO0017147 Wnt-protein binding, GO0016301 kinase activity, GO0016740 transferase activity	GO0006468 protein phosphorylation, GO0016348 imaginal disc-derived leg joint morphogenesis, GO0016055 Wnt signaling pathway, GO0035159 regulation of tube length, open tracheal system, GO0007219 Notch signaling pathway, GO0007267 cell-cell signaling, GO0007474 imaginal disc-derived wing vein specification, GO0042067 establishment of ommatidial planar polarity, GO0001737 establishment of imaginal d…	GO0005615 extracellular space, GO0016021 integral component of membrane, GO0005886 plasma membrane, GO0000139 Golgi membrane, GO0016020 membrane, GO0005737 cytoplasm, GO0005576 extracellular region, GO0005794 Golgi apparatus	FALSE	FALSE	FALSE	FALSE	FALSE	FALSE	FALSE	FALSE	FALSE	FALSE	FALSE	FALSE	FALSE	FALSE	FALSE	FALSE	FALSE	FALSE	FALSE	FALSE	FALSE	FALSE	FALSE	FALSE	FALSE	FALSE
FBgn0000659	fkh	ENSMUSG00000035451, ENSMUSG00000037025	Foxa1, Foxa2	0	0	0.169514	NA	NA	0	NA	NA	GO0006355 regulation of transcription, DNA-templated, GO:0010468 regulation of gene expression, GO:0007275 multicellular organism development, GO:0045944 positive regulation of transcription by RNA polymerase II, GO:0045944 positive regulation of transcription by RNA polymerase II, GO:0045944 positive regulation of transcription by RNA polymerase II, GO:0042593 glucose homeostasis, GO:0030154 cel…	GO0003700 DNA-binding transcription factor activity, GO:0043565 sequence-specific DNA binding, GO:0019904 protein domain specific binding, GO:0008134 transcription factor binding, GO:0003677 DNA binding, GO:0001228 DNA-binding transcription activator activity, RNA polymerase II-specific, GO:0001228 DNA-binding transcription activator activity, RNA polymerase II-specific, GO:0003677 DNA binding, G…	GO0005634 nucleus, GO:0005634 nucleus, GO:0005634 nucleus, GO:0005654 nucleoplasm, GO:0005634 nucleus, GO:0001650 fibrillar center, GO:0005902 microvillus, GO:0001650 fibrillar center, GO:0005654 nucleoplasm, GO0005634 nucleus, GO:0005654 nucleoplasm, GO:0030054 cell junction, GO:0005634 nucleus, GO:0005634 nucleus, GO:0005634 nucleus, GO:0005654 nucleoplasm, GO:0005634 nucleus, GO:0005737 cytopl…	FALSE	GO0043565 sequence-specific DNA binding, GO0003700 DNA-binding transcription factor activity, GO0019904 protein domain specific binding, GO0008134 transcription factor binding, GO0003677 DNA binding, GO0000981 DNA-binding transcription factor activity, RNA polymerase II-specific, GO0000977 RNA polymerase II regulatory region sequence-specific DNA binding	GO0006355 regulation of transcription, DNA-templated, GO0043066 negative regulation of apoptotic process, GO0042023 DNA endoreduplication, GO0006351 transcription, DNA-templated, GO0045944 positive regulation of transcription by RNA polymerase II, GO0006357 regulation of transcription by RNA polymerase II, GO0035072 ecdysone-mediated induction of salivary gland cell autophagic cell death, GO00001…	GO0005634 nucleus, GO0005700 polytene chromosome	FALSE	FALSE	FALSE	TRUE	FALSE	FALSE	FALSE	FALSE	FALSE	FALSE	FALSE	FALSE	TRUE	FALSE	FALSE	FALSE	FALSE	FALSE	FALSE	FALSE	FALSE	FALSE	FALSE	FALSE	FALSE	FALSE
FBgn0000662	fl(2)d	ENSMUSG00000060475	Wtap	7	6	20.5692	0	-0.719317	1	0	-1.90711	GO0080009 mRNA methylation, GO:0000381 regulation of alternative mRNA splicing, via spliceosome, GO:0080009 mRNA methylation, GO:0000381 regulation of alternative mRNA splicing, via spliceosome, GO:0080009 mRNA methylation, GO:0000381 regulation of alternative mRNA splicing, via spliceosome, GO:0007275 multicellular organism development, GO:0006397 mRNA processing, GO:0008380 RNA splicing, GO:000…	GO0005515 protein binding, GO:0005515 protein binding	GO0005634 nucleus, GO:0005654 nucleoplasm, GO:0016607 nuclear speck, GO:0031965 nuclear membrane, GO:0036396 RNA N6-methyladenosine methyltransferase complex, GO:0005634 nucleus, GO:0005634 nucleus, GO:0005634 nucleus, GO:0005634 nucleus, GO:0005654 nucleoplasm, GO:0005654 nucleoplasm, GO:0005634 nucleus, GO:0005737 cytoplasm, GO:0005737 cytoplasm, GO:0031965 nuclear membrane, GO:0016607 nuclear …	FALSE	GO0005515 protein binding	GO0000381 regulation of alternative mRNA splicing, via spliceosome, GO0080009 mRNA methylation, GO0048749 compound eye development, GO0019099 female germ-line sex determination, GO0070868 heterochromatin organization involved in chromatin silencing, GO0030154 cell differentiation, GO0006397 mRNA processing, GO0007548 sex differentiation, GO0007530 sex determination, GO0007539 primary sex determin…	GO0005634 nucleus, GO0036396 RNA N6-methyladenosine methyltransferase complex	FALSE	FALSE	FALSE	TRUE	TRUE	TRUE	TRUE	TRUE	TRUE	TRUE	TRUE	TRUE	TRUE	TRUE	TRUE	TRUE	TRUE	TRUE	TRUE	FALSE	FALSE	FALSE	FALSE	FALSE	FALSE	FALSE
FBgn0000667	Actn	ENSMUSG00000006457, ENSMUSG00000015143, ENSMUSG00000052374	Actn3, Actn1, Actn2	8	7	38.5197	NA	NA	2	2	3.12055	GO0120163 negative regulation of cold-induced thermogenesis, GO:0006936 muscle contraction, GO:0045820 negative regulation of glycolytic process, GO:1903715 regulation of aerobic respiration, GO:0070885 negative regulation of calcineurin-NFAT signaling cascade, GO:0060349 bone morphogenesis, GO:0014728 regulation of the force of skeletal muscle contraction, GO:0014732 skeletal muscle atrophy, GO:…	GO0005515 protein binding, GO:0005509 calcium ion binding, GO:0046872 metal ion binding, GO:0005515 protein binding, GO:0003779 actin binding, GO:0030674 protein binding, bridging, GO:0051015 actin filament binding, GO:0051015 actin filament binding, GO:0042803 protein homodimerization activity, GO0005515 protein binding, GO:0005509 calcium ion binding, GO:0051015 actin filament binding, GO:00468…	GO0005865 striated muscle thin filament, GO:0030018 Z disc, GO:0030017 sarcomere, GO:0005903 brush border, GO0016020 membrane, GO:0005886 plasma membrane, GO:0005634 nucleus, GO:0005737 cytoplasm, GO:0005737 cytoplasm, GO:0030054 cell junction, GO:0005925 focal adhesion, GO:0005856 cytoskeleton, GO:0042995 cell projection, GO:0005911 cell-cell junction, GO:0005925 focal adhesion, GO:0030018 Z dis…	TRUE	GO0005509 calcium ion binding, GO0003779 actin binding, GO0005515 protein binding	NA	NA	FALSE	FALSE	FALSE	TRUE	TRUE	FALSE	TRUE	TRUE	FALSE	TRUE	TRUE	TRUE	TRUE	TRUE	TRUE	TRUE	TRUE	TRUE	FALSE	FALSE	FALSE	FALSE	FALSE	FALSE	FALSE	FALSE
FBgn0000709	fliI	ENSMUSG00000002812	Flii	9	8	33.0755	1	0.170415	1	NA	NA	GO0030036 actin cytoskeleton organization, GO:0051014 actin filament severing, GO:0007275 multicellular organism development, GO:0030036 actin cytoskeleton organization, GO:0007275 multicellular organism development, GO:0051014 actin filament severing	GO0005515 protein binding, GO:0051015 actin filament binding, GO:0005515 protein binding, GO:0003779 actin binding, GO:0003779 actin binding	GO0005634 nucleus, GO:0005654 nucleoplasm, GO:0005829 cytosol, GO:0005737 cytoplasm, GO:0030054 cell junction, GO:0005856 cytoskeleton, GO:0005925 focal adhesion, GO:0005815 microtubule organizing center, GO:0005815 microtubule organizing center, GO:0005903 brush border, GO:0005654 nucleoplasm, GO:0005829 cytosol	FALSE	GO0005509 calcium ion binding, GO0003779 actin binding, GO0051015 actin filament binding, GO0005515 protein binding	GO0010004 gastrulation involving germ band extension, GO0030036 actin cytoskeleton organization, GO0030239 myofibril assembly, GO0007527 adult somatic muscle development, GO0051014 actin filament severing, GO0007275 multicellular organism development	NA	FALSE	FALSE	FALSE	TRUE	TRUE	FALSE	FALSE	FALSE	FALSE	FALSE	FALSE	TRUE	TRUE	FALSE	TRUE	FALSE	FALSE	FALSE	TRUE	FALSE	FALSE	FALSE	FALSE	FALSE	FALSE	FALSE
FBgn0000711	flw	ENSMUSG00000014956	Ppp1cb	11	10	233.966	0	-0.430231	3	0	-1.32712	GO0005975 carbohydrate metabolic process, GO:0048511 rhythmic process, GO:0007049 cell cycle, GO:0051301 cell division, GO:0006470 protein dephosphorylation, GO:0006470 protein dephosphorylation, GO:0005977 glycogen metabolic process, GO:0005979 regulation of glycogen biosynthetic process, GO:0005981 regulation of glycogen catabolic process, GO:0032922 circadian regulation of gene expression, GO:…	GO0016787 hydrolase activity, GO:0004722 protein serine/threonine phosphatase activity, GO:0046872 metal ion binding, GO:0005515 protein binding, GO:0004721 phosphoprotein phosphatase activity, GO:0019901 protein kinase binding, GO:0004721 phosphoprotein phosphatase activity, GO:0016791 phosphatase activity, GO:0004722 protein serine/threonine phosphatase activity, GO:0004722 protein serine/threo…	GO0000164 protein phosphatase type 1 complex, GO:0072357 PTW/PP1 phosphatase complex, GO:0005634 nucleus, GO:0005634 nucleus, GO:0005829 cytosol, GO:0005634 nucleus, GO:0005737 cytoplasm, GO:0005737 cytoplasm, GO:0005886 plasma membrane, GO:0005737 cytoplasm, GO:0005730 nucleolus, GO:0000784 nuclear chromosome, telomeric region, GO:0005654 nucleoplasm, GO:0042587 glycogen granule, GO:0000164 prot…	FALSE	GO0046872 metal ion binding, GO0016787 hydrolase activity, GO0004722 protein serine/threonine phosphatase activity, GO0017018 myosin phosphatase activity, GO0004721 phosphoprotein phosphatase activity, GO0005515 protein binding	GO0046329 negative regulation of JNK cascade, GO0007498 mesoderm development, GO0007623 circadian rhythm, GO0006470 protein dephosphorylation, GO0007155 cell adhesion, GO0007059 chromosome segregation, GO0007476 imaginal disc-derived wing morphogenesis, GO0007301 female germline ring canal formation, GO0007300 ovarian nurse cell to oocyte transport, GO0090263 positive regulation of canonical Wnt …	GO0005829 cytosol, GO0000164 protein phosphatase type 1 complex, GO0005634 nucleus, GO0005737 cytoplasm, GO0072357 PTW/PP1 phosphatase complex	FALSE	FALSE	FALSE	TRUE	TRUE	TRUE	TRUE	TRUE	TRUE	TRUE	TRUE	TRUE	TRUE	TRUE	TRUE	TRUE	TRUE	TRUE	TRUE	FALSE	FALSE	FALSE	FALSE	FALSE	FALSE	FALSE
FBgn0000721	for	ENSMUSG00000052920	Prkg1	1	1	1.77856	NA	NA	1	2	2.38066	GO0006468 protein phosphorylation, GO:0008152 metabolic process, GO:0007165 signal transduction, GO:0016310 phosphorylation, GO:0007204 positive regulation of cytosolic calcium ion concentration, GO:0016358 dendrite development, GO:0043087 regulation of GTPase activity, GO:0001764 neuron migration, GO:0030900 forebrain development, GO:0043087 regulation of GTPase activity, GO:0061049 cell growth …	GO0005524 ATP binding, GO:0004674 protein serine/threonine kinase activity, GO:0004672 protein kinase activity, GO:0004692 cGMP-dependent protein kinase activity, GO:0016740 transferase activity, GO:0003824 catalytic activity, GO:0005515 protein binding, GO:0000166 nucleotide binding, GO:0042802 identical protein binding, GO:0042803 protein homodimerization activity, GO:0016301 kinase activity, G…	GO0005794 Golgi apparatus, GO:0005654 nucleoplasm, GO:0005794 Golgi apparatus, GO:0005829 cytosol, GO:0005737 cytoplasm, GO:0005737 cytoplasm, GO:0005737 cytoplasm, GO:0005886 plasma membrane, GO:0016020 membrane, GO:0001669 acrosomal vesicle, GO:0005886 plasma membrane, GO:0005794 Golgi apparatus, GO:0005654 nucleoplasm, GO:0005794 Golgi apparatus, GO:0005829 cytosol, GO:0005737 cytoplasm, GO:00…	FALSE	GO0004674 protein serine/threonine kinase activity, GO0004672 protein kinase activity, GO0005524 ATP binding, GO0004692 cGMP-dependent protein kinase activity, GO0030553 cGMP binding, GO0000166 nucleotide binding, GO0016301 kinase activity, GO0016740 transferase activity	GO0006468 protein phosphorylation, GO0016310 phosphorylation, GO0030536 larval feeding behavior, GO0008345 larval locomotory behavior, GO0007616 long-term memory, GO0007614 short-term memory, GO0032095 regulation of response to food, GO0008045 motor neuron axon guidance, GO0008016 regulation of heart contraction, GO0009744 response to sucrose, GO0007631 feeding behavior, GO0046959 habituation, GO…	GO0005829 cytosol, GO0005737 cytoplasm, GO0005886 plasma membrane	FALSE	FALSE	FALSE	TRUE	TRUE	TRUE	TRUE	TRUE	TRUE	TRUE	TRUE	TRUE	TRUE	TRUE	TRUE	TRUE	TRUE	TRUE	TRUE	FALSE	FALSE	FALSE	FALSE	FALSE	FALSE	FALSE
FBgn0000723	FER	ENSMUSG00000000127, ENSMUSG00000053158	Fer, Fes	4	3	12.6486	NA	NA	3	NA	NA	GO0008283 cell population proliferation, GO:0030335 positive regulation of cell migration, GO:0051092 positive regulation of NF-kappaB transcription factor activity, GO:0031532 actin cytoskeleton reorganization, GO:0042058 regulation of epidermal growth factor receptor signaling pathway, GO:0018108 peptidyl-tyrosine phosphorylation, GO:0006468 protein phosphorylation, GO:0008283 cell population p…	GO0004713 protein tyrosine kinase activity, GO:0005154 epidermal growth factor receptor binding, GO:0005524 ATP binding, GO:0004672 protein kinase activity, GO:0004713 protein tyrosine kinase activity, GO:0005154 epidermal growth factor receptor binding, GO:0016740 transferase activity, GO:0000166 nucleotide binding, GO:0016301 kinase activity, GO:0004715 non-membrane spanning protein tyrosine ki…	GO0016020 membrane, GO:0005886 plasma membrane, GO:0005634 nucleus, GO:0005634 nucleus, GO:0005829 cytosol, GO:0015630 microtubule cytoskeleton, GO:0005737 cytoplasm, GO:0005737 cytoplasm, GO:0005737 cytoplasm, GO:0030054 cell junction, GO:0030054 cell junction, GO:0015629 actin cytoskeleton, GO:0005856 cytoskeleton, GO:0042995 cell projection, GO:0030027 lamellipodium, GO:0030054 cell junction, …	FALSE	GO0004672 protein kinase activity, GO0005524 ATP binding, GO0005102 signaling receptor binding, GO0004715 non-membrane spanning protein tyrosine kinase activity, GO0004713 protein tyrosine kinase activity, GO0000166 nucleotide binding, GO0016301 kinase activity, GO0016740 transferase activity, GO0005543 phospholipid binding	GO0006468 protein phosphorylation, GO0045087 innate immune response, GO0030154 cell differentiation, GO0042127 regulation of cell population proliferation, GO0016477 cell migration, GO0007169 transmembrane receptor protein tyrosine kinase signaling pathway, GO0038083 peptidyl-tyrosine autophosphorylation, GO0018108 peptidyl-tyrosine phosphorylation, GO0016310 phosphorylation, GO0007391 dorsal clo…	GO0031234 extrinsic component of cytoplasmic side of plasma membrane, GO0005886 plasma membrane, GO0019898 extrinsic component of membrane, GO0005912 adherens junction, GO0016020 membrane, GO0030054 cell junction	FALSE	FALSE	FALSE	TRUE	TRUE	TRUE	TRUE	TRUE	TRUE	TRUE	TRUE	TRUE	TRUE	TRUE	TRUE	TRUE	TRUE	TRUE	TRUE	FALSE	FALSE	FALSE	FALSE	FALSE	FALSE	FALSE
FBgn0000964	tj	ENSMUSG00000047591, ENSMUSG00000055435, ENSMUSG00000074622	Mafa, Maf, Mafb	2	2	7.90031	NA	NA	1	NA	NA	GO0006355 regulation of transcription, DNA-templated, GO:0045944 positive regulation of transcription by RNA polymerase II, GO:0030073 insulin secretion, GO:0045893 positive regulation of transcription, DNA-templated, GO:0009749 response to glucose, GO:0007263 nitric oxide mediated signal transduction, GO:0009749 response to glucose, GO:0007263 nitric oxide mediated signal transduction, GO:000974…	GO0003677 DNA binding, GO:0003700 DNA-binding transcription factor activity, GO:0003677 DNA binding, GO:0003700 DNA-binding transcription factor activity, GO:0003677 DNA binding, GO:0003677 DNA binding, GO:0043565 sequence-specific DNA binding, GO:0000978 RNA polymerase II proximal promoter sequence-specific DNA binding, GO:0000978 RNA polymerase II proximal promoter sequence-specific DNA binding…	GO0005634 nucleus, GO:0005634 nucleus, GO:0005634 nucleus, GO:0005634 nucleus, GO:0005634 nucleus, GO0005634 nucleus, GO:0005634 nucleus, GO:0005634 nucleus, GO:0005634 nucleus, GO:0005737 cytoplasm, GO:0005654 nucleoplasm, GO:0005634 nucleus, GO:0005634 nucleus, GO:0005634 nucleus, GO:0005634 nucleus, GO:0005737 cytoplasm, GO:0005654 nucleoplasm, GO0005634 nucleus, GO:0005634 nucleus, GO:0005634…	FALSE	GO0003677 DNA binding, GO0000981 DNA-binding transcription factor activity, RNA polymerase II-specific, GO0003700 DNA-binding transcription factor activity, GO0043565 sequence-specific DNA binding, GO0000978 RNA polymerase II proximal promoter sequence-specific DNA binding	GO0006351 transcription, DNA-templated, GO0006355 regulation of transcription, DNA-templated, GO0045944 positive regulation of transcription by RNA polymerase II, GO0007298 border follicle cell migration, GO0008584 male gonad development, GO0008585 female gonad development, GO0010467 gene expression, GO0035262 gonad morphogenesis, GO0007281 germ cell development, GO0001708 cell fate specification…	GO0005634 nucleus	FALSE	FALSE	FALSE	FALSE	FALSE	FALSE	FALSE	FALSE	FALSE	FALSE	FALSE	FALSE	FALSE	FALSE	FALSE	FALSE	FALSE	FALSE	TRUE	FALSE	FALSE	FALSE	FALSE	FALSE	FALSE	FALSE
FBgn0000996	dup	ENSMUSG00000006585	Cdt1	3	3	5.62897	0	-1.43859	1	3	2.4538	GO0006260 DNA replication, GO:0007049 cell cycle, GO:0000278 mitotic cell cycle, GO:0000278 mitotic cell cycle, GO:0007059 chromosome segregation, GO:0051301 cell division, GO:0033262 regulation of nuclear cell cycle DNA replication, GO:0007059 chromosome segregation, GO:0031334 positive regulation of protein complex assembly, GO:0035563 positive regulation of chromatin binding, GO:0045740 positi…	GO0003677 DNA binding, GO:0003677 DNA binding, GO:0003677 DNA binding, GO:0003682 chromatin binding, GO:0005515 protein binding, GO:0070182 DNA polymerase binding, GO:0003682 chromatin binding	GO0005634 nucleus, GO:0005634 nucleus, GO:0005634 nucleus, GO:0016604 nuclear body, GO:0005634 nucleus, GO:0005694 chromosome, GO:0000775 chromosome, centromeric region, GO:0000776 kinetochore, GO:0000776 kinetochore, GO:0000777 condensed chromosome kinetochore, GO:0000776 kinetochore, GO:0016604 nuclear body	FALSE	GO0003677 DNA binding, GO0005515 protein binding, GO0070182 DNA polymerase binding	GO0051298 centrosome duplication, GO0042023 DNA endoreduplication, GO0000281 mitotic cytokinesis, GO0006260 DNA replication, GO0051276 chromosome organization, GO0007304 chorion-containing eggshell formation, GO0007307 eggshell chorion gene amplification, GO0042065 glial cell growth, GO0021782 glial cell development, GO0019730 antimicrobial humoral response, GO0000076 DNA replication checkpoint, …	GO0005634 nucleus, GO0005737 cytoplasm, GO0005657 replication fork, GO0000776 kinetochore	FALSE	FALSE	FALSE	FALSE	FALSE	FALSE	FALSE	FALSE	FALSE	FALSE	FALSE	FALSE	FALSE	FALSE	FALSE	FALSE	FALSE	FALSE	FALSE	FALSE	FALSE	FALSE	FALSE	FALSE	FALSE	FALSE
FBgn0001075	ft	ENSMUSG00000046743	Fat4	0	0	0.930285	NA	NA	0	1	1.70149	GO0007156 homophilic cell adhesion via plasma membrane adhesion molecules, GO:0007155 cell adhesion, GO:0072006 nephron development, GO:0072137 condensed mesenchymal cell proliferation, GO:0072137 condensed mesenchymal cell proliferation, GO:0035329 hippo signaling, GO:0001822 kidney development, GO:0048565 digestive tract development, GO:0003007 heart morphogenesis, GO:0008543 fibroblast growth …	GO0005509 calcium ion binding, GO:0005515 protein binding	GO0005886 plasma membrane, GO:0016020 membrane, GO:0016021 integral component of membrane, GO:0045177 apical part of cell	FALSE	GO0005509 calcium ion binding, GO0045296 cadherin binding, GO0005515 protein binding	GO0035209 pupal development, GO0007155 cell adhesion, GO0035220 wing disc development, GO0043065 positive regulation of apoptotic process, GO0007157 heterophilic cell-cell adhesion via plasma membrane cell adhesion molecules, GO0008283 cell population proliferation, GO0035159 regulation of tube length, open tracheal system, GO0007156 homophilic cell adhesion via plasma membrane adhesion molecules…	GO0005739 mitochondrion, GO0016021 integral component of membrane, GO0005887 integral component of plasma membrane, GO0016020 membrane, GO0005886 plasma membrane, GO0016324 apical plasma membrane, GO0016327 apicolateral plasma membrane	FALSE	FALSE	FALSE	FALSE	FALSE	FALSE	FALSE	FALSE	FALSE	FALSE	FALSE	FALSE	FALSE	FALSE	FALSE	FALSE	FALSE	FALSE	TRUE	FALSE	FALSE	FALSE	FALSE	FALSE	FALSE	FALSE
FBgn0001078	ftz-f1	ENSMUSG00000026398, ENSMUSG00000026751	Nr5a2, Nr5a1	0	0	0.347168	NA	NA	0	NA	NA	GO0006355 regulation of transcription, DNA-templated, GO:0045944 positive regulation of transcription by RNA polymerase II, GO:0045944 positive regulation of transcription by RNA polymerase II, GO:0045944 positive regulation of transcription by RNA polymerase II, GO:0045944 positive regulation of transcription by RNA polymerase II, GO:0045893 positive regulation of transcription, DNA-templated, G…	GO0003677 DNA binding, GO:0003707 steroid hormone receptor activity, GO:0008270 zinc ion binding, GO:0003700 DNA-binding transcription factor activity, GO:0043565 sequence-specific DNA binding, GO:0046872 metal ion binding, GO:0003682 chromatin binding, GO:0008289 lipid binding, GO:0003677 DNA binding, GO:0003677 DNA binding, GO:0000976 transcription regulatory region sequence-specific DNA bindin…	GO0005634 nucleus, GO:0005634 nucleus, GO:0005634 nucleus, GO:0005737 cytoplasm, GO:0090575 RNA polymerase II transcription factor complex, GO:0005829 cytosol, GO:0090575 RNA polymerase II transcription factor complex, GO:0005737 cytoplasm, GO:0005634 nucleus, GO:0005634 nucleus, GO:0005634 nucleus, GO:0005634 nucleus, GO0005634 nucleus, GO:0005634 nucleus, GO:0090575 RNA polymerase II transcript…	FALSE	GO0003677 DNA binding, GO0008270 zinc ion binding, GO0043565 sequence-specific DNA binding, GO0003700 DNA-binding transcription factor activity, GO0003707 steroid hormone receptor activity, GO0046872 metal ion binding, GO0000976 transcription regulatory region sequence-specific DNA binding, GO0003682 chromatin binding, GO0008134 transcription factor binding, GO0046982 protein heterodimerization a…	GO0006351 transcription, DNA-templated, GO0006355 regulation of transcription, DNA-templated, GO0043401 steroid hormone mediated signaling pathway, GO0016322 neuron remodeling, GO0045944 positive regulation of transcription by RNA polymerase II, GO0006357 regulation of transcription by RNA polymerase II, GO0016319 mushroom body development, GO0048813 dendrite morphogenesis, GO0008219 cell death, …	GO0005634 nucleus, GO0005737 cytoplasm, GO0090575 RNA polymerase II transcription factor complex	FALSE	FALSE	FALSE	TRUE	TRUE	TRUE	TRUE	TRUE	TRUE	TRUE	TRUE	TRUE	TRUE	TRUE	TRUE	TRUE	TRUE	TRUE	TRUE	FALSE	FALSE	FALSE	FALSE	FALSE	FALSE	FALSE
FBgn0001079	fu	ENSMUSG00000033276	Stk36	0	0	1.8118	0	-1.09236	0	NA	NA	GO0006468 protein phosphorylation, GO:0007275 multicellular organism development, GO:0016310 phosphorylation, GO:0007420 brain development, GO:0030030 cell projection organization, GO:0060271 cilium assembly, GO:0003351 epithelial cilium movement, GO:0045880 positive regulation of smoothened signaling pathway, GO:0051090 regulation of DNA-binding transcription factor activity, GO:0051090 regulati…	GO0005524 ATP binding, GO:0004672 protein kinase activity, GO:0016740 transferase activity, GO:0046872 metal ion binding, GO:0000166 nucleotide binding, GO:0016301 kinase activity, GO:0004674 protein serine/threonine kinase activity, GO:0005515 protein binding, GO:0008134 transcription factor binding, GO:0008134 transcription factor binding, GO:0008134 transcription factor binding, GO:0005524 ATP…	GO0005634 nucleus, GO:0005634 nucleus, GO:0005634 nucleus, GO:0005829 cytosol, GO:0005737 cytoplasm, GO:0005737 cytoplasm, GO:0005737 cytoplasm, GO:0005737 cytoplasm, GO:0005829 cytosol, GO:0005634 nucleus, GO:0005634 nucleus, GO:0005634 nucleus, GO:0005829 cytosol, GO:0005737 cytoplasm, GO:0005737 cytoplasm, GO:0005737 cytoplasm, GO:0005737 cytoplasm	FALSE	GO0004672 protein kinase activity, GO0005524 ATP binding	GO0006468 protein phosphorylation	NA	FALSE	FALSE	FALSE	FALSE	FALSE	FALSE	FALSE	FALSE	FALSE	FALSE	FALSE	FALSE	FALSE	FALSE	FALSE	FALSE	FALSE	FALSE	FALSE	FALSE	FALSE	FALSE	FALSE	FALSE	FALSE	FALSE
FBgn0001083	fw	ENSMUSG00000028369	Svep1	0	0	0.998991	NA	NA	0	1	3.99891	GO0008150 biological_process, GO:0007155 cell adhesion	GO0005509 calcium ion binding, GO:0003682 chromatin binding	GO0005615 extracellular space, GO:0016020 membrane, GO:0005737 cytoplasm, GO:0005576 extracellular region, GO:0005576 extracellular region	FALSE	GO0030246 carbohydrate binding	GO0050821 protein stabilization, GO0007156 homophilic cell adhesion via plasma membrane adhesion molecules, GO0007423 sensory organ development, GO0007476 imaginal disc-derived wing morphogenesis, GO0042067 establishment of ommatidial planar polarity, GO0035317 imaginal disc-derived wing hair organization	GO0016021 integral component of membrane, GO0043296 apical junction complex, GO0016020 membrane	FALSE	FALSE	FALSE	FALSE	FALSE	FALSE	FALSE	FALSE	FALSE	FALSE	FALSE	FALSE	FALSE	FALSE	FALSE	FALSE	FALSE	FALSE	FALSE	FALSE	FALSE	FALSE	FALSE	FALSE	FALSE	FALSE
FBgn0001084	fy	ENSMUSG00000011658	Fuz	7	6	16.5578	0	-0.605656	0	NA	NA	GO0001843 neural tube closure, GO:0030336 negative regulation of cell migration, GO:0045724 positive regulation of cilium assembly, GO:1905515 non-motile cilium assembly, GO:0015031 protein transport, GO:0007275 multicellular organism development, GO:0009952 anterior/posterior pattern specification, GO:0003279 cardiac septum development, GO:0035904 aorta development, GO:0060976 coronary vasculatu…	GO0003674 molecular_function	GO0005737 cytoplasm, GO:0005856 cytoskeleton, GO:0042995 cell projection	FALSE	NA	GO0007163 establishment or maintenance of cell polarity, GO0001737 establishment of imaginal disc-derived wing hair orientation, GO0001736 establishment of planar polarity	GO0005737 cytoplasm, GO0005856 cytoskeleton	FALSE	FALSE	FALSE	FALSE	FALSE	FALSE	FALSE	FALSE	FALSE	FALSE	FALSE	FALSE	FALSE	FALSE	FALSE	FALSE	FALSE	FALSE	FALSE	FALSE	FALSE	FALSE	FALSE	FALSE	FALSE	FALSE
FBgn0001085	fz	ENSMUSG00000041075, ENSMUSG00000044674, ENSMUSG00000050288	Fzd7, Fzd1, Fzd2	3	2	14.847	1	0.23137	1	NA	NA	GO0007166 cell surface receptor signaling pathway, GO:0016055 Wnt signaling pathway, GO:0007165 signal transduction, GO:0007186 G protein-coupled receptor signaling pathway, GO:0007275 multicellular organism development, GO:0045893 positive regulation of transcription, DNA-templated, GO:0006355 regulation of transcription, DNA-templated, GO:0019827 stem cell population maintenance, GO:0060070 can…	GO0005515 protein binding, GO:0004888 transmembrane signaling receptor activity, GO:0042813 Wnt-activated receptor activity, GO:0005515 protein binding, GO:0004930 G protein-coupled receptor activity, GO:0030165 PDZ domain binding, GO:0005546 phosphatidylinositol-4,5-bisphosphate binding, GO:0017147 Wnt-protein binding, GO:0017147 Wnt-protein binding, GO:0017147 Wnt-protein binding, GO:0042813 Wn…	GO0016021 integral component of membrane, GO:0016020 membrane, GO:0005886 plasma membrane, GO:0005886 plasma membrane, GO:0005886 plasma membrane, GO:0005886 plasma membrane, GO:0005768 endosome, GO:0055038 recycling endosome membrane, GO:0005886 plasma membrane, GO:0005886 plasma membrane, GO:0010008 endosome membrane, GO:0055038 recycling endosome membrane, GO0016021 integral component of membr…	FALSE	GO0004930 G protein-coupled receptor activity, GO0017147 Wnt-protein binding, GO0042813 Wnt-activated receptor activity, GO0004888 transmembrane signaling receptor activity, GO0005515 protein binding	GO0007166 cell surface receptor signaling pathway, GO0007298 border follicle cell migration, GO0007186 G protein-coupled receptor signaling pathway, GO0016055 Wnt signaling pathway, GO0035159 regulation of tube length, open tracheal system, GO0008356 asymmetric cell division, GO0007163 establishment or maintenance of cell polarity, GO0007156 homophilic cell adhesion via plasma membrane adhesion m…	GO0016021 integral component of membrane, GO0005887 integral component of plasma membrane, GO0016020 membrane, GO0005886 plasma membrane, GO0005768 endosome	FALSE	FALSE	FALSE	TRUE	TRUE	TRUE	TRUE	TRUE	TRUE	TRUE	TRUE	TRUE	TRUE	TRUE	FALSE	TRUE	TRUE	TRUE	TRUE	FALSE	FALSE	FALSE	FALSE	FALSE	FALSE	FALSE
FBgn0001086	fzy	ENSMUSG00000006398	Cdc20	4	3	4.88179	0	-1.12928	2	1	2.39829	GO0031145 anaphase-promoting complex-dependent catabolic process, GO:1904668 positive regulation of ubiquitin protein ligase activity, GO:0016567 protein ubiquitination, GO:0030154 cell differentiation, GO:0007049 cell cycle, GO:0051301 cell division, GO:0090307 mitotic spindle assembly, GO:0007399 nervous system development, GO:0008284 positive regulation of cell population proliferation, GO:005…	GO0005515 protein binding, GO:0010997 anaphase-promoting complex binding, GO:0097027 ubiquitin-protein transferase activator activity, GO:0005515 protein binding, GO:0008022 protein C-terminus binding, GO:0042826 histone deacetylase binding, GO:0019899 enzyme binding, GO:0008022 protein C-terminus binding, GO:0019899 enzyme binding, GO:0042826 histone deacetylase binding, GO:0010997 anaphase-prom…	GO0005634 nucleus, GO:0005654 nucleoplasm, GO:0032991 protein-containing complex, GO:0048471 perinuclear region of cytoplasm, GO:0005829 cytosol, GO:0005737 cytoplasm, GO:0005856 cytoskeleton, GO:0005813 centrosome, GO:0005815 microtubule organizing center, GO:0005680 anaphase-promoting complex, GO:0005680 anaphase-promoting complex, GO:0000922 spindle pole, GO:0005634 nucleus, GO:0005654 nucleop…	FALSE	GO0061630 ubiquitin protein ligase activity, GO0097027 ubiquitin-protein transferase activator activity, GO0010997 anaphase-promoting complex binding, GO0005515 protein binding	GO0000278 mitotic cell cycle, GO0030718 germ-line stem cell population maintenance, GO0030162 regulation of proteolysis, GO0030163 protein catabolic process, GO0097150 neuronal stem cell population maintenance, GO0060547 negative regulation of necrotic cell death, GO0007096 regulation of exit from mitosis, GO0007147 female meiosis II, GO0031145 anaphase-promoting complex-dependent catabolic proce…	GO0005737 cytoplasm, GO0005813 centrosome, GO0005819 spindle, GO0000776 kinetochore, GO0005680 anaphase-promoting complex	FALSE	FALSE	FALSE	FALSE	FALSE	FALSE	FALSE	FALSE	FALSE	FALSE	FALSE	FALSE	FALSE	FALSE	FALSE	FALSE	FALSE	FALSE	FALSE	FALSE	FALSE	FALSE	FALSE	FALSE	FALSE	FALSE
FBgn0001087	g	ENSMUSG00000020198	Ap3d1	10	9	33.5574	1	0.0657526	3	1	1.48108	GO0006886 intracellular protein transport, GO:0016192 vesicle-mediated transport, GO:0015031 protein transport, GO:0033365 protein localization to organelle, GO:0006886 intracellular protein transport, GO:0072657 protein localization to membrane, GO:0006886 intracellular protein transport, GO:0006886 intracellular protein transport, GO:0006623 protein targeting to vacuole, GO:0099003 vesicle-medi…	NA	GO0030117 membrane coat, GO:0030123 AP-3 adaptor complex, GO:0016020 membrane, GO:0000139 Golgi membrane, GO:0005794 Golgi apparatus, GO:0005737 cytoplasm, GO:0010008 endosome membrane, GO:0010008 endosome membrane, GO:0030424 axon, GO:0098978 glutamatergic synapse, GO:0098978 glutamatergic synapse, GO:0005802 trans-Golgi network, GO:0098794 postsynapse, GO:0043195 terminal bouton, GO:1904115 axo…	FALSE	NA	GO0016192 vesicle-mediated transport, GO0006886 intracellular protein transport, GO0015031 protein transport	GO0005794 Golgi apparatus, GO0030123 AP-3 adaptor complex, GO0030117 membrane coat, GO0016020 membrane	TRUE	FALSE	FALSE	TRUE	TRUE	TRUE	TRUE	TRUE	TRUE	TRUE	TRUE	TRUE	TRUE	TRUE	TRUE	TRUE	TRUE	TRUE	FALSE	FALSE	TRUE	FALSE	TRUE	FALSE	FALSE	TRUE
FBgn0001089	Gal	ENSMUSG00000026200, ENSMUSG00000045594	Glb1l, Glb1	6	5	21.0422	1	-0.710799	2	2	2.16101	GO0008152 metabolic process, GO:0005975 carbohydrate metabolic process, GO:0005975 carbohydrate metabolic process, GO:0008152 metabolic process, GO:0005975 carbohydrate metabolic process, GO:0008152 metabolic process, GO:0005975 carbohydrate metabolic process, GO0005975 carbohydrate metabolic process, GO:0008152 metabolic process, GO:0019388 galactose catabolic process, GO:0044262 cellular carboh…	GO0016787 hydrolase activity, GO:0016798 hydrolase activity, acting on glycosyl bonds, GO:0004553 hydrolase activity, hydrolyzing O-glycosyl compounds, GO:0004565 beta-galactosidase activity, GO:0004565 beta-galactosidase activity, GO:0004553 hydrolase activity, hydrolyzing O-glycosyl compounds, GO:0004565 beta-galactosidase activity, GO:0016787 hydrolase activity, GO:0016798 hydrolase activity, …	GO0005615 extracellular space, GO:0005576 extracellular region, GO:0005773 vacuole, GO:0005615 extracellular space, GO:0005576 extracellular region, GO:0005773 vacuole, GO0005615 extracellular space, GO:0005794 Golgi apparatus, GO:0005737 cytoplasm, GO:0043231 intracellular membrane-bounded organelle, GO:0005764 lysosome, GO:0005773 vacuole, GO:0005764 lysosome, GO:0005737 cytoplasm, GO:0005794 G…	FALSE	GO0042803 protein homodimerization activity, GO0004553 hydrolase activity, hydrolyzing O-glycosyl compounds, GO0004565 beta-galactosidase activity, GO0016787 hydrolase activity, GO0016798 hydrolase activity, acting on glycosyl bonds	GO0005975 carbohydrate metabolic process, GO0006012 galactose metabolic process, GO0008152 metabolic process	GO0016021 integral component of membrane, GO0016020 membrane, GO0005773 vacuole	FALSE	FALSE	FALSE	TRUE	TRUE	TRUE	FALSE	FALSE	FALSE	FALSE	FALSE	FALSE	TRUE	FALSE	FALSE	FALSE	FALSE	TRUE	TRUE	TRUE	FALSE	FALSE	FALSE	FALSE	FALSE	TRUE
FBgn0001091	Gapdh1	ENSMUSG00000057666, ENSMUSG00000110469	Gapdh, Gm10358	9	8	1577.44	NA	NA	3	0	-2.28402	GO0055114 oxidation-reduction process, GO:0006006 glucose metabolic process, GO:0006096 glycolytic process, GO:0055114 oxidation-reduction process, GO:0006006 glucose metabolic process, GO:0006096 glycolytic process, GO:0071346 cellular response to interferon-gamma, GO:0051402 neuron apoptotic process, GO:0006915 apoptotic process, GO:0006915 apoptotic process, GO:0050821 protein stabilization, G…	GO0016620 oxidoreductase activity, acting on the aldehyde or oxo group of donors, NAD or NADP as acceptor, GO:0051287 NAD binding, GO:0050661 NADP binding, GO:0000166 nucleotide binding, GO:0016491 oxidoreductase activity, GO:0004365 glyceraldehyde-3-phosphate dehydrogenase (NAD+) (phosphorylating) activity, GO:0016620 oxidoreductase activity, acting on the aldehyde or oxo group of donors, NAD or…	GO0005737 cytoplasm, GO:0005634 nucleus, GO:0005634 nucleus, GO:0005634 nucleus, GO:0005829 cytosol, GO:0005829 cytosol, GO:0005829 cytosol, GO:0015630 microtubule cytoskeleton, GO:0005737 cytoplasm, GO:0005737 cytoplasm, GO:0005737 cytoplasm, GO:0005886 plasma membrane, GO:0005856 cytoskeleton, GO:0043231 intracellular membrane-bounded organelle, GO:0031965 nuclear membrane, GO:0005739 mitochond…	FALSE	GO0016620 oxidoreductase activity, acting on the aldehyde or oxo group of donors, NAD or NADP as acceptor, GO0051287 NAD binding, GO0050661 NADP binding, GO0004365 glyceraldehyde-3-phosphate dehydrogenase (NAD+) (phosphorylating) activity, GO0016491 oxidoreductase activity, GO0035605	GO0055114 oxidation-reduction process, GO0007520 myoblast fusion, GO0007525 somatic muscle development, GO0006006 glucose metabolic process, GO0006096 glycolytic process, GO0018119 peptidyl-cysteine S-nitrosylation	GO0030018 Z disc, GO0031430 M band, GO0005829 cytosol, GO0005737 cytoplasm	FALSE	FALSE	FALSE	TRUE	TRUE	TRUE	TRUE	TRUE	TRUE	TRUE	TRUE	TRUE	TRUE	TRUE	TRUE	TRUE	TRUE	TRUE	FALSE	FALSE	FALSE	FALSE	FALSE	FALSE	FALSE	FALSE
FBgn0001092	Gapdh2	ENSMUSG00000057666, ENSMUSG00000110469	Gapdh, Gm10358	9	8	1577.44	NA	NA	3	0	-2.28402	GO0055114 oxidation-reduction process, GO:0006006 glucose metabolic process, GO:0006096 glycolytic process, GO:0055114 oxidation-reduction process, GO:0006006 glucose metabolic process, GO:0006096 glycolytic process, GO:0071346 cellular response to interferon-gamma, GO:0051402 neuron apoptotic process, GO:0006915 apoptotic process, GO:0006915 apoptotic process, GO:0050821 protein stabilization, G…	GO0016620 oxidoreductase activity, acting on the aldehyde or oxo group of donors, NAD or NADP as acceptor, GO:0051287 NAD binding, GO:0050661 NADP binding, GO:0000166 nucleotide binding, GO:0016491 oxidoreductase activity, GO:0004365 glyceraldehyde-3-phosphate dehydrogenase (NAD+) (phosphorylating) activity, GO:0016620 oxidoreductase activity, acting on the aldehyde or oxo group of donors, NAD or…	GO0005737 cytoplasm, GO:0005634 nucleus, GO:0005634 nucleus, GO:0005634 nucleus, GO:0005829 cytosol, GO:0005829 cytosol, GO:0005829 cytosol, GO:0015630 microtubule cytoskeleton, GO:0005737 cytoplasm, GO:0005737 cytoplasm, GO:0005737 cytoplasm, GO:0005886 plasma membrane, GO:0005856 cytoskeleton, GO:0043231 intracellular membrane-bounded organelle, GO:0031965 nuclear membrane, GO:0005739 mitochond…	FALSE	GO0016620 oxidoreductase activity, acting on the aldehyde or oxo group of donors, NAD or NADP as acceptor, GO0051287 NAD binding, GO0050661 NADP binding, GO0004365 glyceraldehyde-3-phosphate dehydrogenase (NAD+) (phosphorylating) activity, GO0000166 nucleotide binding, GO0016491 oxidoreductase activity, GO0035605	GO0042593 glucose homeostasis, GO0055114 oxidation-reduction process, GO0006006 glucose metabolic process, GO0006096 glycolytic process, GO0018119 peptidyl-cysteine S-nitrosylation	GO0005737 cytoplasm, GO0005829 cytosol	FALSE	FALSE	FALSE	TRUE	TRUE	TRUE	TRUE	TRUE	TRUE	TRUE	TRUE	TRUE	TRUE	TRUE	TRUE	TRUE	TRUE	TRUE	FALSE	FALSE	FALSE	FALSE	FALSE	FALSE	FALSE	FALSE
FBgn0001098	Gdh	ENSMUSG00000021794	Glud1	12	11	179.255	2	0.490602	4	0	-2.48903	GO0055114 oxidation-reduction process, GO:0006520 cellular amino acid metabolic process, GO:0006541 glutamine metabolic process, GO:0006537 glutamate biosynthetic process, GO:0032024 positive regulation of insulin secretion, GO:0032024 positive regulation of insulin secretion, GO:0006538 glutamate catabolic process, GO:0010044 response to aluminum ion, GO:0007616 long-term memory, GO:0010044 resp…	GO0016491 oxidoreductase activity, GO:0016639 oxidoreductase activity, acting on the CH-NH2 group of donors, NAD or NADP as acceptor, GO:0005515 protein binding, GO:0000166 nucleotide binding, GO:0005524 ATP binding, GO:0005525 GTP binding, GO:0005525 GTP binding, GO:0019899 enzyme binding, GO:0043531 ADP binding, GO:0070728 leucine binding, GO:0004352 glutamate dehydrogenase (NAD+) activity, GO:…	GO0005737 cytoplasm, GO:0005739 mitochondrion, GO:0005739 mitochondrion, GO:0005739 mitochondrion, GO:0005739 mitochondrion, GO:0005759 mitochondrial matrix, GO:0005743 mitochondrial inner membrane, GO:0005759 mitochondrial matrix	FALSE	GO0016491 oxidoreductase activity, GO0016639 oxidoreductase activity, acting on the CH-NH2 group of donors, NAD or NADP as acceptor, GO0000166 nucleotide binding, GO0005524 ATP binding, GO0005525 GTP binding, GO0042802 identical protein binding, GO0004353 glutamate dehydrogenase [NAD(P)+] activity, GO0004352 glutamate dehydrogenase (NAD+) activity	GO0055114 oxidation-reduction process, GO0006520 cellular amino acid metabolic process, GO0019551 glutamate catabolic process to 2-oxoglutarate, GO0006536 glutamate metabolic process, GO0006116 NADH oxidation	GO0005829 cytosol, GO0005739 mitochondrion, GO0005759 mitochondrial matrix, GO0005737 cytoplasm	FALSE	FALSE	FALSE	TRUE	TRUE	TRUE	TRUE	TRUE	TRUE	TRUE	TRUE	TRUE	TRUE	TRUE	TRUE	TRUE	TRUE	TRUE	TRUE	TRUE	FALSE	FALSE	FALSE	FALSE	FALSE	TRUE
FBgn0001099	gdl	ENSMUSG00000003531	Dgcr6	11	10	55.0977	0	-0.13017	3	0	-2.03463	NA	NA	NA	FALSE	NA	NA	NA	FALSE	FALSE	FALSE	FALSE	FALSE	FALSE	FALSE	FALSE	FALSE	FALSE	FALSE	FALSE	FALSE	FALSE	FALSE	FALSE	FALSE	FALSE	FALSE	FALSE	FALSE	FALSE	FALSE	FALSE	FALSE	FALSE
FBgn0001104	Galphai	ENSMUSG00000000001, ENSMUSG00000032562, ENSMUSG00000057614	Gnai3, Gnai2, Gnai1	11	10	198.416	NA	NA	4	1	0.00624146	GO0007186 G protein-coupled receptor signaling pathway, GO:0007165 signal transduction, GO:0007188 adenylate cyclase-modulating G protein-coupled receptor signaling pathway, GO:0007186 G protein-coupled receptor signaling pathway, GO:0046039 GTP metabolic process, GO:0007049 cell cycle, GO:0051301 cell division, GO:0051301 cell division, GO:0051301 cell division, GO:0007188 adenylate cyclase-modu…	GO0005525 GTP binding, GO:0003924 GTPase activity, GO:0031683 G-protein beta/gamma-subunit complex binding, GO:0019001 guanyl nucleotide binding, GO:0046872 metal ion binding, GO:0005515 protein binding, GO:0000166 nucleotide binding, GO:0003924 GTPase activity, GO:0003924 GTPase activity, GO:0003924 GTPase activity, GO:0003924 GTPase activity, GO:0019904 protein domain specific binding, GO:00190…	GO0016020 membrane, GO:0005886 plasma membrane, GO:0005886 plasma membrane, GO:0005634 nucleus, GO:0005794 Golgi apparatus, GO:0005737 cytoplasm, GO:0005737 cytoplasm, GO:0005737 cytoplasm, GO:0005886 plasma membrane, GO:0005856 cytoskeleton, GO:0016020 membrane, GO:0005730 nucleolus, GO:0000139 Golgi membrane, GO:0005789 endoplasmic reticulum membrane, GO:0005813 centrosome, GO:0005813 centrosom…	TRUE	GO0003677 DNA binding, GO0046872 metal ion binding, GO0005525 GTP binding, GO0003924 GTPase activity, GO0001664 G protein-coupled receptor binding, GO0031683 G-protein beta/gamma-subunit complex binding, GO0019001 guanyl nucleotide binding, GO0000166 nucleotide binding, GO0005515 protein binding	GO0007165 signal transduction, GO0007186 G protein-coupled receptor signaling pathway, GO0055059 asymmetric neuroblast division, GO0008356 asymmetric cell division, GO0019991 septate junction assembly, GO0007419 ventral cord development, GO0032880 regulation of protein localization, GO0030866 cortical actin cytoskeleton organization, GO0060857 establishment of glial blood-brain barrier, GO0014045…	GO0005886 plasma membrane, GO0045179 apical cortex, GO0005938 cell cortex, GO0016324 apical plasma membrane, GO0005834 heterotrimeric G-protein complex, GO0016020 membrane	FALSE	FALSE	FALSE	TRUE	TRUE	TRUE	TRUE	TRUE	TRUE	TRUE	TRUE	TRUE	TRUE	TRUE	TRUE	TRUE	TRUE	TRUE	TRUE	FALSE	FALSE	FALSE	TRUE	FALSE	FALSE	TRUE
FBgn0001105	Gbeta13F	ENSMUSG00000027669, ENSMUSG00000029064, ENSMUSG00000029713	Gnb4, Gnb1, Gnb2	12	11	319.691	0	-0.50734	4	NA	NA	GO0007165 signal transduction, GO:0007186 G protein-coupled receptor signaling pathway, GO:0007165 signal transduction, GO:0007186 G protein-coupled receptor signaling pathway, GO:0007165 signal transduction, GO:0007165 signal transduction, GO0007165 signal transduction, GO:0007186 G protein-coupled receptor signaling pathway, GO:0007186 G protein-coupled receptor signaling pathway, GO:0007186 G …	GO0005515 protein binding, GO:0003924 GTPase activity, GO:0044877 protein-containing complex binding, GO:0044877 protein-containing complex binding, GO:0005515 protein binding, GO:0003924 GTPase activity, GO:0044877 protein-containing complex binding, GO:0005515 protein binding, GO0005515 protein binding, GO:0003924 GTPase activity, GO:0044877 protein-containing complex binding, GO:0051020 GTPase…	GO0044297 cell body, GO:0043209 myelin sheath, GO:0005834 heterotrimeric G-protein complex, GO:0044297 cell body, GO:0043209 myelin sheath, GO:0005834 heterotrimeric G-protein complex, GO0030425 dendrite, GO:0044297 cell body, GO:0001750 photoreceptor outer segment, GO:0001917 photoreceptor inner segment, GO:0005886 plasma membrane, GO:0043209 myelin sheath, GO:0005834 heterotrimeric G-protein co…	FALSE	GO0005515 protein binding, GO0003674 molecular_function	GO0007165 signal transduction, GO0007186 G protein-coupled receptor signaling pathway, GO0055059 asymmetric neuroblast division, GO0045176 apical protein localization, GO0061343 cell adhesion involved in heart morphogenesis, GO0010470 regulation of gastrulation, GO0048383 mesectoderm development, GO0060027 convergent extension involved in gastrulation, GO0043519 regulation of myosin II filament o…	GO0005886 plasma membrane, GO0005834 heterotrimeric G-protein complex	FALSE	FALSE	FALSE	TRUE	TRUE	TRUE	TRUE	TRUE	TRUE	TRUE	TRUE	TRUE	TRUE	TRUE	TRUE	TRUE	TRUE	TRUE	FALSE	FALSE	FALSE	FALSE	FALSE	FALSE	FALSE	FALSE
FBgn0001108	DCTN1-p150	ENSMUSG00000031865	Dctn1	10	9	46.1322	2	0.552971	3	NA	NA	GO0010970 transport along microtubule, GO:0010970 transport along microtubule, GO:0010970 transport along microtubule, GO:0010970 transport along microtubule, GO:0007049 cell cycle, GO:0051301 cell division, GO:0007528 neuromuscular junction development, GO:0034454 microtubule anchoring at centrosome, GO:0070050 neuron cellular homeostasis, GO:0010457 centriole-centriole cohesion, GO:0060236 regu…	GO0070840 dynein complex binding, GO:0070840 dynein complex binding, GO:0070840 dynein complex binding, GO:0070840 dynein complex binding, GO:0005515 protein binding, GO:0042802 identical protein binding, GO:0003774 motor activity, GO:0019901 protein kinase binding, GO:0008017 microtubule binding, GO:0008017 microtubule binding, GO:0015631 tubulin binding, GO:0070840 dynein complex binding, GO:00…	GO0005869 dynactin complex, GO:0005869 dynactin complex, GO:0005869 dynactin complex, GO:0005869 dynactin complex, GO:0005634 nucleus, GO:0032991 protein-containing complex, GO:0005829 cytosol, GO:0005737 cytoplasm, GO:0005737 cytoplasm, GO:0005856 cytoskeleton, GO:0043005 neuron projection, GO:0043025 neuronal cell body, GO:0005874 microtubule, GO:0005813 centrosome, GO:0005814 centriole, GO:000…	FALSE	GO0008017 microtubule binding, GO0070840 dynein complex binding, GO0003774 motor activity, GO0045505 dynein intermediate chain binding	GO0000278 mitotic cell cycle, GO0042051 compound eye photoreceptor development, GO0006886 intracellular protein transport, GO0007018 microtubule-based movement, GO0008090 retrograde axonal transport, GO0051028 mRNA transport, GO0007349 cellularization, GO0042052 rhabdomere development, GO0051299 centrosome separation, GO0001751 compound eye photoreceptor cell differentiation, GO0048489 synaptic v…	GO0005737 cytoplasm, GO0005813 centrosome, GO0005869 dynactin complex, GO1904115 axon cytoplasm, GO0000776 kinetochore, GO0005876 spindle microtubule, GO0030496 midbody, GO0005828 kinetochore microtubule, GO0031616 spindle pole centrosome, GO0030286 dynein complex, GO0061176 type Ib terminal bouton, GO0005818 aster, GO0005856 cytoskeleton, GO0005874 microtubule	TRUE	FALSE	TRUE	TRUE	TRUE	FALSE	FALSE	FALSE	FALSE	FALSE	FALSE	FALSE	TRUE	FALSE	FALSE	FALSE	TRUE	TRUE	TRUE	TRUE	FALSE	FALSE	FALSE	TRUE	FALSE	TRUE
FBgn0001112	Gld	ENSMUSG00000015970	Chdh	0	0	0.869308	NA	NA	0	0	-6.45322	GO0055114 oxidation-reduction process, GO:0019285 glycine betaine biosynthetic process from choline, GO:0055114 oxidation-reduction process, GO:0019285 glycine betaine biosynthetic process from choline	GO0016614 oxidoreductase activity, acting on CH-OH group of donors, GO:0050660 flavin adenine dinucleotide binding, GO:0008812 choline dehydrogenase activity, GO:0016491 oxidoreductase activity, GO:0008812 choline dehydrogenase activity, GO:0016614 oxidoreductase activity, acting on CH-OH group of donors, GO:0050660 flavin adenine dinucleotide binding, GO:0008812 choline dehydrogenase activity, G…	GO0016020 membrane, GO:0005739 mitochondrion, GO:0005743 mitochondrial inner membrane, GO:0005739 mitochondrion, GO:0005743 mitochondrial inner membrane, GO:0005743 mitochondrial inner membrane, GO:0016020 membrane, GO:0005739 mitochondrion, GO:0005743 mitochondrial inner membrane, GO:0005739 mitochondrion, GO:0005743 mitochondrial inner membrane, GO:0005743 mitochondrial inner membrane	FALSE	GO0050660 flavin adenine dinucleotide binding, GO0016614 oxidoreductase activity, acting on CH-OH group of donors	GO0055114 oxidation-reduction process	NA	FALSE	FALSE	FALSE	FALSE	FALSE	FALSE	FALSE	FALSE	FALSE	FALSE	FALSE	FALSE	FALSE	FALSE	FALSE	FALSE	FALSE	FALSE	TRUE	FALSE	FALSE	FALSE	FALSE	FALSE	FALSE	FALSE
FBgn0001122	Galphao	ENSMUSG00000031748	Gnao1	10	10	97.6087	0	-1.05634	4	0	-2.22454	GO0007186 G protein-coupled receptor signaling pathway, GO:0007165 signal transduction, GO:0007188 adenylate cyclase-modulating G protein-coupled receptor signaling pathway, GO:0007186 G protein-coupled receptor signaling pathway, GO:0007165 signal transduction, GO:0007188 adenylate cyclase-modulating G protein-coupled receptor signaling pathway, GO:0007186 G protein-coupled receptor signaling pa…	GO0005525 GTP binding, GO:0003924 GTPase activity, GO:0031683 G-protein beta/gamma-subunit complex binding, GO:0019001 guanyl nucleotide binding, GO:0000166 nucleotide binding, GO:0005525 GTP binding, GO:0003924 GTPase activity, GO:0031683 G-protein beta/gamma-subunit complex binding, GO:0019001 guanyl nucleotide binding, GO:0046872 metal ion binding, GO:0000166 nucleotide binding, GO:0005515 pro…	GO0016020 membrane, GO:0005886 plasma membrane, GO:0032991 protein-containing complex, GO:0016020 membrane, GO:0016020 membrane, GO:0043005 neuron projection, GO:0030425 dendrite, GO:0044297 cell body, GO:0005886 plasma membrane, GO:0005834 heterotrimeric G-protein complex, GO:0043209 myelin sheath, GO:0043209 myelin sheath, GO:0005834 heterotrimeric G-protein complex, GO:0016020 membrane, GO:000…	FALSE	GO0005525 GTP binding, GO0003924 GTPase activity, GO0031683 G-protein beta/gamma-subunit complex binding, GO0019001 guanyl nucleotide binding, GO0046872 metal ion binding, GO0001664 G protein-coupled receptor binding, GO0000166 nucleotide binding, GO0005515 protein binding	GO0007165 signal transduction, GO0007186 G protein-coupled receptor signaling pathway, GO0007188 adenylate cyclase-modulating G protein-coupled receptor signaling pathway, GO0045886 negative regulation of synaptic growth at neuromuscular junction, GO0050916 sensory perception of sweet taste, GO0008356 asymmetric cell division, GO0019991 septate junction assembly, GO0007419 ventral cord developmen…	GO0005886 plasma membrane, GO0005834 heterotrimeric G-protein complex	FALSE	TRUE	FALSE	TRUE	TRUE	TRUE	TRUE	TRUE	TRUE	TRUE	TRUE	TRUE	TRUE	TRUE	TRUE	TRUE	TRUE	TRUE	TRUE	FALSE	TRUE	FALSE	FALSE	FALSE	FALSE	TRUE
FBgn0001123	Galphas	ENSMUSG00000024524, ENSMUSG00000027523	Gnal, Gnas	12	11	635.214	NA	NA	4	1	3.92196	GO0007186 G protein-coupled receptor signaling pathway, GO:0007165 signal transduction, GO:0007186 G protein-coupled receptor signaling pathway, GO:0007165 signal transduction, GO:0007186 G protein-coupled receptor signaling pathway, GO:0007165 signal transduction, GO:0007186 G protein-coupled receptor signaling pathway, GO:0007165 signal transduction, GO:0007186 G protein-coupled receptor signal…	GO0005525 GTP binding, GO:0003924 GTPase activity, GO:0031683 G-protein beta/gamma-subunit complex binding, GO:0019001 guanyl nucleotide binding, GO:0000166 nucleotide binding, GO:0005525 GTP binding, GO:0003924 GTPase activity, GO:0031683 G-protein beta/gamma-subunit complex binding, GO:0019001 guanyl nucleotide binding, GO:0000166 nucleotide binding, GO:0005525 GTP binding, GO:0003924 GTPase ac…	GO0005834 heterotrimeric G-protein complex, GO:0005834 heterotrimeric G-protein complex, GO0016020 membrane, GO:0005886 plasma membrane, GO:0005634 nucleus, GO:0005794 Golgi apparatus, GO:0048471 perinuclear region of cytoplasm, GO:0005829 cytosol, GO:0005737 cytoplasm, GO:0005886 plasma membrane, GO:0016020 membrane, GO:0016020 membrane, GO:0016020 membrane, GO:0043025 neuronal cell body, GO:004…	TRUE	GO0046872 metal ion binding, GO0005525 GTP binding, GO0003924 GTPase activity, GO0001664 G protein-coupled receptor binding, GO0031683 G-protein beta/gamma-subunit complex binding, GO0019001 guanyl nucleotide binding, GO0000166 nucleotide binding	GO0007611 learning or memory, GO0007165 signal transduction, GO0007186 G protein-coupled receptor signaling pathway, GO0050916 sensory perception of sweet taste, GO0007528 neuromuscular junction development, GO0007632 visual behavior, GO0007476 imaginal disc-derived wing morphogenesis, GO2000253 positive regulation of feeding behavior, GO0007191 adenylate cyclase-activating dopamine receptor sign…	GO0005886 plasma membrane, GO0005834 heterotrimeric G-protein complex, GO0005604 basement membrane	FALSE	TRUE	TRUE	TRUE	TRUE	TRUE	TRUE	TRUE	TRUE	TRUE	TRUE	TRUE	TRUE	TRUE	TRUE	TRUE	TRUE	TRUE	FALSE	FALSE	FALSE	FALSE	FALSE	FALSE	FALSE	FALSE
FBgn0001124	Got1	ENSMUSG00000025190	Got1	12	11	92.5226	0	-0.90265	4	1	1.62657	GO0006520 cellular amino acid metabolic process, GO:0009058 biosynthetic process, GO:0051481 negative regulation of cytosolic calcium ion concentration, GO:0008652 cellular amino acid biosynthetic process, GO:0030511 positive regulation of transforming growth factor beta receptor signaling pathway, GO:0007219 Notch signaling pathway, GO:0006536 glutamate metabolic process, GO:0032966 negative reg…	GO0003824 catalytic activity, GO:0030170 pyridoxal phosphate binding, GO:0008483 transaminase activity, GO:0016740 transferase activity, GO:0031406 carboxylic acid binding, GO:0004069 L-aspartate:2-oxoglutarate aminotransferase activity, GO:0004069 L-aspartate:2-oxoglutarate aminotransferase activity, GO:0004069 L-aspartate:2-oxoglutarate aminotransferase activity, GO:0004069 L-aspartate:2-oxoglu…	GO0005654 nucleoplasm, GO:0005829 cytosol, GO:0005829 cytosol, GO:0005829 cytosol, GO:0005737 cytoplasm, GO:0005737 cytoplasm, GO:0043679 axon terminus, GO:0005764 lysosome, GO:0005654 nucleoplasm, GO:0005764 lysosome, GO:0005829 cytosol, GO:0043679 axon terminus	FALSE	GO0004069 L-aspartate:2-oxoglutarate aminotransferase activity, GO0030170 pyridoxal phosphate binding, GO0003824 catalytic activity, GO0008483 transaminase activity, GO0016740 transferase activity	GO0006537 glutamate biosynthetic process, GO0006531 aspartate metabolic process, GO0006532 aspartate biosynthetic process, GO0006520 cellular amino acid metabolic process, GO0009058 biosynthetic process	GO0005829 cytosol, GO0005777 peroxisome, GO0005759 mitochondrial matrix	FALSE	FALSE	FALSE	TRUE	TRUE	TRUE	TRUE	TRUE	TRUE	TRUE	TRUE	TRUE	TRUE	TRUE	TRUE	TRUE	TRUE	TRUE	TRUE	FALSE	FALSE	FALSE	FALSE	FALSE	FALSE	FALSE
FBgn0001125	Got2	ENSMUSG00000031672	Got2	10	9	46.0411	0	-0.778914	3	1	1.4203	GO0006520 cellular amino acid metabolic process, GO:0009058 biosynthetic process, GO:0006869 lipid transport, GO:0097052 L-kynurenine metabolic process, GO:0045471 response to ethanol, GO:0006536 glutamate metabolic process, GO:0006520 cellular amino acid metabolic process, GO:0006103 2-oxoglutarate metabolic process, GO:0006107 oxaloacetate metabolic process, GO:0006107 oxaloacetate metabolic pr…	GO0003824 catalytic activity, GO:0030170 pyridoxal phosphate binding, GO:0008483 transaminase activity, GO:0016740 transferase activity, GO:0042803 protein homodimerization activity, GO:0019899 enzyme binding, GO:0005543 phospholipid binding, GO:0016597 amino acid binding, GO:0031406 carboxylic acid binding, GO:0030170 pyridoxal phosphate binding, GO:0004069 L-aspartate:2-oxoglutarate aminotransf…	GO0016020 membrane, GO:0005886 plasma membrane, GO:0032991 protein-containing complex, GO:0009986 cell surface, GO:0005886 plasma membrane, GO:0042383 sarcolemma, GO:0005739 mitochondrion, GO:0005739 mitochondrion, GO:0005739 mitochondrion, GO:0005739 mitochondrion, GO:0005739 mitochondrion, GO:0030315 T-tubule, GO:0005759 mitochondrial matrix, GO:0043204 perikaryon, GO:0005739 mitochondrion, GO:…	FALSE	GO0004069 L-aspartate:2-oxoglutarate aminotransferase activity, GO0030170 pyridoxal phosphate binding, GO0003824 catalytic activity, GO0008483 transaminase activity, GO0016740 transferase activity	GO0006537 glutamate biosynthetic process, GO0006531 aspartate metabolic process, GO0006520 cellular amino acid metabolic process, GO0007416 synapse assembly, GO0009058 biosynthetic process, GO0045213 neurotransmitter receptor metabolic process, GO0006533 aspartate catabolic process	GO0005739 mitochondrion, GO0005759 mitochondrial matrix	FALSE	TRUE	FALSE	TRUE	TRUE	TRUE	TRUE	TRUE	TRUE	TRUE	TRUE	TRUE	TRUE	TRUE	TRUE	TRUE	TRUE	TRUE	TRUE	FALSE	FALSE	FALSE	FALSE	FALSE	FALSE	FALSE
FBgn0001128	Gpdh1	ENSMUSG00000023019, ENSMUSG00000050627	Gpd1, Gpd1l	7	7	19.5915	1	-0.128508	2	0	-1.74919	GO0005975 carbohydrate metabolic process, GO:0055114 oxidation-reduction process, GO:0006072 glycerol-3-phosphate metabolic process, GO:0046168 glycerol-3-phosphate catabolic process, GO:0071320 cellular response to cAMP, GO:0006094 gluconeogenesis, GO:0046486 glycerolipid metabolic process, GO:0045821 positive regulation of glycolytic process, GO:0071356 cellular response to tumor necrosis facto…	GO0016491 oxidoreductase activity, GO:0051287 NAD binding, GO:0042803 protein homodimerization activity, GO:0016616 oxidoreductase activity, acting on the CH-OH group of donors, NAD or NADP as acceptor, GO:0004367 glycerol-3-phosphate dehydrogenase [NAD+] activity, GO:0051287 NAD binding, GO:0004367 glycerol-3-phosphate dehydrogenase [NAD+] activity, GO:0004367 glycerol-3-phosphate dehydrogenase …	GO0009331 glycerol-3-phosphate dehydrogenase complex, GO:0005829 cytosol, GO:0005829 cytosol, GO:0005737 cytoplasm, GO:0005739 mitochondrion, GO:0005829 cytosol, GO:0009331 glycerol-3-phosphate dehydrogenase complex, GO:0009331 glycerol-3-phosphate dehydrogenase complex, GO0009331 glycerol-3-phosphate dehydrogenase complex, GO:0005829 cytosol, GO:0005737 cytoplasm, GO:0005886 plasma membrane, GO:…	FALSE	GO0016491 oxidoreductase activity, GO0042803 protein homodimerization activity, GO0016616 oxidoreductase activity, acting on the CH-OH group of donors, NAD or NADP as acceptor, GO0051287 NAD binding, GO0004367 glycerol-3-phosphate dehydrogenase [NAD+] activity	GO0055114 oxidation-reduction process, GO0005975 carbohydrate metabolic process, GO0046168 glycerol-3-phosphate catabolic process, GO0006072 glycerol-3-phosphate metabolic process	GO0009331 glycerol-3-phosphate dehydrogenase complex	FALSE	FALSE	FALSE	TRUE	TRUE	TRUE	TRUE	TRUE	TRUE	TRUE	TRUE	TRUE	TRUE	TRUE	TRUE	TRUE	TRUE	TRUE	FALSE	FALSE	FALSE	FALSE	TRUE	FALSE	FALSE	TRUE
FBgn0001138	grn	ENSMUSG00000015053, ENSMUSG00000015619, ENSMUSG00000031162	Gata2, Gata3, Gata1	2	1	1.40563	NA	NA	1	NA	NA	GO0006355 regulation of transcription, DNA-templated, GO:0030097 hemopoiesis, GO:0048873 homeostasis of number of cells within a tissue, GO:0048873 homeostasis of number of cells within a tissue, GO:0045944 positive regulation of transcription by RNA polymerase II, GO:0045944 positive regulation of transcription by RNA polymerase II, GO:0045944 positive regulation of transcription by RNA polymera…	GO0008270 zinc ion binding, GO:0003700 DNA-binding transcription factor activity, GO:0043565 sequence-specific DNA binding, GO:0046872 metal ion binding, GO:0003677 DNA binding, GO:0005515 protein binding, GO:0003682 chromatin binding, GO:0003682 chromatin binding, GO:0000978 RNA polymerase II proximal promoter sequence-specific DNA binding, GO:0001228 DNA-binding transcription activator activity…	GO0005634 nucleus, GO:0005634 nucleus, GO:0005634 nucleus, GO:0005654 nucleoplasm, GO:0032991 protein-containing complex, GO:0005634 nucleus, GO:0005737 cytoplasm, GO:0005634 nucleus, GO:0005634 nucleus, GO:0005634 nucleus, GO:0005634 nucleus, GO:0005654 nucleoplasm, GO:0032991 protein-containing complex, GO:0005634 nucleus, GO:0005737 cytoplasm, GO:0005654 nucleoplasm, GO:0005737 cytoplasm, GO00…	FALSE	GO0008270 zinc ion binding, GO0000981 DNA-binding transcription factor activity, RNA polymerase II-specific, GO0043565 sequence-specific DNA binding, GO0003700 DNA-binding transcription factor activity, GO0003682 chromatin binding, GO0000977 RNA polymerase II regulatory region sequence-specific DNA binding, GO0001228 DNA-binding transcription activator activity, RNA polymerase II-specific, GO0001…	GO0006355 regulation of transcription, DNA-templated, GO0008045 motor neuron axon guidance, GO0009887 animal organ morphogenesis, GO0009888 tissue development, GO0006357 regulation of transcription by RNA polymerase II	GO0005634 nucleus, GO0005667 transcription factor complex	FALSE	FALSE	FALSE	TRUE	TRUE	TRUE	TRUE	TRUE	FALSE	FALSE	FALSE	TRUE	TRUE	TRUE	FALSE	TRUE	TRUE	TRUE	FALSE	FALSE	FALSE	FALSE	FALSE	FALSE	FALSE	FALSE
FBgn0001139	gro	ENSMUSG00000008305, ENSMUSG00000024642, ENSMUSG00000032280, ENSMUSG00000034771	Tle1, Tle4, Tle3, Tle2	8	7	19.0733	0	-0.585125	2	NA	NA	GO0006355 regulation of transcription, DNA-templated, GO:0010628 positive regulation of gene expression, GO:0043124 negative regulation of I-kappaB kinase/NF-kappaB signaling, GO:0045892 negative regulation of transcription, DNA-templated, GO:2000811 negative regulation of anoikis, GO:0006355 regulation of transcription, DNA-templated, GO:0016055 Wnt signaling pathway, GO:0010628 positive regulat…	GO0005515 protein binding, GO:0003714 transcription corepressor activity, GO:0008134 transcription factor binding, GO:0042802 identical protein binding, GO:0005515 protein binding, GO:0005515 protein binding, GO:0042802 identical protein binding, GO:0003682 chromatin binding, GO:0008134 transcription factor binding, GO:0003714 transcription corepressor activity, GO:0070491 repressing transcriptio…	GO0005634 nucleus, GO:0005654 nucleoplasm, GO:0005829 cytosol, GO:1990907 beta-catenin-TCF complex, GO:0005634 nucleus, GO:0005634 nucleus, GO:0005634 nucleus, GO:0005654 nucleoplasm, GO:0005829 cytosol, GO:0005634 nucleus, GO:0005737 cytoplasm, GO:0005667 transcription factor complex, GO:0005667 transcription factor complex, GO:1990907 beta-catenin-TCF complex, GO:0005634 nucleus, GO:0005634 nuc…	FALSE	GO0005515 protein binding, GO0003714 transcription corepressor activity, GO0008134 transcription factor binding, GO0070491 repressing transcription factor binding, GO0071837 HMG box domain binding, GO0071906 CRD domain binding	GO0006355 regulation of transcription, DNA-templated, GO0090090 negative regulation of canonical Wnt signaling pathway, GO0006351 transcription, DNA-templated, GO0045892 negative regulation of transcription, DNA-templated, GO0000122 negative regulation of transcription by RNA polymerase II, GO0016055 Wnt signaling pathway, GO0030154 cell differentiation, GO0007399 nervous system development, GO00…	GO0005634 nucleus, GO0005654 nucleoplasm, GO0032991 protein-containing complex, GO0005667 transcription factor complex	FALSE	FALSE	FALSE	TRUE	TRUE	TRUE	TRUE	TRUE	TRUE	TRUE	TRUE	TRUE	TRUE	TRUE	TRUE	TRUE	TRUE	TRUE	TRUE	FALSE	FALSE	FALSE	FALSE	FALSE	FALSE	FALSE
FBgn0001142	Gs1	ENSMUSG00000026473	Glul	12	11	408.838	2	0.450611	4	0	-3.56253	GO0006807 nitrogen compound metabolic process, GO:0006542 glutamine biosynthetic process, GO:0051260 protein homooligomerization, GO:0018345 protein palmitoylation, GO:0009267 cellular response to starvation, GO:0008283 cell population proliferation, GO:0001525 angiogenesis, GO:0009749 response to glucose, GO:0006536 glutamate metabolic process, GO:0050679 positive regulation of epithelial cell p…	GO0003824 catalytic activity, GO:0004356 glutamate-ammonia ligase activity, GO:0016740 transferase activity, GO:0046872 metal ion binding, GO:0005515 protein binding, GO:0000166 nucleotide binding, GO:0005524 ATP binding, GO:0042802 identical protein binding, GO:0016874 ligase activity, GO:0005524 ATP binding, GO:0019706 protein-cysteine S-palmitoyltransferase activity, GO:0019706 protein-cystein…	GO0016020 membrane, GO:0005886 plasma membrane, GO:0005886 plasma membrane, GO:0032991 protein-containing complex, GO:0005829 cytosol, GO:0005737 cytoplasm, GO:0005737 cytoplasm, GO:0005737 cytoplasm, GO:0005886 plasma membrane, GO:0043005 neuron projection, GO:0043231 intracellular membrane-bounded organelle, GO:0005739 mitochondrion, GO:0005783 endoplasmic reticulum, GO:0005739 mitochondrion, G…	FALSE	GO0005524 ATP binding, GO0003824 catalytic activity, GO0004356 glutamate-ammonia ligase activity, GO0000166 nucleotide binding, GO0016874 ligase activity	GO0006807 nitrogen compound metabolic process, GO0007005 mitochondrion organization, GO0006541 glutamine metabolic process, GO0006909 phagocytosis, GO0006542 glutamine biosynthetic process	GO0005739 mitochondrion	FALSE	FALSE	FALSE	TRUE	FALSE	TRUE	TRUE	FALSE	FALSE	FALSE	TRUE	TRUE	FALSE	TRUE	FALSE	FALSE	TRUE	TRUE	TRUE	FALSE	FALSE	FALSE	FALSE	FALSE	FALSE	FALSE
FBgn0001145	Gs2	ENSMUSG00000026473	Glul	12	11	408.838	2	0.450611	4	0	-3.56253	GO0006807 nitrogen compound metabolic process, GO:0006542 glutamine biosynthetic process, GO:0051260 protein homooligomerization, GO:0018345 protein palmitoylation, GO:0009267 cellular response to starvation, GO:0008283 cell population proliferation, GO:0001525 angiogenesis, GO:0009749 response to glucose, GO:0006536 glutamate metabolic process, GO:0050679 positive regulation of epithelial cell p…	GO0003824 catalytic activity, GO:0004356 glutamate-ammonia ligase activity, GO:0016740 transferase activity, GO:0046872 metal ion binding, GO:0005515 protein binding, GO:0000166 nucleotide binding, GO:0005524 ATP binding, GO:0042802 identical protein binding, GO:0016874 ligase activity, GO:0005524 ATP binding, GO:0019706 protein-cysteine S-palmitoyltransferase activity, GO:0019706 protein-cystein…	GO0016020 membrane, GO:0005886 plasma membrane, GO:0005886 plasma membrane, GO:0032991 protein-containing complex, GO:0005829 cytosol, GO:0005737 cytoplasm, GO:0005737 cytoplasm, GO:0005737 cytoplasm, GO:0005886 plasma membrane, GO:0043005 neuron projection, GO:0043231 intracellular membrane-bounded organelle, GO:0005739 mitochondrion, GO:0005783 endoplasmic reticulum, GO:0005739 mitochondrion, G…	FALSE	GO0005524 ATP binding, GO0003824 catalytic activity, GO0004356 glutamate-ammonia ligase activity, GO0000166 nucleotide binding, GO0016874 ligase activity	GO0006807 nitrogen compound metabolic process, GO0007416 synapse assembly, GO0006542 glutamine biosynthetic process, GO0006538 glutamate catabolic process, GO0045213 neurotransmitter receptor metabolic process	GO0005737 cytoplasm	FALSE	TRUE	FALSE	TRUE	TRUE	TRUE	TRUE	TRUE	TRUE	TRUE	TRUE	TRUE	TRUE	TRUE	TRUE	TRUE	TRUE	TRUE	TRUE	FALSE	FALSE	FALSE	FALSE	FALSE	FALSE	FALSE
FBgn0001147	gsb-n	ENSMUSG00000028736	Pax7	0	0	0.299794	1	3.35798	0	NA	NA	GO0006355 regulation of transcription, DNA-templated, GO:0010468 regulation of gene expression, GO:0007275 multicellular organism development, GO:0045944 positive regulation of transcription by RNA polymerase II, GO:0006338 chromatin remodeling, GO:0048663 neuron fate commitment, GO:0006355 regulation of transcription, DNA-templated, GO:0048706 embryonic skeletal system development, GO:0007517 mu…	GO0003677 DNA binding, GO:0043565 sequence-specific DNA binding, GO:0005515 protein binding, GO:0043565 sequence-specific DNA binding, GO:0003700 DNA-binding transcription factor activity, GO:0000981 DNA-binding transcription factor activity, RNA polymerase II-specific, GO:0003677 DNA binding, GO:0043565 sequence-specific DNA binding	GO0005634 nucleus, GO:0005634 nucleus, GO:0005667 transcription factor complex, GO:0005634 nucleus	FALSE	GO0003677 DNA binding, GO0043565 sequence-specific DNA binding, GO0000977 RNA polymerase II regulatory region sequence-specific DNA binding	GO0006351 transcription, DNA-templated, GO0006355 regulation of transcription, DNA-templated, GO0022008 neurogenesis, GO0007367 segment polarity determination, GO0007275 multicellular organism development	GO0005634 nucleus	FALSE	FALSE	FALSE	FALSE	FALSE	FALSE	FALSE	FALSE	FALSE	FALSE	FALSE	FALSE	FALSE	FALSE	FALSE	FALSE	FALSE	FALSE	TRUE	FALSE	FALSE	FALSE	FALSE	FALSE	FALSE	FALSE
FBgn0001148	gsb	ENSMUSG00000004872, ENSMUSG00000028736	Pax3, Pax7	1	1	2.57821	1	3.35798	0	NA	NA	GO0006355 regulation of transcription, DNA-templated, GO:0007275 multicellular organism development, GO:0045893 positive regulation of transcription, DNA-templated, GO:0045944 positive regulation of transcription by RNA polymerase II, GO:0006355 regulation of transcription, DNA-templated, GO:0007275 multicellular organism development, GO:0045944 positive regulation of transcription by RNA polymer…	GO0003677 DNA binding, GO:0043565 sequence-specific DNA binding, GO:0071837 HMG box domain binding, GO:0003677 DNA binding, GO:0043565 sequence-specific DNA binding, GO:0005515 protein binding, GO:0003682 chromatin binding, GO:0043565 sequence-specific DNA binding, GO:0043565 sequence-specific DNA binding, GO:0003700 DNA-binding transcription factor activity, GO:0000981 DNA-binding transcription …	GO0005634 nucleus, GO:0005654 nucleoplasm, GO:0005634 nucleus, GO:0005634 nucleus, GO:0005654 nucleoplasm, GO:0005667 transcription factor complex, GO0005634 nucleus, GO:0005634 nucleus, GO:0005667 transcription factor complex, GO:0005634 nucleus	FALSE	GO0003677 DNA binding, GO0043565 sequence-specific DNA binding, GO0000977 RNA polymerase II regulatory region sequence-specific DNA binding	GO0006351 transcription, DNA-templated, GO0006355 regulation of transcription, DNA-templated, GO0007435 salivary gland morphogenesis, GO0007419 ventral cord development, GO0007275 multicellular organism development, GO0060025 regulation of synaptic activity, GO0022008 neurogenesis, GO0007367 segment polarity determination, GO0007268 chemical synaptic transmission	GO0005634 nucleus, GO0005737 cytoplasm	FALSE	FALSE	TRUE	FALSE	FALSE	FALSE	FALSE	FALSE	FALSE	FALSE	FALSE	FALSE	FALSE	FALSE	FALSE	FALSE	FALSE	FALSE	FALSE	FALSE	FALSE	FALSE	FALSE	FALSE	FALSE	FALSE
FBgn0001168	h	ENSMUSG00000022528	Hes1	3	2	200.001	0	-2.41097	0	0	-2.50057	GO0006355 regulation of transcription, DNA-templated, GO:0008284 positive regulation of cell population proliferation, GO:0060412 ventricular septum morphogenesis, GO:0003151 outflow tract morphogenesis, GO:0045944 positive regulation of transcription by RNA polymerase II, GO:0045944 positive regulation of transcription by RNA polymerase II, GO:0010628 positive regulation of gene expression, GO:0…	GO0003677 DNA binding, GO:0046983 protein dimerization activity, GO:0042803 protein homodimerization activity, GO:0003682 chromatin binding, GO:0005515 protein binding, GO:0000977 RNA polymerase II regulatory region sequence-specific DNA binding, GO:0003677 DNA binding, GO:0003677 DNA binding, GO:0008134 transcription factor binding, GO:0043565 sequence-specific DNA binding, GO:0003700 DNA-bindin…	GO0005634 nucleus, GO:0005634 nucleus, GO:0005634 nucleus, GO:0005634 nucleus, GO:0005737 cytoplasm, GO:0000785 chromatin, GO:0005654 nucleoplasm, GO:0016363 nuclear matrix	FALSE	GO0003677 DNA binding, GO0000978 RNA polymerase II proximal promoter sequence-specific DNA binding, GO0046983 protein dimerization activity, GO0008134 transcription factor binding, GO0070888 E-box binding, GO0043565 sequence-specific DNA binding, GO0005515 protein binding, GO0003714 transcription corepressor activity, GO0000977 RNA polymerase II regulatory region sequence-specific DNA binding, GO…	GO0006351 transcription, DNA-templated, GO0006355 regulation of transcription, DNA-templated, GO0045892 negative regulation of transcription, DNA-templated, GO0000122 negative regulation of transcription by RNA polymerase II, GO0007424 open tracheal system development, GO0007399 nervous system development, GO0007435 salivary gland morphogenesis, GO0000902 cell morphogenesis, GO0007460 R8 cell fat…	GO0005634 nucleus	FALSE	FALSE	FALSE	TRUE	TRUE	TRUE	TRUE	TRUE	TRUE	TRUE	TRUE	TRUE	TRUE	TRUE	TRUE	TRUE	TRUE	TRUE	FALSE	FALSE	FALSE	FALSE	FALSE	FALSE	FALSE	FALSE
FBgn0001170	H2.0	ENSMUSG00000039377	Hlx	0	0	1.98155	0	-0.143337	0	1	3.55107	GO0006355 regulation of transcription, DNA-templated, GO:0030154 cell differentiation, GO:0008284 positive regulation of cell population proliferation, GO:0001889 liver development, GO:0007519 skeletal muscle tissue development, GO:0046622 positive regulation of organ growth, GO:0048557 embryonic digestive tract morphogenesis, GO:0045627 positive regulation of T-helper 1 cell differentiation, GO:…	GO0003677 DNA binding, GO:0043565 sequence-specific DNA binding, GO:0043565 sequence-specific DNA binding	GO0005634 nucleus	FALSE	GO0003677 DNA binding, GO0043565 sequence-specific DNA binding	GO0006355 regulation of transcription, DNA-templated, GO0007275 multicellular organism development	GO0005634 nucleus	FALSE	FALSE	FALSE	FALSE	FALSE	FALSE	FALSE	FALSE	FALSE	FALSE	FALSE	FALSE	FALSE	FALSE	FALSE	FALSE	FALSE	FALSE	TRUE	FALSE	FALSE	FALSE	FALSE	FALSE	FALSE	FALSE
FBgn0001179	hay	ENSMUSG00000024382	Ercc3	8	8	17.6356	0	-0.70101	1	NA	NA	GO0006289 nucleotide-excision repair, GO:0006367 transcription initiation from RNA polymerase II promoter, GO:0045944 positive regulation of transcription by RNA polymerase II, GO:0006468 protein phosphorylation, GO:0006281 DNA repair, GO:0006974 cellular response to DNA damage stimulus, GO:0006915 apoptotic process, GO:0006979 response to oxidative stress, GO:0006915 apoptotic process, GO:000810…	GO0003677 DNA binding, GO:0005524 ATP binding, GO:0016787 hydrolase activity, GO:0004003 ATP-dependent DNA helicase activity, GO:0000166 nucleotide binding, GO:0008134 transcription factor binding, GO:0004386 helicase activity, GO:0008094 DNA-dependent ATPase activity, GO:0008022 protein C-terminus binding, GO:0047485 protein N-terminus binding, GO:0016887 ATPase activity, GO:0008094 DNA-dependen…	GO0005634 nucleus, GO:0005634 nucleus, GO:0005654 nucleoplasm, GO:0005669 transcription factor TFIID complex, GO:0000439 transcription factor TFIIH core complex, GO:0005675 transcription factor TFIIH holo complex, GO:0005675 transcription factor TFIIH holo complex, GO:0000439 transcription factor TFIIH core complex, GO:0005675 transcription factor TFIIH holo complex, GO:0000112 nucleotide-excisio…	FALSE	GO0003677 DNA binding, GO0005524 ATP binding, GO0016787 hydrolase activity, GO0004386 helicase activity, GO0043140 ATP-dependent 3'-5' DNA helicase activity, GO0004003 ATP-dependent DNA helicase activity, GO0000166 nucleotide binding, GO0008134 transcription factor binding, GO0005515 protein binding, GO0008353 RNA polymerase II CTD heptapeptide repeat kinase activity, GO0043138 3'-5' DNA helicase…	GO0006355 regulation of transcription, DNA-templated, GO0006367 transcription initiation from RNA polymerase II promoter, GO0000381 regulation of alternative mRNA splicing, via spliceosome, GO0006366 transcription by RNA polymerase II, GO0042127 regulation of cell population proliferation, GO0009411 response to UV, GO0040008 regulation of growth, GO0006289 nucleotide-excision repair, GO0001111 pr…	GO0005634 nucleus, GO0005675 transcription factor TFIIH holo complex, GO0000439 transcription factor TFIIH core complex, GO0097550 transcriptional preinitiation complex, GO0000112 nucleotide-excision repair factor 3 complex	FALSE	FALSE	FALSE	FALSE	FALSE	FALSE	FALSE	FALSE	FALSE	FALSE	FALSE	FALSE	FALSE	FALSE	FALSE	FALSE	FALSE	FALSE	FALSE	FALSE	FALSE	FALSE	FALSE	FALSE	FALSE	FALSE
FBgn0001186	Hex-A	ENSMUSG00000000628, ENSMUSG00000020080, ENSMUSG00000025877, ENSMUSG00000037012, ENSMUSG00000041798	Hk2, Hkdc1, Hk3, Hk1, Gck	10	9	36.0898	NA	NA	3	NA	NA	GO0006096 glycolytic process, GO:0005975 carbohydrate metabolic process, GO:0001678 cellular glucose homeostasis, GO:0008152 metabolic process, GO:0016310 phosphorylation, GO:0006006 glucose metabolic process, GO:0006096 glycolytic process, GO:1990830 cellular response to leukemia inhibitory factor, GO:0046324 regulation of glucose import, GO:0046835 carbohydrate phosphorylation, GO:0046835 carbo…	GO0005524 ATP binding, GO:0016773 phosphotransferase activity, alcohol group as acceptor, GO:0004396 hexokinase activity, GO:0005536 glucose binding, GO:0016740 transferase activity, GO:0003824 catalytic activity, GO:0000166 nucleotide binding, GO:0016301 kinase activity, GO:0005524 ATP binding, GO:0005515 protein binding, GO:0004340 glucokinase activity, GO:0004396 hexokinase activity, GO:000439…	GO0005829 cytosol, GO:0005829 cytosol, GO:0005886 plasma membrane, GO:0005739 mitochondrion, GO:0005739 mitochondrion, GO:0016529 sarcoplasmic reticulum, GO:0005739 mitochondrion, GO:0005741 mitochondrial outer membrane, GO:0005741 mitochondrial outer membrane, GO:0005829 cytosol, GO:0005886 plasma membrane, GO:0016529 sarcoplasmic reticulum, GO:0005623 cell, GO:0005623 cell, GO0005829 cytosol, G…	FALSE	GO0005524 ATP binding, GO0016773 phosphotransferase activity, alcohol group as acceptor, GO0004396 hexokinase activity, GO0005536 glucose binding, GO0000166 nucleotide binding, GO0016301 kinase activity, GO0016740 transferase activity, GO0004340 glucokinase activity, GO0008865 fructokinase activity, GO0019158 mannokinase activity	GO0005975 carbohydrate metabolic process, GO0006096 glycolytic process, GO0001678 cellular glucose homeostasis, GO0016310 phosphorylation, GO0046835 carbohydrate phosphorylation, GO0051156 glucose 6-phosphate metabolic process	GO0005623 cell, GO0005829 cytosol	FALSE	FALSE	FALSE	TRUE	TRUE	TRUE	TRUE	TRUE	TRUE	TRUE	TRUE	TRUE	TRUE	TRUE	TRUE	TRUE	TRUE	TRUE	FALSE	FALSE	FALSE	FALSE	FALSE	FALSE	FALSE	FALSE
FBgn0001187	Hex-C	ENSMUSG00000000628, ENSMUSG00000020080, ENSMUSG00000037012, ENSMUSG00000041798	Hk2, Hkdc1, Hk1, Gck	10	9	36.0898	NA	NA	3	NA	NA	GO0006096 glycolytic process, GO:0005975 carbohydrate metabolic process, GO:0001678 cellular glucose homeostasis, GO:0008152 metabolic process, GO:0016310 phosphorylation, GO:0006006 glucose metabolic process, GO:0006096 glycolytic process, GO:1990830 cellular response to leukemia inhibitory factor, GO:0046324 regulation of glucose import, GO:0046835 carbohydrate phosphorylation, GO:0046835 carbo…	GO0005524 ATP binding, GO:0016773 phosphotransferase activity, alcohol group as acceptor, GO:0004396 hexokinase activity, GO:0005536 glucose binding, GO:0016740 transferase activity, GO:0003824 catalytic activity, GO:0000166 nucleotide binding, GO:0016301 kinase activity, GO:0005524 ATP binding, GO:0005515 protein binding, GO:0004340 glucokinase activity, GO:0004396 hexokinase activity, GO:000439…	GO0005829 cytosol, GO:0005829 cytosol, GO:0005886 plasma membrane, GO:0005739 mitochondrion, GO:0005739 mitochondrion, GO:0016529 sarcoplasmic reticulum, GO:0005739 mitochondrion, GO:0005741 mitochondrial outer membrane, GO:0005741 mitochondrial outer membrane, GO:0005829 cytosol, GO:0005886 plasma membrane, GO:0016529 sarcoplasmic reticulum, GO:0005623 cell, GO:0005623 cell, GO0005829 cytosol, G…	FALSE	GO0005524 ATP binding, GO0016773 phosphotransferase activity, alcohol group as acceptor, GO0008865 fructokinase activity, GO0019158 mannokinase activity, GO0004340 glucokinase activity, GO0004396 hexokinase activity, GO0005536 glucose binding, GO0000166 nucleotide binding, GO0016301 kinase activity, GO0016740 transferase activity	GO0042593 glucose homeostasis, GO0005975 carbohydrate metabolic process, GO0006096 glycolytic process, GO0001678 cellular glucose homeostasis, GO0016310 phosphorylation, GO0046835 carbohydrate phosphorylation, GO0051156 glucose 6-phosphate metabolic process	GO0005829 cytosol	FALSE	FALSE	FALSE	TRUE	FALSE	FALSE	FALSE	FALSE	FALSE	FALSE	FALSE	FALSE	TRUE	FALSE	FALSE	FALSE	FALSE	FALSE	TRUE	FALSE	FALSE	FALSE	FALSE	FALSE	FALSE	FALSE
FBgn0001197	His2Av	ENSMUSG00000037894, ENSMUSG00000041126	H2afz, H2afv	11	10	162.725	0	-0.808146	3	1	1.49164	GO0006325 chromatin organization, GO:0007275 multicellular organism development, GO:0045944 positive regulation of transcription by RNA polymerase II, GO:0071392 cellular response to estradiol stimulus, GO:0032869 cellular response to insulin stimulus, GO:0045944 positive regulation of transcription by RNA polymerase II, GO:0071392 cellular response to estradiol stimulus, GO0006325 chromatin orga…	GO0003677 DNA binding, GO:0046982 protein heterodimerization activity, GO:0003677 DNA binding, GO:0000978 RNA polymerase II proximal promoter sequence-specific DNA binding, GO:0000980 RNA polymerase II distal enhancer sequence-specific DNA binding, GO:0031490 chromatin DNA binding, GO:0000979 RNA polymerase II core promoter sequence-specific DNA binding, GO:0000978 RNA polymerase II proximal prom…	GO0005634 nucleus, GO:0000786 nucleosome, GO:0005634 nucleus, GO:0005634 nucleus, GO:0000790 nuclear chromatin, GO:0005694 chromosome, GO:0005719 nuclear euchromatin, GO:0005720 nuclear heterochromatin, GO:0005719 nuclear euchromatin, GO:0005720 nuclear heterochromatin, GO:0005634 nucleus, GO:0000786 nucleosome, GO:0005694 chromosome, GO:0005634 nucleus, GO:0000786 nucleosome, GO:0005694 chromoso…	FALSE	GO0003677 DNA binding, GO0046982 protein heterodimerization activity, GO0044877 protein-containing complex binding	GO0006281 DNA repair, GO0006342 chromatin silencing, GO0007275 multicellular organism development, GO0035019 somatic stem cell population maintenance, GO0071168 protein localization to chromatin, GO0036098 male germ-line stem cell population maintenance, GO0006974 cellular response to DNA damage stimulus, GO0006325 chromatin organization	GO0005634 nucleus, GO0005700 polytene chromosome, GO0000790 nuclear chromatin, GO0005694 chromosome, GO0000786 nucleosome, GO0035861 site of double-strand break, GO0005701 polytene chromosome chromocenter	FALSE	FALSE	FALSE	TRUE	TRUE	FALSE	FALSE	TRUE	FALSE	FALSE	TRUE	TRUE	FALSE	FALSE	FALSE	TRUE	TRUE	TRUE	FALSE	FALSE	FALSE	FALSE	FALSE	FALSE	FALSE	FALSE
FBgn0001202	hook	ENSMUSG00000028572, ENSMUSG00000037234, ENSMUSG00000052566	Hook1, Hook3, Hook2	6	5	15.7143	NA	NA	3	1	2.53772	GO0015031 protein transport, GO:0007275 multicellular organism development, GO:0007032 endosome organization, GO:0007283 spermatogenesis, GO:0030154 cell differentiation, GO:0007030 Golgi organization, GO:0007032 endosome organization, GO:0031122 cytoplasmic microtubule organization, GO:0008333 endosome to lysosome transport, GO:0045022 early endosome to late endosome transport, GO:0045022 early …	GO0005515 protein binding, GO:0005515 protein binding, GO:0003779 actin binding, GO:0042802 identical protein binding, GO:0051959 dynein light intermediate chain binding, GO:0008017 microtubule binding, GO:0008017 microtubule binding, GO:0008017 microtubule binding, GO:0042802 identical protein binding, GO:0005515 protein binding, GO0005515 protein binding, GO:0005515 protein binding, GO:0042802 …	GO0015630 microtubule cytoskeleton, GO:0005737 cytoplasm, GO:0005829 cytosol, GO:0005856 cytoskeleton, GO:0005737 cytoplasm, GO:0005874 microtubule, GO:0005813 centrosome, GO:0070695 FHF complex, GO:0070695 FHF complex, GO:0030897 HOPS complex, GO:0030897 HOPS complex, GO:0070695 FHF complex, GO0005794 Golgi apparatus, GO:0005737 cytoplasm, GO:0005737 cytoplasm, GO:0005829 cytosol, GO:0005856 cyt…	FALSE	GO0008017 microtubule binding, GO0017137 Rab GTPase binding, GO0051959 dynein light intermediate chain binding, GO0005515 protein binding	GO0006897 endocytosis, GO0008340 determination of adult lifespan, GO0045467 R7 cell development, GO0031122 cytoplasmic microtubule organization, GO0030705 cytoskeleton-dependent intracellular transport, GO0007275 multicellular organism development	GO0005874 microtubule, GO0005737 cytoplasm, GO0045202 synapse, GO0005813 centrosome, GO0005768 endosome, GO0030054 cell junction, GO0005856 cytoskeleton	TRUE	FALSE	FALSE	TRUE	TRUE	TRUE	TRUE	TRUE	FALSE	FALSE	TRUE	FALSE	FALSE	TRUE	FALSE	FALSE	TRUE	TRUE	FALSE	FALSE	FALSE	FALSE	FALSE	FALSE	FALSE	FALSE
FBgn0001208	Hn	ENSMUSG00000020051	Pah	0	0	0.295565	1	1.7701	0	NA	NA	GO0055114 oxidation-reduction process, GO:0009072 aromatic amino acid family metabolic process, GO:0006559 L-phenylalanine catabolic process, GO:0008152 metabolic process, GO:0018126 protein hydroxylation, GO:0006558 L-phenylalanine metabolic process, GO:0006571 tyrosine biosynthetic process, GO:0042558 pteridine-containing compound metabolic process, GO:0046146 tetrahydrobiopterin metabolic proc…	GO0004497 monooxygenase activity, GO:0005506 iron ion binding, GO:0004505 phenylalanine 4-monooxygenase activity, GO:0016714 oxidoreductase activity, acting on paired donors, with incorporation or reduction of molecular oxygen, reduced pteridine as one donor, and incorporation of one atom of oxygen, GO:0046872 metal ion binding, GO:0003824 catalytic activity, GO:0042803 protein homodimerization a…	NA	TRUE	GO0005506 iron ion binding, GO0004497 monooxygenase activity, GO0004510 tryptophan 5-monooxygenase activity, GO0004505 phenylalanine 4-monooxygenase activity, GO0016714 oxidoreductase activity, acting on paired donors, with incorporation or reduction of molecular oxygen, reduced pteridine as one donor, and incorporation of one atom of oxygen, GO0046872 metal ion binding, GO0016491 oxidoreductase …	GO0055114 oxidation-reduction process, GO0007616 long-term memory, GO0006726 eye pigment biosynthetic process, GO0009072 aromatic amino acid family metabolic process, GO0006559 L-phenylalanine catabolic process, GO0042427 serotonin biosynthetic process, GO0008152 metabolic process, GO0006571 tyrosine biosynthetic process	NA	FALSE	FALSE	FALSE	FALSE	FALSE	FALSE	FALSE	FALSE	FALSE	FALSE	FALSE	FALSE	FALSE	FALSE	FALSE	FALSE	FALSE	FALSE	FALSE	FALSE	FALSE	FALSE	FALSE	FALSE	FALSE	FALSE
FBgn0001215	Hrb98DE	ENSMUSG00000004980, ENSMUSG00000046434	Hnrnpa2b1, Hnrnpa1	12	11	470.682	3	1.70401	4	1	3.05482	GO0006397 mRNA processing, GO:0006406 mRNA export from nucleus, GO:0000122 negative regulation of transcription by RNA polymerase II, GO:0008380 RNA splicing, GO:0051028 mRNA transport, GO:0000398 mRNA splicing, via spliceosome, GO:0000398 mRNA splicing, via spliceosome, GO:0006406 mRNA export from nucleus, GO:0006397 mRNA processing, GO:0016233 telomere capping, GO:0000398 mRNA splicing, via spl…	GO0003676 nucleic acid binding, GO:0003723 RNA binding, GO:0042802 identical protein binding, GO:0003729 mRNA binding, GO:0003723 RNA binding, GO:0003730 mRNA 3'-UTR binding, GO:0003723 RNA binding, GO:0003723 RNA binding, GO:0035198 miRNA binding, GO:0043047 single-stranded telomeric DNA binding, GO:0003730 mRNA 3'-UTR binding, GO:1990247 N6-methyladenosine-containing RNA binding, GO:1990247 N6-…	GO0005634 nucleus, GO:0005634 nucleus, GO:0005634 nucleus, GO:0005654 nucleoplasm, GO:0005737 cytoplasm, GO:0005737 cytoplasm, GO:0005576 extracellular region, GO:1990904 ribonucleoprotein complex, GO:0043005 neuron projection, GO:0043025 neuronal cell body, GO:0005681 spliceosomal complex, GO:0043204 perikaryon, GO:0005654 nucleoplasm, GO:0071013 catalytic step 2 spliceosome, GO:0000785 chromati…	FALSE	GO0003723 RNA binding, GO0003676 nucleic acid binding, GO0003729 mRNA binding, GO0043565 sequence-specific DNA binding, GO0048027 mRNA 5'-UTR binding	GO0048477 oogenesis, GO0000381 regulation of alternative mRNA splicing, via spliceosome, GO0001745 compound eye morphogenesis, GO0036099 female germ-line stem cell population maintenance, GO0045727 positive regulation of translation, GO0033119 negative regulation of RNA splicing	GO0005634 nucleus, GO0005703 polytene chromosome puff, GO1990904 ribonucleoprotein complex	FALSE	FALSE	FALSE	TRUE	TRUE	TRUE	TRUE	TRUE	TRUE	TRUE	TRUE	TRUE	TRUE	TRUE	TRUE	TRUE	TRUE	TRUE	TRUE	FALSE	FALSE	FALSE	FALSE	TRUE	FALSE	TRUE
FBgn0001216	Hsc70-1	ENSMUSG00000015656	Hspa8	12	11	1514.85	0	-0.561055	4	1	0.114981	GO0010628 positive regulation of gene expression, GO:0050766 positive regulation of phagocytosis, GO:0006397 mRNA processing, GO:0008380 RNA splicing, GO:0045892 negative regulation of transcription, DNA-templated, GO:0046034 ATP metabolic process, GO:0043624 cellular protein complex disassembly, GO:0061635 regulation of protein complex stability, GO:0043085 positive regulation of catalytic activ…	GO0016887 ATPase activity, GO:0051082 unfolded protein binding, GO:0005515 protein binding, GO:0000166 nucleotide binding, GO:0005524 ATP binding, GO:0030674 protein binding, bridging, GO:0005524 ATP binding, GO:0008134 transcription factor binding, GO:0001664 G protein-coupled receptor binding, GO:0003723 RNA binding, GO:0005102 signaling receptor binding, GO:0019899 enzyme binding, GO:0031072 h…	GO0016020 membrane, GO:0005886 plasma membrane, GO:0005634 nucleus, GO:0005634 nucleus, GO:0005634 nucleus, GO:0032991 protein-containing complex, GO:0048471 perinuclear region of cytoplasm, GO:0048471 perinuclear region of cytoplasm, GO:0005829 cytosol, GO:0005829 cytosol, GO:0005829 cytosol, GO:0009986 cell surface, GO:0005634 nucleus, GO:0005737 cytoplasm, GO:0005737 cytoplasm, GO:0005886 plas…	FALSE	GO0005524 ATP binding, GO0000166 nucleotide binding, GO0051082 unfolded protein binding, GO0016887 ATPase activity, GO0031072 heat shock protein binding, GO0042623 ATPase activity, coupled, GO0044183 protein folding chaperone, GO0051787 misfolded protein binding	GO0006457 protein folding, GO0042026 protein refolding, GO0016192 vesicle-mediated transport, GO0051085 chaperone cofactor-dependent protein refolding, GO0006986 response to unfolded protein, GO0034605 cellular response to heat, GO0034620 cellular response to unfolded protein	GO0005739 mitochondrion, GO0005634 nucleus, GO0005886 plasma membrane, GO0005737 cytoplasm, GO0005829 cytosol	FALSE	FALSE	FALSE	TRUE	FALSE	FALSE	FALSE	FALSE	FALSE	FALSE	FALSE	FALSE	FALSE	FALSE	FALSE	FALSE	TRUE	FALSE	FALSE	FALSE	FALSE	FALSE	FALSE	FALSE	FALSE	FALSE
FBgn0001218	Hsc70-3	ENSMUSG00000026864	Hspa5	12	11	196.476	1	-0.402069	4	2	1.6322	GO0010976 positive regulation of neuron projection development, GO:0043066 negative regulation of apoptotic process, GO:0030512 negative regulation of transforming growth factor beta receptor signaling pathway, GO:0042149 cellular response to glucose starvation, GO:0030433 ubiquitin-dependent ERAD pathway, GO:0042026 protein refolding, GO:1901998 toxin transport, GO:0030335 positive regulation of…	GO0016787 hydrolase activity, GO:0016887 ATPase activity, GO:0051082 unfolded protein binding, GO:0005515 protein binding, GO:0000166 nucleotide binding, GO:0005524 ATP binding, GO:0019904 protein domain specific binding, GO:0019899 enzyme binding, GO:0031625 ubiquitin protein ligase binding, GO:0016887 ATPase activity, GO:0016887 ATPase activity, GO:0043022 ribosome binding, GO:0005524 ATP bindi…	GO0005634 nucleus, GO:0032991 protein-containing complex, GO:0005829 cytosol, GO:0009986 cell surface, GO:0005634 nucleus, GO:0005737 cytoplasm, GO:0005737 cytoplasm, GO:0005886 plasma membrane, GO:0016020 membrane, GO:0005783 endoplasmic reticulum, GO:0005783 endoplasmic reticulum, GO:0043231 intracellular membrane-bounded organelle, GO:0016020 membrane, GO:0005739 mitochondrion, GO:0005737 cyto…	FALSE	GO0005524 ATP binding, GO0016787 hydrolase activity, GO0000166 nucleotide binding, GO0005515 protein binding, GO0051082 unfolded protein binding, GO0016887 ATPase activity, GO0031072 heat shock protein binding, GO0042623 ATPase activity, coupled, GO0044183 protein folding chaperone, GO0051787 misfolded protein binding	GO0016246 RNA interference, GO0034976 response to endoplasmic reticulum stress, GO0030431 sleep, GO0036335 intestinal stem cell homeostasis, GO0042026 protein refolding, GO0030433 ubiquitin-dependent ERAD pathway, GO0030968 endoplasmic reticulum unfolded protein response, GO0051085 chaperone cofactor-dependent protein refolding, GO0006986 response to unfolded protein, GO0034605 cellular response …	GO0005615 extracellular space, GO0012505 endomembrane system, GO0005783 endoplasmic reticulum, GO0005788 endoplasmic reticulum lumen, GO0005634 nucleus, GO0005737 cytoplasm, GO0016020 membrane, GO0034663 endoplasmic reticulum chaperone complex	FALSE	FALSE	FALSE	TRUE	TRUE	TRUE	TRUE	TRUE	TRUE	TRUE	TRUE	TRUE	TRUE	TRUE	TRUE	TRUE	TRUE	TRUE	FALSE	FALSE	FALSE	FALSE	TRUE	FALSE	FALSE	TRUE
FBgn0001220	Hsc70-5	ENSMUSG00000024359	Hspa9	11	10	118.35	2	0.65007	4	0	-1.00782	GO0006457 protein folding, GO:0060548 negative regulation of cell death, GO:0016226 iron-sulfur cluster assembly, GO:0042026 protein refolding, GO:0006611 protein export from nucleus, GO:0046777 protein autophosphorylation, GO:0030218 erythrocyte differentiation, GO:0030218 erythrocyte differentiation, GO:0016226 iron-sulfur cluster assembly, GO:0045646 regulation of erythrocyte differentiation, …	GO0005524 ATP binding, GO:0051082 unfolded protein binding, GO:0016887 ATPase activity, GO:0051082 unfolded protein binding, GO:0005515 protein binding, GO:0000166 nucleotide binding, GO:0031072 heat shock protein binding, GO:0031625 ubiquitin protein ligase binding, GO:0019899 enzyme binding, GO:0051087 chaperone binding, GO:0017134 fibroblast growth factor binding, GO:0005524 ATP binding, GO:00…	GO0005634 nucleus, GO:0005737 cytoplasm, GO:0005737 cytoplasm, GO:0005739 mitochondrion, GO:0005737 cytoplasm, GO:0005739 mitochondrion, GO:0005739 mitochondrion, GO:0005739 mitochondrion, GO:0005730 nucleolus, GO:0005739 mitochondrion, GO:0005759 mitochondrial matrix, GO:0043209 myelin sheath, GO:0042645 mitochondrial nucleoid, GO:0042645 mitochondrial nucleoid	FALSE	GO0005524 ATP binding, GO0016887 ATPase activity, GO0051082 unfolded protein binding, GO0000166 nucleotide binding, GO0031072 heat shock protein binding, GO0042623 ATPase activity, coupled, GO0044183 protein folding chaperone, GO0051787 misfolded protein binding	GO0006457 protein folding, GO0000422 autophagy of mitochondrion, GO0070584 mitochondrion morphogenesis, GO0010918 positive regulation of mitochondrial membrane potential, GO0042026 protein refolding, GO0051085 chaperone cofactor-dependent protein refolding, GO0006986 response to unfolded protein, GO0034605 cellular response to heat, GO0034620 cellular response to unfolded protein	GO0005739 mitochondrion, GO0005737 cytoplasm	FALSE	FALSE	FALSE	TRUE	TRUE	TRUE	TRUE	TRUE	TRUE	TRUE	TRUE	TRUE	TRUE	TRUE	TRUE	TRUE	TRUE	TRUE	TRUE	TRUE	FALSE	FALSE	FALSE	TRUE	FALSE	TRUE
FBgn0001222	Hsf	ENSMUSG00000019878, ENSMUSG00000022556, ENSMUSG00000033249	Hsf2, Hsf1, Hsf4	10	9	16.2696	NA	NA	3	NA	NA	GO0006355 regulation of transcription, DNA-templated, GO:0006357 regulation of transcription by RNA polymerase II, GO:0006355 regulation of transcription, DNA-templated, GO:0006357 regulation of transcription by RNA polymerase II, GO:0045944 positive regulation of transcription by RNA polymerase II, GO:0007283 spermatogenesis, GO:0034605 cellular response to heat, GO:0061408 positive regulation o…	GO0003700 DNA-binding transcription factor activity, GO:0003677 DNA binding, GO:0043565 sequence-specific DNA binding, GO:0003677 DNA binding, GO:0003700 DNA-binding transcription factor activity, GO:0043565 sequence-specific DNA binding, GO:0042803 protein homodimerization activity, GO:0003700 DNA-binding transcription factor activity, GO:0000978 RNA polymerase II proximal promoter sequence-spec…	GO0005634 nucleus, GO:0005634 nucleus, GO:0005634 nucleus, GO:0005654 nucleoplasm, GO:0005634 nucleus, GO:0005737 cytoplasm, GO:0005737 cytoplasm, GO:0005654 nucleoplasm, GO:0005634 nucleus, GO0005634 nucleus, GO:0005634 nucleus, GO:0005634 nucleus, GO:0005634 nucleus, GO:0000776 kinetochore, GO:0000791 euchromatin, GO:0000792 heterochromatin, GO:0005654 nucleoplasm, GO:0005737 cytoplasm, GO:0005…	FALSE	GO0003677 DNA binding, GO0043565 sequence-specific DNA binding, GO0003700 DNA-binding transcription factor activity, GO0042802 identical protein binding, GO0005515 protein binding, GO0000978 RNA polymerase II proximal promoter sequence-specific DNA binding	GO0006351 transcription, DNA-templated, GO0006355 regulation of transcription, DNA-templated, GO0045944 positive regulation of transcription by RNA polymerase II, GO0045892 negative regulation of transcription, DNA-templated, GO0045893 positive regulation of transcription, DNA-templated, GO0042742 defense response to bacterium, GO0009408 response to heat, GO0050832 defense response to fungus, GO0…	GO0005634 nucleus, GO0005700 polytene chromosome, GO0000785 chromatin	FALSE	FALSE	FALSE	TRUE	TRUE	TRUE	TRUE	TRUE	TRUE	TRUE	TRUE	TRUE	TRUE	TRUE	TRUE	TRUE	TRUE	TRUE	FALSE	FALSE	FALSE	FALSE	TRUE	FALSE	FALSE	TRUE
FBgn0001226	Hsp27	ENSMUSG00000036854	Hspb6	5	4	17.3555	1	-0.0707552	2	0	-1.76462	GO0010667 negative regulation of cardiac muscle cell apoptotic process, GO:0045766 positive regulation of angiogenesis, GO:0061077 chaperone-mediated protein folding, GO:0006937 regulation of muscle contraction, GO:0010667 negative regulation of cardiac muscle cell apoptotic process, GO:0045766 positive regulation of angiogenesis, GO:0061077 chaperone-mediated protein folding	GO0005212 structural constituent of eye lens, GO:0042803 protein homodimerization activity, GO:0042803 protein homodimerization activity, GO:0051087 chaperone binding, GO:0051082 unfolded protein binding, GO:0042803 protein homodimerization activity, GO:0051082 unfolded protein binding, GO:0051087 chaperone binding	GO0005634 nucleus, GO:0005634 nucleus, GO:0005634 nucleus, GO:0005737 cytoplasm, GO:0005737 cytoplasm, GO:0005737 cytoplasm, GO:0005576 extracellular region, GO:0005576 extracellular region	FALSE	GO0051082 unfolded protein binding, GO0005515 protein binding	GO0008340 determination of adult lifespan, GO0042026 protein refolding, GO0061077 chaperone-mediated protein folding, GO0042742 defense response to bacterium, GO0009408 response to heat, GO0050832 defense response to fungus, GO0042595 behavioral response to starvation	GO0005634 nucleus, GO0005737 cytoplasm	FALSE	FALSE	FALSE	TRUE	TRUE	TRUE	TRUE	TRUE	TRUE	TRUE	TRUE	TRUE	FALSE	TRUE	TRUE	TRUE	TRUE	TRUE	FALSE	FALSE	FALSE	FALSE	FALSE	FALSE	FALSE	FALSE
FBgn0001228	CG4456	ENSMUSG00000028251	Tstd3	8	8	17.2271	2	0.492845	1	0	-3.59267	GO0008150 biological_process	GO0004792 thiosulfate sulfurtransferase activity, GO:0003674 molecular_function	GO0005575 cellular_component	FALSE	NA	NA	NA	FALSE	FALSE	FALSE	FALSE	FALSE	FALSE	FALSE	FALSE	FALSE	FALSE	FALSE	FALSE	FALSE	FALSE	FALSE	FALSE	FALSE	FALSE	TRUE	FALSE	FALSE	FALSE	FALSE	FALSE	FALSE	FALSE
FBgn0001233	Hsp83	ENSMUSG00000021270, ENSMUSG00000023944	Hsp90aa1, Hsp90ab1	12	11	520.284	2	1.65652	4	2	1.58891	GO0006457 protein folding, GO:0001934 positive regulation of protein phosphorylation, GO:0050821 protein stabilization, GO:0010592 positive regulation of lamellipodium assembly, GO:0001764 neuron migration, GO:0009408 response to heat, GO:0045793 positive regulation of cell size, GO:0050821 protein stabilization, GO:0006986 response to unfolded protein, GO:0051973 positive regulation of telomeras…	GO0005524 ATP binding, GO:0051082 unfolded protein binding, GO:0051082 unfolded protein binding, GO:0005515 protein binding, GO:0000166 nucleotide binding, GO:0005524 ATP binding, GO:0042802 identical protein binding, GO:0042803 protein homodimerization activity, GO:0042803 protein homodimerization activity, GO:0005515 protein binding, GO:0005524 ATP binding, GO:0005525 GTP binding, GO:0044325 io…	GO0016020 membrane, GO:0005886 plasma membrane, GO:0005634 nucleus, GO:0032991 protein-containing complex, GO:0048471 perinuclear region of cytoplasm, GO:0005829 cytosol, GO:0005829 cytosol, GO:0005829 cytosol, GO:0009986 cell surface, GO:0005634 nucleus, GO:0005737 cytoplasm, GO:0005737 cytoplasm, GO:0005737 cytoplasm, GO:0005886 plasma membrane, GO:0043005 neuron projection, GO:0043025 neuronal…	FALSE	GO0005524 ATP binding, GO0051082 unfolded protein binding, GO0030911 TPR domain binding, GO0000166 nucleotide binding, GO0005515 protein binding, GO0042803 protein homodimerization activity, GO0097718 disordered domain specific binding	GO0006607 NLS-bearing protein import into nucleus, GO0048477 oogenesis, GO0006457 protein folding, GO0034605 cellular response to heat, GO0007098 centrosome cycle, GO0009408 response to heat, GO0008293 torso signaling pathway, GO0008285 negative regulation of cell population proliferation, GO0045187 regulation of circadian sleep/wake cycle, sleep, GO0010529 negative regulation of transposition, G…	GO0005705 polytene chromosome interband, GO0005737 cytoplasm, GO0005813 centrosome, GO0005886 plasma membrane, GO0048471 perinuclear region of cytoplasm, GO0005829 cytosol, GO0032991 protein-containing complex, GO0009986 cell surface	FALSE	FALSE	FALSE	TRUE	TRUE	TRUE	TRUE	TRUE	TRUE	TRUE	TRUE	TRUE	TRUE	TRUE	TRUE	TRUE	TRUE	TRUE	FALSE	FALSE	FALSE	FALSE	TRUE	FALSE	FALSE	TRUE
FBgn0001235	hth	ENSMUSG00000020160, ENSMUSG00000027210, ENSMUSG00000041420	Meis1, Meis2, Meis3	7	7	23.059	NA	NA	3	NA	NA	GO0006355 regulation of transcription, DNA-templated, GO:0007275 multicellular organism development, GO:0030097 hemopoiesis, GO:0007626 locomotory behavior, GO:0006357 regulation of transcription by RNA polymerase II, GO:0048514 blood vessel morphogenesis, GO:0006355 regulation of transcription, DNA-templated, GO:0045944 positive regulation of transcription by RNA polymerase II, GO:0045665 negati…	GO0003677 DNA binding, GO:0005515 protein binding, GO:0046982 protein heterodimerization activity, GO:0003682 chromatin binding, GO:0003677 DNA binding, GO:0043565 sequence-specific DNA binding, GO:0043565 sequence-specific DNA binding, GO:0000981 DNA-binding transcription factor activity, RNA polymerase II-specific, GO:0000978 RNA polymerase II proximal promoter sequence-specific DNA binding, GO…	GO0005634 nucleus, GO:0005634 nucleus, GO:0005654 nucleoplasm, GO:0005667 transcription factor complex, GO:0005634 nucleus, GO:0005634 nucleus, GO:0005634 nucleus, GO:0005654 nucleoplasm, GO:0005667 transcription factor complex, GO:0005634 nucleus, GO:0005634 nucleus, GO:0005634 nucleus, GO:0005654 nucleoplasm, GO:0005667 transcription factor complex, GO0005634 nucleus, GO:0005634 nucleus, GO:000…	TRUE	GO0003677 DNA binding, GO0003700 DNA-binding transcription factor activity, GO0008134 transcription factor binding, GO0046982 protein heterodimerization activity, GO0001158 enhancer sequence-specific DNA binding, GO0001223 transcription coactivator binding, GO0035326 enhancer binding, GO0005515 protein binding, GO0000981 DNA-binding transcription factor activity, RNA polymerase II-specific	GO0006355 regulation of transcription, DNA-templated, GO0048749 compound eye development, GO0045944 positive regulation of transcription by RNA polymerase II, GO0006357 regulation of transcription by RNA polymerase II, GO0007422 peripheral nervous system development, GO0007525 somatic muscle development, GO0007476 imaginal disc-derived wing morphogenesis, GO0042659 regulation of cell fate specifi…	GO0005829 cytosol, GO0005634 nucleus, GO0005654 nucleoplasm, GO0005737 cytoplasm, GO0005667 transcription factor complex, GO0032993 protein-DNA complex, GO0090575 RNA polymerase II transcription factor complex	FALSE	FALSE	FALSE	TRUE	TRUE	TRUE	TRUE	TRUE	TRUE	TRUE	TRUE	TRUE	TRUE	TRUE	TRUE	TRUE	TRUE	TRUE	FALSE	FALSE	FALSE	FALSE	FALSE	FALSE	FALSE	FALSE
FBgn0001247	Ide	ENSMUSG00000056999	Ide	7	6	21.9629	0	-0.269343	3	NA	NA	GO0006508 proteolysis, GO:0008340 determination of adult lifespan, GO:0010815 bradykinin catabolic process, GO:0010992 ubiquitin recycling, GO:0032461 positive regulation of protein oligomerization, GO:0042447 hormone catabolic process, GO:0044257 cellular protein catabolic process, GO:0045861 negative regulation of proteolysis, GO:0050435 amyloid-beta metabolic process, GO:0051260 protein homool…	GO0046872 metal ion binding, GO:0003824 catalytic activity, GO:0004222 metalloendopeptidase activity, GO:0001540 amyloid-beta binding, GO:0005102 signaling receptor binding, GO:0005524 ATP binding, GO:0008270 zinc ion binding, GO:0016887 ATPase activity, GO:0017046 peptide hormone binding, GO:0031626 beta-endorphin binding, GO:0042277 peptide binding, GO:0042803 protein homodimerization activity,…	GO0005615 extracellular space, GO:0005634 nucleus, GO:0005737 cytoplasm, GO:0005739 mitochondrion, GO:0005777 peroxisome, GO:0005782 peroxisomal matrix, GO:0005829 cytosol, GO:0009897 external side of plasma membrane, GO:0009986 cell surface, GO:0016323 basolateral plasma membrane, GO:0031597 cytosolic proteasome complex	FALSE	GO0046872 metal ion binding, GO0004222 metalloendopeptidase activity, GO0003824 catalytic activity, GO0016787 hydrolase activity, GO0008233 peptidase activity, GO0008237 metallopeptidase activity	GO0006508 proteolysis, GO0050829 defense response to Gram-negative bacterium, GO0008340 determination of adult lifespan, GO0045089 positive regulation of innate immune response, GO0045926 negative regulation of growth, GO0048638 regulation of developmental growth, GO0090062 regulation of trehalose metabolic process, GO0046662 regulation of oviposition, GO0014067 negative regulation of phosphatidy…	GO0005777 peroxisome, GO0005737 cytoplasm, GO0005886 plasma membrane, GO0005739 mitochondrion	FALSE	FALSE	FALSE	TRUE	FALSE	FALSE	FALSE	FALSE	FALSE	FALSE	TRUE	FALSE	FALSE	FALSE	FALSE	FALSE	FALSE	FALSE	FALSE	FALSE	TRUE	FALSE	FALSE	FALSE	FALSE	TRUE
FBgn0001248	Idh	ENSMUSG00000025950	Idh1	9	8	70.4347	0	-0.741822	2	0	-2.62106	GO0055114 oxidation-reduction process, GO:0006102 isocitrate metabolic process, GO:0006099 tricarboxylic acid cycle, GO:0006979 response to oxidative stress, GO:0014070 response to organic cyclic compound, GO:0006749 glutathione metabolic process, GO:0006103 2-oxoglutarate metabolic process, GO:0006102 isocitrate metabolic process, GO:0048545 response to steroid hormone, GO:0060696 regulation of …	GO0000287 magnesium ion binding, GO:0051287 NAD binding, GO:0016616 oxidoreductase activity, acting on the CH-OH group of donors, NAD or NADP as acceptor, GO:0004450 isocitrate dehydrogenase (NADP+) activity, GO:0046872 metal ion binding, GO:0042802 identical protein binding, GO:0042803 protein homodimerization activity, GO:0016491 oxidoreductase activity, GO:0000287 magnesium ion binding, GO:000…	GO0005829 cytosol, GO:0005829 cytosol, GO:0005829 cytosol, GO:0005737 cytoplasm, GO:0005737 cytoplasm, GO:0005739 mitochondrion, GO:0005739 mitochondrion, GO:0005829 cytosol, GO:0005777 peroxisome, GO:0005777 peroxisome, GO:0005777 peroxisome, GO:0005829 cytosol, GO:0005829 cytosol, GO:0005829 cytosol, GO:0005737 cytoplasm, GO:0005737 cytoplasm, GO:0005739 mitochondrion, GO:0005739 mitochondrion,…	FALSE	GO0000287 magnesium ion binding, GO0016616 oxidoreductase activity, acting on the CH-OH group of donors, NAD or NADP as acceptor, GO0051287 NAD binding, GO0004450 isocitrate dehydrogenase (NADP+) activity, GO0046872 metal ion binding, GO0016491 oxidoreductase activity, GO0042803 protein homodimerization activity, GO0004448 isocitrate dehydrogenase activity	GO0055114 oxidation-reduction process, GO0006099 tricarboxylic acid cycle, GO0006102 isocitrate metabolic process, GO0006739 NADP metabolic process, GO0034599 cellular response to oxidative stress	GO0005739 mitochondrion, GO0005829 cytosol, GO0005777 peroxisome, GO0005737 cytoplasm	FALSE	FALSE	FALSE	TRUE	TRUE	TRUE	TRUE	TRUE	TRUE	TRUE	TRUE	TRUE	TRUE	TRUE	TRUE	TRUE	TRUE	TRUE	FALSE	FALSE	FALSE	FALSE	FALSE	FALSE	FALSE	FALSE
FBgn0001250	if	ENSMUSG00000000555, ENSMUSG00000026768, ENSMUSG00000027087, ENSMUSG00000034664	Itga5, Itga8, Itgav, Itga2b	10	9	106.442	1	-0.120278	2	NA	NA	GO0007155 cell adhesion, GO:0007044 cell-substrate junction assembly, GO:0007229 integrin-mediated signaling pathway, GO:0050731 positive regulation of peptidyl-tyrosine phosphorylation, GO:0007613 memory, GO:0010811 positive regulation of cell-substrate adhesion, GO:0007155 cell adhesion, GO:0033627 cell adhesion mediated by integrin, GO:0033627 cell adhesion mediated by integrin, GO:0030335 pos…	GO0046872 metal ion binding, GO:0005515 protein binding, GO:0005178 integrin binding, GO:0005178 integrin binding, GO:0050839 cell adhesion molecule binding, GO:0005154 epidermal growth factor receptor binding, GO:0005154 epidermal growth factor receptor binding, GO:0005178 integrin binding, GO:0050839 cell adhesion molecule binding, GO0046872 metal ion binding, GO0046872 metal ion binding, GO:00…	GO0008305 integrin complex, GO:0016020 membrane, GO:0016021 integral component of membrane, GO:0005794 Golgi apparatus, GO:0009897 external side of plasma membrane, GO:0005886 plasma membrane, GO:0009986 cell surface, GO:0009986 cell surface, GO:0005737 cytoplasm, GO:0030054 cell junction, GO:0031410 cytoplasmic vesicle, GO:0005925 focal adhesion, GO:0005911 cell-cell junction, GO:0045202 synapse…	FALSE	GO0046982 protein heterodimerization activity, GO0050840 extracellular matrix binding, GO1990430 extracellular matrix protein binding	GO0007298 border follicle cell migration, GO0007155 cell adhesion, GO0016203 muscle attachment, GO0007411 axon guidance, GO0007157 heterophilic cell-cell adhesion via plasma membrane cell adhesion molecules, GO0007476 imaginal disc-derived wing morphogenesis, GO0007435 salivary gland morphogenesis, GO0007608 sensory perception of smell, GO0007419 ventral cord development, GO0007494 midgut develop…	GO0005887 integral component of plasma membrane, GO0005886 plasma membrane, GO0016328 lateral plasma membrane, GO0016324 apical plasma membrane, GO0042383 sarcolemma, GO0009925 basal plasma membrane, GO0005925 focal adhesion, GO0008305 integrin complex, GO0016020 membrane, GO0016021 integral component of membrane	FALSE	FALSE	FALSE	TRUE	TRUE	TRUE	TRUE	TRUE	TRUE	FALSE	TRUE	TRUE	TRUE	TRUE	TRUE	TRUE	TRUE	TRUE	TRUE	FALSE	FALSE	FALSE	FALSE	FALSE	FALSE	FALSE
FBgn0001258	Ldh	ENSMUSG00000030246, ENSMUSG00000030851, ENSMUSG00000063229	Ldhb, Ldhc, Ldha	12	11	788.94	NA	NA	4	1	6.33927	GO0005975 carbohydrate metabolic process, GO:0055114 oxidation-reduction process, GO:0005975 carbohydrate metabolic process, GO:0055114 oxidation-reduction process, GO:0019752 carboxylic acid metabolic process, GO:0006089 lactate metabolic process, GO:0019244 lactate biosynthetic process from pyruvate, GO:0019674 NAD metabolic process, GO:0006089 lactate metabolic process, GO:0019674 NAD metaboli…	GO0003824 catalytic activity, GO:0016616 oxidoreductase activity, acting on the CH-OH group of donors, NAD or NADP as acceptor, GO:0004459 L-lactate dehydrogenase activity, GO:0003824 catalytic activity, GO:0016491 oxidoreductase activity, GO:0016616 oxidoreductase activity, acting on the CH-OH group of donors, NAD or NADP as acceptor, GO:0004459 L-lactate dehydrogenase activity, GO:0042802 ident…	GO0005737 cytoplasm, GO:0005829 cytosol, GO:0005739 mitochondrion, GO:0045121 membrane raft, GO:0043209 myelin sheath, GO0005737 cytoplasm, GO:0005737 cytoplasm, GO:0031514 motile cilium, GO:0005929 cilium, GO0005737 cytoplasm, GO:0005829 cytosol, GO:0005739 mitochondrion, GO:0035686 sperm fibrous sheath, GO:0005737 cytoplasm, GO:0005737 cytoplasm, GO:0005829 cytosol, GO:0005739 mitochondrion, GO…	FALSE	GO0016491 oxidoreductase activity, GO0016616 oxidoreductase activity, acting on the CH-OH group of donors, NAD or NADP as acceptor, GO0003824 catalytic activity, GO0004459 L-lactate dehydrogenase activity	GO0055114 oxidation-reduction process, GO0007520 myoblast fusion, GO0007525 somatic muscle development, GO0005975 carbohydrate metabolic process, GO0019752 carboxylic acid metabolic process	GO0005737 cytoplasm	FALSE	FALSE	FALSE	TRUE	FALSE	FALSE	FALSE	FALSE	FALSE	FALSE	FALSE	TRUE	TRUE	TRUE	FALSE	FALSE	FALSE	FALSE	TRUE	FALSE	TRUE	FALSE	FALSE	FALSE	FALSE	TRUE
FBgn0001259	in	ENSMUSG00000060798	Intu	1	1	2.944	0	-0.678541	0	NA	NA	GO0060271 cilium assembly, GO:0001736 establishment of planar polarity, GO:0007275 multicellular organism development, GO:0007399 nervous system development, GO:0030030 cell projection organization, GO:0060271 cilium assembly, GO:0010839 negative regulation of keratinocyte proliferation, GO:0021915 neural tube development, GO:0045880 positive regulation of smoothened signaling pathway, GO:0044458…	GO0003674 molecular_function, GO:0005515 protein binding, GO:0003674 molecular_function	GO0005737 cytoplasm, GO:0005737 cytoplasm, GO:0005856 cytoskeleton, GO:0042995 cell projection, GO:0009986 cell surface, GO:0036064 ciliary basal body, GO:0031514 motile cilium, GO:0005737 cytoplasm, GO:0005737 cytoplasm, GO:0005856 cytoskeleton, GO:0042995 cell projection, GO:0009986 cell surface, GO:0036064 ciliary basal body, GO:0031514 motile cilium, GO:0031514 motile cilium, GO:0036064 cilia…	FALSE	GO0005515 protein binding	GO0060271 cilium assembly, GO0035316 non-sensory hair organization, GO0001737 establishment of imaginal disc-derived wing hair orientation, GO0001736 establishment of planar polarity, GO0007275 multicellular organism development, GO0030030 cell projection organization	GO0005737 cytoplasm, GO0005886 plasma membrane, GO0016020 membrane	FALSE	FALSE	FALSE	FALSE	FALSE	FALSE	FALSE	FALSE	FALSE	FALSE	FALSE	FALSE	FALSE	FALSE	FALSE	FALSE	FALSE	FALSE	FALSE	FALSE	FALSE	FALSE	FALSE	FALSE	FALSE	FALSE
FBgn0001263	inaD	ENSMUSG00000028402	Mpdz	6	5	40.208	2	0.939367	2	2	2.27651	GO0007155 cell adhesion, GO:0042552 myelination, GO:0007155 cell adhesion, GO:0042552 myelination	GO0005515 protein binding, GO:0005515 protein binding, GO:0008022 protein C-terminus binding, GO:0005515 protein binding, GO:0005515 protein binding, GO:0008022 protein C-terminus binding, GO:0008022 protein C-terminus binding, GO:0005515 protein binding, GO:0005515 protein binding, GO:0005515 protein binding, GO:0005515 protein binding, GO:0005515 protein binding, GO:0005515 protein binding, GO:…	GO0016020 membrane, GO:0005886 plasma membrane, GO:0005737 cytoplasm, GO:0030054 cell junction, GO:0045202 synapse, GO:0045211 postsynaptic membrane, GO:0031410 cytoplasmic vesicle, GO:0042995 cell projection, GO:0016324 apical plasma membrane, GO:0005923 bicellular tight junction, GO:0005923 bicellular tight junction, GO:0030425 dendrite, GO:0043005 neuron projection, GO:0014069 postsynaptic den…	FALSE	GO0005198 structural molecule activity, GO0005516 calmodulin binding, GO0017022 myosin binding, GO0009881 photoreceptor activity, GO0030159 receptor signaling complex scaffold activity, GO0031473 myosin III binding, GO0005515 protein binding	GO0007605 sensory perception of sound, GO0008104 protein localization, GO0007601 visual perception, GO0007602 phototransduction, GO0071482 cellular response to light stimulus, GO0016059 deactivation of rhodopsin mediated signaling, GO0050962 detection of light stimulus involved in sensory perception, GO0050896 response to stimulus	GO0016028 rhabdomere, GO0016027 inaD signaling complex, GO0016020 membrane, GO0005886 plasma membrane	FALSE	FALSE	FALSE	TRUE	FALSE	TRUE	TRUE	FALSE	TRUE	TRUE	TRUE	FALSE	FALSE	TRUE	TRUE	FALSE	FALSE	FALSE	TRUE	FALSE	FALSE	FALSE	FALSE	FALSE	FALSE	FALSE
FBgn0001269	inv	ENSMUSG00000058665	En1	0	0	0.551674	NA	NA	0	NA	NA	GO0006355 regulation of transcription, DNA-templated, GO:0007275 multicellular organism development, GO:0010468 regulation of gene expression, GO:0010468 regulation of gene expression, GO:0045944 positive regulation of transcription by RNA polymerase II, GO:0000122 negative regulation of transcription by RNA polymerase II, GO:0006357 regulation of transcription by RNA polymerase II, GO:0030182 ne…	GO0003677 DNA binding, GO:0043565 sequence-specific DNA binding, GO:0005515 protein binding, GO:0000978 RNA polymerase II proximal promoter sequence-specific DNA binding, GO:0043565 sequence-specific DNA binding, GO:0001227 DNA-binding transcription repressor activity, RNA polymerase II-specific, GO:0000978 RNA polymerase II proximal promoter sequence-specific DNA binding, GO:0001227 DNA-binding …	GO0005634 nucleus, GO:0005634 nucleus, GO:0005634 nucleus, GO:0016020 membrane, GO:0016586 RSC-type complex	TRUE	GO0003677 DNA binding, GO0043565 sequence-specific DNA binding	GO0006351 transcription, DNA-templated, GO0006355 regulation of transcription, DNA-templated, GO0007275 multicellular organism development, GO0007474 imaginal disc-derived wing vein specification, GO0007400 neuroblast fate determination, GO0050832 defense response to fungus, GO0048100 wing disc anterior/posterior pattern formation, GO0007386 compartment pattern specification, GO0006357 regulation…	GO0005634 nucleus, GO0016586 RSC-type complex	FALSE	FALSE	FALSE	TRUE	FALSE	FALSE	TRUE	FALSE	FALSE	FALSE	FALSE	FALSE	FALSE	FALSE	FALSE	TRUE	FALSE	FALSE	TRUE	FALSE	FALSE	FALSE	FALSE	FALSE	FALSE	FALSE
FBgn0001276	ix	ENSMUSG00000003444	Med29	7	6	15.6895	NA	NA	1	NA	NA	GO0008150 biological_process	GO0003674 molecular_function	GO0016592 mediator complex, GO:0005634 nucleus, GO:0005654 nucleoplasm, GO:0005654 nucleoplasm, GO:0016592 mediator complex, GO:0005654 nucleoplasm	FALSE	GO0003712 transcription coregulator activity, GO0008134 transcription factor binding	GO0006351 transcription, DNA-templated, GO0006357 regulation of transcription by RNA polymerase II, GO0030154 cell differentiation, GO0060548 negative regulation of cell death, GO0035263 genital disc sexually dimorphic development, GO0007548 sex differentiation, GO0007530 sex determination, GO0018993 somatic sex determination, GO0019101 female somatic sex determination, GO0048804 imaginal disc-de…	GO0016592 mediator complex, GO0005634 nucleus	FALSE	FALSE	FALSE	FALSE	FALSE	FALSE	FALSE	FALSE	FALSE	FALSE	FALSE	FALSE	FALSE	FALSE	FALSE	FALSE	FALSE	FALSE	FALSE	FALSE	FALSE	FALSE	FALSE	FALSE	FALSE	FALSE
FBgn0001280	janA	ENSMUSG00000036504	Phpt1	11	10	157.008	1	0.0158021	4	0	-3.13764	GO0035971 peptidyl-histidine dephosphorylation, GO:0050860 negative regulation of T cell receptor signaling pathway, GO:0006470 protein dephosphorylation, GO:2000147 positive regulation of cell motility, GO:2000249 regulation of actin cytoskeleton reorganization, GO:0035774 positive regulation of insulin secretion involved in cellular response to glucose stimulus, GO:2000147 positive regulation o…	GO0101006 protein histidine phosphatase activity, GO:0016787 hydrolase activity, GO:0004721 phosphoprotein phosphatase activity, GO:0044325 ion channel binding, GO:0019855 calcium channel inhibitor activity, GO:0101006 protein histidine phosphatase activity, GO:0019855 calcium channel inhibitor activity, GO:0044325 ion channel binding, GO:0101006 protein histidine phosphatase activity	GO0005829 cytosol, GO:0005829 cytosol, GO:0005829 cytosol, GO:0005737 cytoplasm, GO:0005829 cytosol	FALSE	GO0003674 molecular_function, GO0101006 protein histidine phosphatase activity	GO0030154 cell differentiation, GO0007548 sex differentiation, GO0035971 peptidyl-histidine dephosphorylation	GO0005829 cytosol, GO0005575 cellular_component	FALSE	FALSE	FALSE	TRUE	TRUE	FALSE	FALSE	FALSE	FALSE	FALSE	FALSE	FALSE	TRUE	FALSE	FALSE	FALSE	FALSE	FALSE	FALSE	FALSE	FALSE	FALSE	FALSE	FALSE	FALSE	FALSE
FBgn0001291	Jra	ENSMUSG00000052684, ENSMUSG00000052837, ENSMUSG00000071076	Jun, Junb, Jund	10	9	122.324	0	-1.38954	2	NA	NA	GO0006355 regulation of transcription, DNA-templated, GO:0043547 positive regulation of GTPase activity, GO:0045944 positive regulation of transcription by RNA polymerase II, GO:0045944 positive regulation of transcription by RNA polymerase II, GO:0045944 positive regulation of transcription by RNA polymerase II, GO:0045944 positive regulation of transcription by RNA polymerase II, GO:0000122 neg…	GO0003677 DNA binding, GO:0003700 DNA-binding transcription factor activity, GO:0005515 protein binding, GO:0042802 identical protein binding, GO:0042803 protein homodimerization activity, GO:0046982 protein heterodimerization activity, GO:0003682 chromatin binding, GO:0001228 DNA-binding transcription activator activity, RNA polymerase II-specific, GO:0003677 DNA binding, GO:0000981 DNA-binding …	GO0005634 nucleus, GO:0005634 nucleus, GO:0005634 nucleus, GO:0005654 nucleoplasm, GO:0005654 nucleoplasm, GO:0005829 cytosol, GO:0000790 nuclear chromatin, GO:0005667 transcription factor complex, GO:0000790 nuclear chromatin, GO:0005829 cytosol, GO:0005654 nucleoplasm, GO:0005667 transcription factor complex, GO:0005667 transcription factor complex, GO:0017053 transcriptional repressor complex,…	FALSE	GO0003677 DNA binding, GO0003700 DNA-binding transcription factor activity, GO0000981 DNA-binding transcription factor activity, RNA polymerase II-specific, GO0000978 RNA polymerase II proximal promoter sequence-specific DNA binding, GO0003713 transcription coactivator activity, GO0046982 protein heterodimerization activity, GO0005515 protein binding, GO0008134 transcription factor binding	GO0006351 transcription, DNA-templated, GO0006355 regulation of transcription, DNA-templated, GO0051124 synaptic growth at neuromuscular junction, GO0045944 positive regulation of transcription by RNA polymerase II, GO0046843 dorsal appendage formation, GO0007391 dorsal closure, GO0000122 negative regulation of transcription by RNA polymerase II, GO0000165 MAPK cascade, GO0051726 regulation of ce…	GO0005634 nucleus, GO0005829 cytosol, GO0005654 nucleoplasm, GO0005667 transcription factor complex, GO0000790 nuclear chromatin	FALSE	TRUE	FALSE	TRUE	TRUE	FALSE	FALSE	FALSE	FALSE	TRUE	TRUE	FALSE	TRUE	FALSE	FALSE	TRUE	TRUE	TRUE	FALSE	FALSE	TRUE	FALSE	TRUE	FALSE	FALSE	TRUE
FBgn0001296	kar	ENSMUSG00000019838, ENSMUSG00000033965	Slc16a10, Slc16a2	4	3	12.2241	NA	NA	2	2	4.35144	GO0055085 transmembrane transport, GO:0070327 thyroid hormone transport, GO:0015801 aromatic amino acid transport, GO:0055085 transmembrane transport, GO:0070327 thyroid hormone transport, GO:0015801 aromatic amino acid transport, GO:0055085 transmembrane transport, GO:0070327 thyroid hormone transport, GO:0015801 aromatic amino acid transport, GO0055085 transmembrane transport, GO:0070327 thyroi…	GO0015349 thyroid hormone transmembrane transporter activity, GO:0015173 aromatic amino acid transmembrane transporter activity, GO:0015349 thyroid hormone transmembrane transporter activity, GO:0015173 aromatic amino acid transmembrane transporter activity, GO:0015349 thyroid hormone transmembrane transporter activity, GO:0015173 aromatic amino acid transmembrane transporter activity, GO0015349 …	GO0016021 integral component of membrane, GO:0005887 integral component of plasma membrane, GO:0016020 membrane, GO:0005886 plasma membrane, GO:0016323 basolateral plasma membrane, GO:0016021 integral component of membrane, GO:0005887 integral component of plasma membrane, GO:0016020 membrane, GO:0016021 integral component of membrane, GO:0005887 integral component of plasma membrane, GO:0016020 …	FALSE	GO0008028 monocarboxylic acid transmembrane transporter activity	GO0055085 transmembrane transport, GO0006727 ommochrome biosynthetic process	GO0016021 integral component of membrane, GO0016020 membrane	FALSE	FALSE	FALSE	TRUE	TRUE	TRUE	TRUE	FALSE	FALSE	FALSE	FALSE	FALSE	TRUE	FALSE	TRUE	TRUE	FALSE	TRUE	FALSE	FALSE	FALSE	FALSE	FALSE	FALSE	FALSE	FALSE
FBgn0001301	kel	ENSMUSG00000031605	Klhl2	9	9	79.9224	3	0.997695	3	NA	NA	GO0016567 protein ubiquitination	GO0005515 protein binding, GO:0003779 actin binding, GO:0042802 identical protein binding, GO:0042803 protein homodimerization activity, GO:0003779 actin binding, GO:0003779 actin binding, GO:0042802 identical protein binding, GO:0005515 protein binding	GO0005737 cytoplasm, GO:0005737 cytoplasm, GO:0015629 actin cytoskeleton, GO:0005856 cytoskeleton, GO:0042995 cell projection, GO:0005829 cytosol, GO:0015629 actin cytoskeleton, GO:0031463 Cul3-RING ubiquitin ligase complex, GO:0001725 stress fiber, GO:0001726 ruffle, GO:0030027 lamellipodium, GO:0015629 actin cytoskeleton	FALSE	GO0005515 protein binding	NA	NA	FALSE	FALSE	FALSE	TRUE	FALSE	FALSE	FALSE	TRUE	FALSE	FALSE	FALSE	FALSE	FALSE	FALSE	FALSE	FALSE	TRUE	FALSE	TRUE	FALSE	FALSE	FALSE	FALSE	FALSE	FALSE	FALSE
FBgn0001308	Khc	ENSMUSG00000006740, ENSMUSG00000026764, ENSMUSG00000074657	Kif5b, Kif5c, Kif5a	12	11	290.354	4	3.01648	4	1	4.84521	GO0007018 microtubule-based movement, GO:0007018 microtubule-based movement, GO:0071346 cellular response to interferon-gamma, GO:0043268 positive regulation of potassium ion transport, GO:0051642 centrosome localization, GO:0042391 regulation of membrane potential, GO:0007017 microtubule-based process, GO:0090316 positive regulation of intracellular protein transport, GO:0007028 cytoplasm organi…	GO0005524 ATP binding, GO:0008017 microtubule binding, GO:0003777 microtubule motor activity, GO:0016887 ATPase activity, GO:0005515 protein binding, GO:0000166 nucleotide binding, GO:0042802 identical protein binding, GO:0003777 microtubule motor activity, GO:0008017 microtubule binding, GO:0003777 microtubule motor activity, GO:0003777 microtubule motor activity, GO:0008017 microtubule binding,…	GO0048471 perinuclear region of cytoplasm, GO:0005829 cytosol, GO:0015630 microtubule cytoskeleton, GO:0005737 cytoplasm, GO:0005737 cytoplasm, GO:0005737 cytoplasm, GO:0005856 cytoskeleton, GO:0043005 neuron projection, GO:0005874 microtubule, GO:0005871 kinesin complex, GO:0005874 microtubule, GO:0030139 endocytic vesicle, GO:0044295 axonal growth cone, GO:0005815 microtubule organizing center,…	TRUE	GO0008017 microtubule binding, GO0005524 ATP binding, GO0042802 identical protein binding, GO0003777 microtubule motor activity, GO0003774 motor activity, GO0005523 tropomyosin binding, GO0008574 ATP-dependent microtubule motor activity, plus-end-directed, GO0000166 nucleotide binding, GO0016887 ATPase activity, GO0005515 protein binding	GO0008345 larval locomotory behavior, GO0046843 dorsal appendage formation, GO0007018 microtubule-based movement, GO0070868 heterochromatin organization involved in chromatin silencing, GO0007411 axon guidance, GO0007409 axonogenesis, GO0008088 axo-dendritic transport, GO0048312 intracellular distribution of mitochondria, GO0007097 nuclear migration, GO0048813 dendrite morphogenesis, GO0046785 mi…	GO0005829 cytosol, GO0005737 cytoplasm, GO0045202 synapse, GO1904115 axon cytoplasm, GO0005871 kinesin complex, GO0035371 microtubule plus-end, GO0032839 dendrite cytoplasm, GO0030478 actin cap, GO0005856 cytoskeleton, GO0005874 microtubule	FALSE	FALSE	FALSE	TRUE	TRUE	TRUE	TRUE	TRUE	TRUE	TRUE	TRUE	TRUE	TRUE	TRUE	TRUE	TRUE	TRUE	TRUE	FALSE	TRUE	TRUE	FALSE	TRUE	TRUE	TRUE	TRUE
FBgn0001313	kl-2	ENSMUSG00000005237	Dnah2	0	0	1.61336	1	1.48097	0	2	2.59491	GO0007018 microtubule-based movement, GO:0007018 microtubule-based movement, GO:0007018 microtubule-based movement, GO:0007018 microtubule-based movement	GO0005524 ATP binding, GO:0003777 microtubule motor activity, GO:0000166 nucleotide binding, GO:0008569 ATP-dependent microtubule motor activity, minus-end-directed, GO:0045503 dynein light chain binding, GO:0045505 dynein intermediate chain binding, GO:0051959 dynein light intermediate chain binding, GO:0003774 motor activity, GO:0003777 microtubule motor activity, GO:0005524 ATP binding, GO:000…	GO0030286 dynein complex, GO:0005737 cytoplasm, GO:0030286 dynein complex, GO:0036156 inner dynein arm, GO:0005856 cytoskeleton, GO:0042995 cell projection, GO:0005874 microtubule, GO:0031514 motile cilium, GO:0005929 cilium, GO:0031514 motile cilium, GO:0030286 dynein complex	FALSE	GO0005524 ATP binding, GO0003777 microtubule motor activity, GO0042623 ATPase activity, coupled, GO0008569 ATP-dependent microtubule motor activity, minus-end-directed, GO0045503 dynein light chain binding, GO0045505 dynein intermediate chain binding, GO0051959 dynein light intermediate chain binding, GO0016787 hydrolase activity, GO0016887 ATPase activity	GO0007018 microtubule-based movement, GO0003341 cilium movement, GO0036159 inner dynein arm assembly	GO0016021 integral component of membrane, GO0030286 dynein complex, GO0036156 inner dynein arm, GO0016020 membrane, GO0031514 motile cilium	FALSE	FALSE	FALSE	TRUE	FALSE	FALSE	FALSE	FALSE	FALSE	TRUE	FALSE	FALSE	TRUE	FALSE	FALSE	TRUE	FALSE	TRUE	FALSE	FALSE	FALSE	FALSE	FALSE	FALSE	FALSE	FALSE
FBgn0001319	kn	ENSMUSG00000010476, ENSMUSG00000022053, ENSMUSG00000053552, ENSMUSG00000057098	Ebf3, Ebf2, Ebf4, Ebf1	2	1	4.45792	NA	NA	1	NA	NA	GO0006355 regulation of transcription, DNA-templated, GO:0007275 multicellular organism development, GO:0045944 positive regulation of transcription by RNA polymerase II, GO:0045893 positive regulation of transcription, DNA-templated, GO:0045893 positive regulation of transcription, DNA-templated, GO:0045944 positive regulation of transcription by RNA polymerase II, GO:0006355 regulation of trans…	GO0003677 DNA binding, GO:0003700 DNA-binding transcription factor activity, GO:0046983 protein dimerization activity, GO:0046872 metal ion binding, GO:0005515 protein binding, GO:0000978 RNA polymerase II proximal promoter sequence-specific DNA binding, GO:0001228 DNA-binding transcription activator activity, RNA polymerase II-specific, GO:0003677 DNA binding, GO:0003700 DNA-binding transcriptio…	GO0005634 nucleus, GO:0005634 nucleus, GO:0005634 nucleus, GO:0005634 nucleus, GO:0005634 nucleus, GO:0005634 nucleus, GO:0005634 nucleus, GO:0005634 nucleus, GO:0005634 nucleus, GO:0005634 nucleus, GO:0005634 nucleus, GO:0005634 nucleus, GO0005634 nucleus, GO:0005634 nucleus, GO:0005634 nucleus, GO:0005634 nucleus, GO:0005634 nucleus, GO:0005634 nucleus, GO0005634 nucleus, GO:0005634 nucleus, GO…	TRUE	GO0003677 DNA binding, GO0046872 metal ion binding, GO0003700 DNA-binding transcription factor activity, GO0046983 protein dimerization activity	GO0006351 transcription, DNA-templated, GO0006355 regulation of transcription, DNA-templated, GO0007275 multicellular organism development, GO0045944 positive regulation of transcription by RNA polymerase II, GO0007526 larval somatic muscle development, GO0045087 innate immune response, GO0048813 dendrite morphogenesis, GO0001700 embryonic development via the syncytial blastoderm, GO0007476 imagi…	GO0005634 nucleus	FALSE	FALSE	FALSE	FALSE	FALSE	FALSE	FALSE	FALSE	FALSE	FALSE	FALSE	FALSE	FALSE	FALSE	FALSE	FALSE	FALSE	FALSE	TRUE	FALSE	FALSE	FALSE	FALSE	FALSE	FALSE	FALSE
FBgn0001324	kto	ENSMUSG00000056476, ENSMUSG00000079487	Med12l, Med12	6	5	10.5485	1	0.264972	1	1	1.84216	GO0006357 regulation of transcription by RNA polymerase II, GO:0006357 regulation of transcription by RNA polymerase II, GO:1903508 positive regulation of nucleic acid-templated transcription, GO:0006357 regulation of transcription by RNA polymerase II, GO:0006357 regulation of transcription by RNA polymerase II, GO:0006357 regulation of transcription by RNA polymerase II, GO:1903508 positive reg…	GO0003712 transcription coregulator activity, GO:0008013 beta-catenin binding, GO:0008134 transcription factor binding, GO:0003713 transcription coactivator activity, GO:0003712 transcription coregulator activity, GO:0008013 beta-catenin binding, GO:0003712 transcription coregulator activity, GO:0008013 beta-catenin binding, GO:0008134 transcription factor binding, GO:0003713 transcription coacti…	GO0016592 mediator complex, GO:0005634 nucleus, GO:0005634 nucleus, GO:0016592 mediator complex, GO:0016592 mediator complex, GO:0016592 mediator complex, GO:0005634 nucleus, GO:0005634 nucleus, GO:0016592 mediator complex, GO:0016592 mediator complex, GO:0005634 nucleus, GO:0005634 nucleus, GO:0016592 mediator complex, GO:0016592 mediator complex, GO:0005634 nucleus, GO:0005634 nucleus, GO:00165…	TRUE	GO0003712 transcription coregulator activity, GO0003713 transcription coactivator activity, GO0005515 protein binding	GO0006351 transcription, DNA-templated, GO0048749 compound eye development, GO0006357 regulation of transcription by RNA polymerase II, GO0035072 ecdysone-mediated induction of salivary gland cell autophagic cell death, GO0007406 negative regulation of neuroblast proliferation, GO0036011 imaginal disc-derived leg segmentation, GO0022416 chaeta development, GO0090263 positive regulation of canonic…	GO0016592 mediator complex, GO0005700 polytene chromosome, GO0070847 core mediator complex, GO0005634 nucleus	FALSE	FALSE	FALSE	FALSE	FALSE	FALSE	FALSE	FALSE	FALSE	FALSE	FALSE	FALSE	FALSE	FALSE	FALSE	FALSE	FALSE	FALSE	FALSE	FALSE	FALSE	FALSE	TRUE	FALSE	FALSE	TRUE
FBgn0001330	kz	ENSMUSG00000029480	Dhx37	1	1	5.04612	0	-0.890843	0	0	-0.977644	GO0000462 maturation of SSU-rRNA from tricistronic rRNA transcript (SSU-rRNA, 5.8S rRNA, LSU-rRNA), GO:0000462 maturation of SSU-rRNA from tricistronic rRNA transcript (SSU-rRNA, 5.8S rRNA, LSU-rRNA), GO:0000462 maturation of SSU-rRNA from tricistronic rRNA transcript (SSU-rRNA, 5.8S rRNA, LSU-rRNA)	GO0005524 ATP binding, GO:0003676 nucleic acid binding, GO:0004386 helicase activity, GO:0016787 hydrolase activity, GO:0000166 nucleotide binding, GO:0003723 RNA binding, GO:0034459 ATP-dependent 3'-5' RNA helicase activity, GO:0003723 RNA binding, GO:0034459 ATP-dependent 3'-5' RNA helicase activity, GO:0003723 RNA binding, GO:0034459 ATP-dependent 3'-5' RNA helicase activity	GO0005634 nucleus, GO:0005730 nucleolus, GO:0005634 nucleus, GO:0005730 nucleolus, GO:0005634 nucleus, GO:0005730 nucleolus	FALSE	GO0003723 RNA binding, GO0005524 ATP binding, GO0003676 nucleic acid binding, GO0004386 helicase activity, GO0004004 ATP-dependent RNA helicase activity, GO0016887 ATPase activity, GO0000166 nucleotide binding, GO0016787 hydrolase activity, GO0034459 ATP-dependent 3'-5' RNA helicase activity	GO0006396 RNA processing, GO0000462 maturation of SSU-rRNA from tricistronic rRNA transcript (SSU-rRNA, 5.8S rRNA, LSU-rRNA)	GO0005730 nucleolus, GO0005737 cytoplasm, GO0005634 nucleus	FALSE	FALSE	FALSE	FALSE	FALSE	FALSE	FALSE	FALSE	FALSE	FALSE	FALSE	FALSE	FALSE	FALSE	FALSE	FALSE	FALSE	FALSE	FALSE	FALSE	FALSE	FALSE	FALSE	FALSE	FALSE	FALSE
FBgn0001491	l(1)10Bb	ENSMUSG00000038722	Bud31	11	10	78.2433	0	-1.78445	3	0	-2.09921	GO0006397 mRNA processing, GO:0008380 RNA splicing, GO:1903508 positive regulation of nucleic acid-templated transcription, GO:0000398 mRNA splicing, via spliceosome, GO:0008150 biological_process, GO:2000825 positive regulation of androgen receptor activity, GO:0006397 mRNA processing, GO:0008380 RNA splicing, GO:1903508 positive regulation of nucleic acid-templated transcription, GO:0000398 mRN…	GO0003674 molecular_function, GO:0030374 nuclear receptor transcription coactivator activity, GO:0035257 nuclear hormone receptor binding, GO:0003674 molecular_function, GO:0030374 nuclear receptor transcription coactivator activity, GO:0035257 nuclear hormone receptor binding, GO:0003674 molecular_function, GO:0030374 nuclear receptor transcription coactivator activity, GO:0035257 nuclear hormon…	GO0005634 nucleus, GO:0005681 spliceosomal complex, GO:0005681 spliceosomal complex, GO:0005575 cellular_component, GO:0000790 nuclear chromatin, GO:0005634 nucleus, GO:0005681 spliceosomal complex, GO:0005681 spliceosomal complex, GO:0005575 cellular_component, GO:0000790 nuclear chromatin, GO:0005634 nucleus, GO:0005681 spliceosomal complex, GO:0005681 spliceosomal complex, GO:0005575 cellular_…	FALSE	GO0003674 molecular_function	GO0000398 mRNA splicing, via spliceosome	GO0005634 nucleus, GO0071013 catalytic step 2 spliceosome, GO0071011 precatalytic spliceosome, GO0005681 spliceosomal complex	FALSE	FALSE	FALSE	FALSE	FALSE	FALSE	FALSE	FALSE	FALSE	FALSE	FALSE	FALSE	FALSE	FALSE	FALSE	FALSE	FALSE	FALSE	FALSE	FALSE	FALSE	FALSE	FALSE	FALSE	FALSE	FALSE
FBgn0001565	Hlc	ENSMUSG00000004393	Ddx56	6	5	10.2409	0	-0.818794	0	NA	NA	GO0042254 ribosome biogenesis, GO:0006364 rRNA processing, GO:0010976 positive regulation of neuron projection development, GO:0010976 positive regulation of neuron projection development	GO0005524 ATP binding, GO:0003676 nucleic acid binding, GO:0016787 hydrolase activity, GO:0003723 RNA binding, GO:0000166 nucleotide binding, GO:0004386 helicase activity, GO:0005524 ATP binding, GO:0003676 nucleic acid binding	GO0005634 nucleus, GO:0005730 nucleolus, GO:0005730 nucleolus, GO:0005730 nucleolus	FALSE	GO0005524 ATP binding, GO0003676 nucleic acid binding, GO0004004 ATP-dependent RNA helicase activity, GO0016787 hydrolase activity, GO0016887 ATPase activity, GO0004386 helicase activity	GO0010501 RNA secondary structure unwinding, GO0006364 rRNA processing	GO0005730 nucleolus, GO0005737 cytoplasm	FALSE	FALSE	FALSE	TRUE	TRUE	FALSE	FALSE	TRUE	FALSE	TRUE	TRUE	TRUE	FALSE	FALSE	FALSE	TRUE	TRUE	TRUE	TRUE	FALSE	FALSE	FALSE	FALSE	FALSE	FALSE	FALSE
FBgn0001612	Grip91	ENSMUSG00000000759	Tubgcp3	7	6	15.0892	0	-0.98339	0	0	-8.36257	GO0000226 microtubule cytoskeleton organization, GO:0007020 microtubule nucleation, GO:0007020 microtubule nucleation, GO:0000226 microtubule cytoskeleton organization, GO:0051321 meiotic cell cycle, GO:0031122 cytoplasmic microtubule organization, GO:0000278 mitotic cell cycle, GO:0051225 spindle assembly, GO:0051415 microtubule nucleation by interphase microtubule organizing center	GO0043015 gamma-tubulin binding, GO:0043015 gamma-tubulin binding, GO:0051011 microtubule minus-end binding, GO:0043015 gamma-tubulin binding, GO:0043015 gamma-tubulin binding	GO0005737 cytoplasm, GO:0005856 cytoskeleton, GO:0000922 spindle pole, GO:0005874 microtubule, GO:0005815 microtubule organizing center, GO:0000922 spindle pole, GO:0005815 microtubule organizing center, GO:0005737 cytoplasm, GO:0005737 cytoplasm, GO:0005856 cytoskeleton, GO:0005874 microtubule, GO:0005813 centrosome, GO:0005813 centrosome, GO:0005814 centriole, GO:0000923 equatorial microtubule …	FALSE	GO0008017 microtubule binding, GO0005200 structural constituent of cytoskeleton, GO0043015 gamma-tubulin binding, GO0051011 microtubule minus-end binding	GO0051298 centrosome duplication, GO0007140 male meiotic nuclear division, GO0007017 microtubule-based process, GO0000212 meiotic spindle organization, GO0000226 microtubule cytoskeleton organization, GO0031122 cytoplasmic microtubule organization, GO0090307 mitotic spindle assembly, GO0051415 microtubule nucleation by interphase microtubule organizing center, GO0007020 microtubule nucleation, GO…	GO0005874 microtubule, GO0005875 microtubule associated complex, GO0005815 microtubule organizing center, GO0000922 spindle pole, GO0000923 equatorial microtubule organizing center, GO0008275 gamma-tubulin small complex, GO0005813 centrosome, GO0005737 cytoplasm, GO0005856 cytoskeleton, GO0072686 mitotic spindle, GO0000930 gamma-tubulin complex	FALSE	FALSE	FALSE	TRUE	FALSE	TRUE	FALSE	FALSE	FALSE	FALSE	FALSE	FALSE	TRUE	FALSE	FALSE	FALSE	FALSE	FALSE	FALSE	FALSE	FALSE	FALSE	FALSE	FALSE	FALSE	FALSE
FBgn0001624	dlg1	ENSMUSG00000020886, ENSMUSG00000022770, ENSMUSG00000052572	Dlg4, Dlg1, Dlg2	11	10	86.9647	3	1.27576	3	3	4.52999	GO0007204 positive regulation of cytosolic calcium ion concentration, GO:0007268 chemical synaptic transmission, GO:0098609 cell-cell adhesion, GO:0065003 protein-containing complex assembly, GO:0045184 establishment of protein localization, GO:0048168 regulation of neuronal synaptic plasticity, GO:0035176 social behavior, GO:0035418 protein localization to synapse, GO:0050885 neuromuscular proce…	GO0005515 protein binding, GO:0005515 protein binding, GO:0005515 protein binding, GO:0005198 structural molecule activity, GO:0019894 kinesin binding, GO:0044877 protein-containing complex binding, GO:0019901 protein kinase binding, GO:0030165 PDZ domain binding, GO:0005102 signaling receptor binding, GO:0019900 kinase binding, GO:0008022 protein C-terminus binding, GO:0019903 protein phosphatas…	GO0016020 membrane, GO:0071944 cell periphery, GO:0005886 plasma membrane, GO:0005737 cytoplasm, GO:0005737 cytoplasm, GO:0030054 cell junction, GO:0045202 synapse, GO:0045211 postsynaptic membrane, GO:0005886 plasma membrane, GO:0005886 plasma membrane, GO:0042995 cell projection, GO:0016020 membrane, GO:0016020 membrane, GO:0005911 cell-cell junction, GO:0030054 cell junction, GO:0005783 endopl…	TRUE	GO0004385 guanylate kinase activity, GO0005515 protein binding, GO0016740 transferase activity, GO0035255 ionotropic glutamate receptor binding, GO0005154 epidermal growth factor receptor binding	GO0046037 GMP metabolic process, GO0046710 GDP metabolic process, GO0051124 synaptic growth at neuromuscular junction, GO0007165 signal transduction, GO0045475 locomotor rhythm, GO0008049 male courtship behavior, GO0001708 cell fate specification, GO0007391 dorsal closure, GO0007155 cell adhesion, GO0000122 negative regulation of transcription by RNA polymerase II, GO0000132 establishment of mito…	GO0031594 neuromuscular junction, GO0045211 postsynaptic membrane, GO0016020 membrane, GO0045202 synapse, GO0005886 plasma membrane, GO0061174 type I terminal bouton, GO0043195 terminal bouton, GO0045179 apical cortex, GO0005938 cell cortex, GO0061689 tricellular tight junction, GO0016323 basolateral plasma membrane, GO0071212 subsynaptic reticulum, GO0005856 cytoskeleton, GO0016328 lateral plasm…	TRUE	TRUE	TRUE	TRUE	TRUE	TRUE	TRUE	TRUE	TRUE	TRUE	TRUE	TRUE	TRUE	TRUE	TRUE	TRUE	TRUE	TRUE	TRUE	FALSE	TRUE	FALSE	FALSE	FALSE	FALSE	TRUE
FBgn0001941	ifc	ENSMUSG00000021263, ENSMUSG00000038633, ENSMUSG00000038768	Degs2, Degs1, 9130409I23Rik	9	8	66.3601	NA	NA	2	NA	NA	GO0006629 lipid metabolic process, GO:0006629 lipid metabolic process, GO:0030148 sphingolipid biosynthetic process, GO:0055114 oxidation-reduction process, GO:0030148 sphingolipid biosynthetic process, GO:0046513 ceramide biosynthetic process, GO:0006667 sphinganine metabolic process, GO:0006629 lipid metabolic process, GO:0030148 sphingolipid biosynthetic process, GO:0055114 oxidation-reduction…	GO0042284 sphingolipid delta-4 desaturase activity, GO:0016491 oxidoreductase activity, GO:0042284 sphingolipid delta-4 desaturase activity, GO:0042284 sphingolipid delta-4 desaturase activity, GO:0000170 sphingosine hydroxylase activity, GO:0042284 sphingolipid delta-4 desaturase activity, GO:0016491 oxidoreductase activity, GO:0042284 sphingolipid delta-4 desaturase activity, GO:0042284 sphingo…	GO0016020 membrane, GO:0016021 integral component of membrane, GO:0016021 integral component of membrane, GO:0016020 membrane, GO:0005783 endoplasmic reticulum, GO:0005789 endoplasmic reticulum membrane, GO:0016021 integral component of membrane, GO:0016020 membrane, GO:0005783 endoplasmic reticulum, GO:0005789 endoplasmic reticulum membrane, GO0016021 integral component of membrane, GO:0016020 m…	FALSE	GO0042284 sphingolipid delta-4 desaturase activity, GO0016491 oxidoreductase activity	GO0007283 spermatogenesis, GO0006629 lipid metabolic process, GO0007053 spindle assembly involved in male meiosis, GO0055114 oxidation-reduction process, GO0046513 ceramide biosynthetic process, GO0030148 sphingolipid biosynthetic process	GO0005739 mitochondrion, GO0005886 plasma membrane, GO0016006 Nebenkern, GO0070938 contractile ring, GO0016021 integral component of membrane, GO0016020 membrane	FALSE	FALSE	FALSE	TRUE	TRUE	TRUE	TRUE	TRUE	TRUE	FALSE	FALSE	TRUE	TRUE	TRUE	FALSE	TRUE	TRUE	TRUE	TRUE	FALSE	FALSE	FALSE	FALSE	FALSE	FALSE	FALSE
FBgn0001942	eIF4A	ENSMUSG00000022884, ENSMUSG00000059796	Eif4a2, Eif4a1	11	10	308.274	0	-1.26418	3	1	1.06419	GO0006412 translation, GO:0006413 translational initiation, GO:1990830 cellular response to leukemia inhibitory factor, GO:1900260 negative regulation of RNA-directed 5'-3' RNA polymerase activity, GO:0006413 translational initiation, GO:0006413 translational initiation, GO:0006413 translational initiation, GO:0006413 translational initiation, GO:0006413 translational initiation, GO:0006413 trans…	GO0005524 ATP binding, GO:0003743 translation initiation factor activity, GO:0003676 nucleic acid binding, GO:0004004 ATP-dependent RNA helicase activity, GO:0016787 hydrolase activity, GO:0003723 RNA binding, GO:0000166 nucleotide binding, GO:0004386 helicase activity, GO:0016887 ATPase activity, GO:0003743 translation initiation factor activity, GO:0004004 ATP-dependent RNA helicase activity, G…	GO0048471 perinuclear region of cytoplasm, GO:0048471 perinuclear region of cytoplasm, GO:0048471 perinuclear region of cytoplasm, GO0005737 cytoplasm, GO:0005737 cytoplasm	FALSE	GO0005524 ATP binding, GO0003676 nucleic acid binding, GO0016779 nucleotidyltransferase activity, GO0004004 ATP-dependent RNA helicase activity, GO0003743 translation initiation factor activity, GO0003724 RNA helicase activity, GO0000166 nucleotide binding, GO0016740 transferase activity, GO0016787 hydrolase activity, GO0003723 RNA binding, GO0016887 ATPase activity, GO0004386 helicase activity, …	GO0000278 mitotic cell cycle, GO0048477 oogenesis, GO0030718 germ-line stem cell population maintenance, GO0048132 female germ-line stem cell asymmetric division, GO0010501 RNA secondary structure unwinding, GO0007279 pole cell formation, GO0002168 instar larval development, GO0000381 regulation of alternative mRNA splicing, via spliceosome, GO0006413 translational initiation, GO0007446 imaginal …	GO0005829 cytosol, GO0005634 nucleus, GO0005730 nucleolus, GO0043186 P granule, GO0016281 eukaryotic translation initiation factor 4F complex, GO0005737 cytoplasm	FALSE	FALSE	FALSE	TRUE	TRUE	TRUE	TRUE	TRUE	TRUE	TRUE	TRUE	TRUE	TRUE	TRUE	TRUE	TRUE	TRUE	TRUE	FALSE	FALSE	FALSE	FALSE	FALSE	FALSE	FALSE	FALSE
FBgn0001961	Arpc1	ENSMUSG00000029621, ENSMUSG00000029622	Arpc1a, Arpc1b	11	10	189.189	3	0.896195	4	2	3.55169	GO0030833 regulation of actin filament polymerization, GO:0034314 Arp2/3 complex-mediated actin nucleation, GO:0034314 Arp2/3 complex-mediated actin nucleation, GO:0034314 Arp2/3 complex-mediated actin nucleation, GO:0030833 regulation of actin filament polymerization, GO:0030833 regulation of actin filament polymerization, GO:0034314 Arp2/3 complex-mediated actin nucleation, GO0030833 regulation…	GO0005515 protein binding, GO:0005515 protein binding, GO:0003779 actin binding, GO:0051015 actin filament binding, GO:0005515 protein binding, GO0005515 protein binding, GO:0003779 actin binding, GO:0044877 protein-containing complex binding, GO:0051015 actin filament binding, GO:0051015 actin filament binding, GO:0005200 structural constituent of cytoskeleton, GO:0005200 structural constituent …	GO0015629 actin cytoskeleton, GO:0005885 Arp2/3 protein complex, GO:0005634 nucleus, GO:0005634 nucleus, GO:0005737 cytoplasm, GO:0005856 cytoskeleton, GO:0005885 Arp2/3 protein complex, GO:0035861 site of double-strand break, GO:0005885 Arp2/3 protein complex, GO:0005885 Arp2/3 protein complex, GO:0036195 muscle cell projection membrane, GO:0005885 Arp2/3 protein complex, GO:0015629 actin cytosk…	FALSE	GO0005200 structural constituent of cytoskeleton, GO0003779 actin binding, GO0051015 actin filament binding, GO0005515 protein binding	GO0006886 intracellular protein transport, GO0045747 positive regulation of Notch signaling pathway, GO0007409 axonogenesis, GO0007413 axonal fasciculation, GO0034314 Arp2/3 complex-mediated actin nucleation, GO0000902 cell morphogenesis, GO0033627 cell adhesion mediated by integrin, GO0030029 actin filament-based process, GO0030037 actin filament reorganization involved in cell cycle, GO0051491 …	GO0005737 cytoplasm, GO0005885 Arp2/3 protein complex, GO0015629 actin cytoskeleton, GO0005856 cytoskeleton	FALSE	FALSE	FALSE	TRUE	TRUE	TRUE	FALSE	TRUE	TRUE	FALSE	TRUE	FALSE	FALSE	FALSE	TRUE	FALSE	TRUE	TRUE	FALSE	FALSE	FALSE	FALSE	FALSE	FALSE	FALSE	FALSE
[truncated: 6,807 more rows]
