# Supplementary material for: Murine glial protrusion transcripts predict localized Drosophila glial mRNAs involved in plasticity
Source: J Cell Biol. 2024 Jul 22;223(10):e202306152. doi: 10.1083/jcb.202306152 (PMC11262410; doi:10.1083/jcb.202306152)
Supplement: Table S2 — shows Gene Ontology (GO) enrichment analysis of 1,740 glial protrusion localized genes output table. [file JCB_202306152_TableS2.xlsx]

## Sheet: Supp02
ontology	ID	Description	GeneRatio	foreground_nominator	foreground_denominator	BgRatio	background_nominator	background_denominator	pvalue	p.adjust	qvalue	geneID	Count	fc	l2fc	log10_padjust
bp	GO:0002181	cytoplasmic translation	101/1637	101	1637	128/6356	128	6356	5.99879e-37	2.71145e-33	2.09263e-33	RpLP0/eIF4A/RpL36/RpS5a/RpLP1/RpS3/RpL32/mle/RpLP2/RpL4/sta/RpL40/RpS27A/RpS14a/RpS14a/me31B/RpS2/orb/eIF2beta/RpS17/RpL7/RpL23/RpS15Aa/RpS13/RpS9/RpL18A/RpS18/RpS19a/RpL13/RpS4/RpL11/RpL7A/RpL22/RpS21/RpL9/eIF3i/RpL29/RpS3A/RpL14/RpS20/RpL3/RpL39/RpL10/RpL23A/RpL15/RpL35/Pink1/RpL17/RpS28b/RpL37a/eIF5/RpL36A/RpL24/RpL21/CG8635/RpS15Ab/RpS11/eIF3m/RpS23/RpS15/RpS16/CNBP/RpL12/RpL28/eIF1/RpL18/RpL…	101	3.0637	1.61528	32.5668
bp	GO:0051603	proteolysis involved in protein catabolic process	141/1637	141	1637	302/6356	302	6356	7.16153e-16	1.41404e-12	1.09132e-12	Pka-C1/Hsc70-3/eIF4A/Prosbeta6/dco/Rpn8/sgg/RpL40/RpS27A/Ubi-p63E/Prosalpha4/Ubc6/gol/Calr/faf/gcl/Uch/Prosbeta1/eff/poe/Cdc27/Cp1/CkIalpha/Diap2/Rpt2/Rpn10/Cul1/Cnx99A/Vsp37A/Prosalpha5/Usp47/Cbl/Rpt6/Vps28/eIF3h/Vps25/Uba1/Prosbeta2/Prosalpha7/EloB/inc/SkpA/Roc1a/Ubc10/Prosbeta3/Rad23/STUB1/Stam/Tnks/Hrd3/Rpt5/Rpt4/Rpt3/Rpt1/Rpn7/Rpn6/Rpn5/Rpn9/Rpn2/Rpn11/Rpn1/REG/Prosbeta5/Pink1/UbcE2H/Usp7/Ct…	141	1.81279	0.858211	11.8495
bp	GO:0006412	translation	179/1637	179	1637	414/6356	414	6356	9.38525e-16	1.41404e-12	1.09132e-12	RpLP0/bru1/eEF1alpha2/eEF2/Hrb98DE/eIF4A/AspRS/RpL36/RpS5a/RpLP1/RpS3/RpL32/mle/pum/RpLP2/RpL4/sta/stau/RpL40/RpS27A/RpS14a/RpS14a/me31B/Hrb27C/RpS2/orb/eIF2beta/RpS17/RpL7/Pabp2/RpL23/RpS15Aa/RpS13/RpS9/RpL18A/RpS18/RpS19a/NAT1/heph/RpL13/RpS4/msi/twin/mRpL12/RpL11/RpL7A/eIF4E1/RpL22/RpS21/Lis-1/RpL9/eIF3i/RpL29/RpS3A/Rga/RpL14/RpS20/eRF3/Rack1/eIF4B/RpL3/Xbp1/eIF3h/RpL39/eIF4G1/RpL10/eIF3e/eIF1…	179	1.67876	0.747394	11.8495
bp	GO:0019941	modification-dependent protein catabolic process	133/1637	133	1637	283/6356	283	6356	2.64518e-15	2.98905e-12	2.30687e-12	Pka-C1/Hsc70-3/eIF4A/Prosbeta6/dco/Rpn8/sgg/RpL40/RpS27A/Ubi-p63E/Prosalpha4/Ubc6/gol/Calr/faf/gcl/Uch/Prosbeta1/eff/poe/Cdc27/CkIalpha/Diap2/Rpt2/Rpn10/Cul1/Cnx99A/Vsp37A/Prosalpha5/Usp47/Cbl/Rpt6/Vps28/eIF3h/Vps25/Uba1/Prosbeta2/Prosalpha7/EloB/inc/SkpA/Roc1a/Ubc10/Prosbeta3/Rad23/STUB1/Stam/Tnks/Rpt5/Rpt4/Rpt3/Rpt1/Rpn7/Rpn6/Rpn5/Rpn9/Rpn2/Rpn11/Rpn1/Prosbeta5/Pink1/UbcE2H/Usp7/HUWE1/CG8974/CG…	133	1.82474	0.867689	11.5245
bp	GO:0016192	vesicle-mediated transport	196/1637	196	1637	471/6356	471	6356	4.19465e-15	3.0756e-12	2.37367e-12	AnxB9/BicD/bsk/Chc/cni/csw/Dab/EcR/g/Gs1/dco/lt/Pkc53E/rb/shi/spir/Syb/vap/Csp/Syt1/Ubc6/Rop/Syn/Rap1/drk/Gdi/hep/Rac1/Cdc42/Arf79F/AP-1-2beta/emp/jar/Snap25/Moe/Syx5/Sep1/nSyb/nuf/Arf102F/Arf51F/Rab2/Rab5/Rac2/Rho1/Vps26/CanB2/Lis-1/Nak/Rab10/Rab11/Rab14/Rab18/Rab7/Rab6/Past1/Rab4/Cbl/Vps28/Vps25/Dap160/Ocrl/syd/Sec13/Flo1/Crk/Clc/AP-1mu/alphaCOP/Sbf/Crag/Rlip/Sara/Drp1/Amph/Stam/Madm/Syt4/lqf/F…	196	1.61574	0.692191	11.5121
bp	GO:0043604	amide biosynthetic process	195/1637	195	1637	468/6356	468	6356	4.26501e-15	3.0756e-12	2.37367e-12	RpLP0/bru1/eEF1alpha2/eEF2/Hrb98DE/ifc/eIF4A/AspRS/RpL36/RpS5a/RpLP1/RpS3/RpL32/mle/pum/RpLP2/RpL4/sta/stau/RpL40/RpS27A/RpS14a/RpS14a/me31B/Hrb27C/RpS2/orb/eIF2beta/RpS17/RpL7/Pabp2/RpL23/RpS15Aa/Parp/RpS13/RpS9/RpL18A/RpS18/RpS19a/NAT1/heph/RpL13/RpS4/msi/twin/mRpL12/AcCoAS/RpL11/RpL7A/eIF4E1/Diap2/RpL22/RpS21/Lis-1/RpL9/eIF3i/RpL29/RpS3A/Rga/RpL14/RpS20/ATPCL/eRF3/Rack1/eIF4B/RpL3/Xbp1/eIF3h/R…	195	1.6178	0.69403	11.5121
bp	GO:0006511	ubiquitin-dependent protein catabolic process	131/1637	131	1637	279/6356	279	6356	4.76309e-15	3.0756e-12	2.37367e-12	Pka-C1/Hsc70-3/eIF4A/Prosbeta6/dco/Rpn8/sgg/RpL40/Prosalpha4/Ubc6/gol/Calr/faf/gcl/Uch/Prosbeta1/eff/poe/Cdc27/CkIalpha/Diap2/Rpt2/Rpn10/Cul1/Cnx99A/Vsp37A/Prosalpha5/Usp47/Cbl/Rpt6/Vps28/eIF3h/Vps25/Uba1/Prosbeta2/Prosalpha7/EloB/inc/SkpA/Roc1a/Ubc10/Prosbeta3/Rad23/STUB1/Stam/Tnks/Rpt5/Rpt4/Rpt3/Rpt1/Rpn7/Rpn6/Rpn5/Rpn9/Rpn2/Rpn11/Rpn1/Prosbeta5/Pink1/UbcE2H/Usp7/HUWE1/CG8974/CG8188/Ubqn/CG1544…	131	1.82307	0.866366	11.5121
bp	GO:0030163	protein catabolic process	144/1637	144	1637	317/6356	317	6356	6.09734e-15	3.15988e-12	2.43871e-12	Pka-C1/Hsc70-3/eIF4A/Prosbeta6/dco/Rpn8/sgg/RpL40/RpS27A/Ubi-p63E/Prosalpha4/Ubc6/gol/Calr/faf/gcl/Uch/Prosbeta1/eff/poe/Cdc27/Cp1/Oda/CkIalpha/Diap2/Rpt2/Rpn10/Cul1/Cnx99A/Vsp37A/Prosalpha5/Usp47/Cbl/Rpt6/Vps28/eIF3h/Vps25/Uba1/Prosbeta2/Prosalpha7/EloB/inc/SkpA/Roc1a/Timp/Ubc10/Prosbeta3/Rad23/STUB1/Stam/Tnks/Hrd3/Rpt5/Rpt4/Rpt3/Rpt1/Rpn7/Rpn6/Rpn5/Rpn9/Rpn2/Rpn11/Rpn1/REG/Prosbeta5/Pink1/UbcE2…	144	1.76376	0.818651	11.5003
bp	GO:0043043	peptide biosynthetic process	186/1637	186	1637	442/6356	442	6356	6.29179e-15	3.15988e-12	2.43871e-12	RpLP0/bru1/eEF1alpha2/eEF2/Hrb98DE/eIF4A/AspRS/RpL36/RpS5a/RpLP1/RpS3/RpL32/mle/pum/RpLP2/RpL4/sta/stau/RpL40/RpS27A/RpS14a/RpS14a/me31B/Hrb27C/RpS2/orb/eIF2beta/RpS17/RpL7/Pabp2/RpL23/RpS15Aa/Parp/RpS13/RpS9/RpL18A/RpS18/RpS19a/NAT1/heph/RpL13/RpS4/msi/twin/mRpL12/RpL11/RpL7A/eIF4E1/Diap2/RpL22/RpS21/Lis-1/RpL9/eIF3i/RpL29/RpS3A/Rga/RpL14/RpS20/eRF3/Rack1/eIF4B/RpL3/Xbp1/eIF3h/RpL39/eIF4G1/RpL10…	186	1.6339	0.708321	11.5003
bp	GO:0048477	oogenesis	190/1637	190	1637	458/6356	458	6356	1.69231e-14	7.64925e-12	5.9035e-12	bru1/arm/bic/BicD/brm/bsk/cact/CkIIbeta/Pka-C1/Chc/cni/csw/Lar/EcR/emc/ena/flw/Hrb98DE/Hsp83/if/Jra/Khc/dlg1/eIF4A/l(2)gl/Raf/pum/Ras85D/rl/Scm/sesB/sgg/shi/spir/sqh/stau/CCT1/Tm1/Pp1-87B/mts/ct/Syt1/me31B/Rop/Rap1/drk/mys/mdy/Hrb27C/hop/orb/14-3-3zeta/Top1/Klc/Parp/Dsor1/hep/Rac1/Cdc42/Akt1/msn/eff/heph/jar/cpb/fng/Moe/twin/tsr/ctp/Dp/Rab5/Rac2/Rho1/sty/Rala/Lis-1/rin/Rab10/Rab11/Rab7/Rab6/HDAC1…	190	1.61073	0.687717	11.1164
bp	GO:0043632	modification-dependent macromolecule catabolic process	133/1637	133	1637	290/6356	290	6356	2.8954e-14	1.18975e-11	9.18216e-12	Pka-C1/Hsc70-3/eIF4A/Prosbeta6/dco/Rpn8/sgg/RpL40/RpS27A/Ubi-p63E/Prosalpha4/Ubc6/gol/Calr/faf/gcl/Uch/Prosbeta1/eff/poe/Cdc27/CkIalpha/Diap2/Rpt2/Rpn10/Cul1/Cnx99A/Vsp37A/Prosalpha5/Usp47/Cbl/Rpt6/Vps28/eIF3h/Vps25/Uba1/Prosbeta2/Prosalpha7/EloB/inc/SkpA/Roc1a/Ubc10/Prosbeta3/Rad23/STUB1/Stam/Tnks/Rpt5/Rpt4/Rpt3/Rpt1/Rpn7/Rpn6/Rpn5/Rpn9/Rpn2/Rpn11/Rpn1/Prosbeta5/Pink1/UbcE2H/Usp7/HUWE1/CG8974/CG…	133	1.78069	0.832438	10.9245
bp	GO:0009968	negative regulation of signal transduction	133/1637	133	1637	291/6356	291	6356	4.02678e-14	1.51675e-11	1.17059e-11	cact/Cam/Pka-C1/Lar/dnc/E(bx)/Fas2/flw/Gbeta13F/gro/dlg1/eIF4A/l(2)gl/dco/Raf/Pp1alpha-96A/pum/Ras85D/sesB/sgg/sqh/Su(var)2-10/vap/mts/RasGAP1/Galphaq/Ubc6/Rap1/gcl/Akt1/dock/Gug/msn/eff/poe/cpb/fng/nmo/Nca/Rho1/sty/CkIalpha/Rala/Cul1/HDAC1/ATPsynD/Cbl/lig/CtBP/Rack1/Spred/Sin3A/Pp4-19C/EloB/Dap160/Pli/SkpA/Roc1a/Pten/STUB1/wdb/Ack/ics/Fmr1/Dd/SoxN/pigs/spidey/PPP4R2r/Usp7/hiw/HUWE1/Tao/Usp2/Mnn1…	133	1.77457	0.827472	10.8191
bp	GO:0007292	female gamete generation	197/1637	197	1637	484/6356	484	6356	5.08428e-14	1.76777e-11	1.36432e-11	bru1/arm/bic/BicD/brm/bsk/cact/CkIIbeta/Pka-C1/Chc/cni/csw/Lar/EcR/emc/ena/flw/Hrb98DE/Hsp83/if/Jra/Khc/dlg1/eIF4A/l(2)gl/Raf/pum/Ras85D/rl/Scm/sesB/sgg/shi/spir/sqh/stau/CCT1/Tm1/Pp1-87B/mts/ct/Syt1/me31B/Rop/Rap1/drk/mys/mdy/Hrb27C/hop/orb/14-3-3zeta/Top1/Klc/Parp/Dsor1/hep/Rac1/Cdc42/Akt1/msn/eff/heph/jar/cpb/fng/Moe/twin/tsr/ctp/dhd/Dp/Pp2B-14D/Rab5/Rac2/Rho1/sty/Rala/Lis-1/rin/Rab10/Rab11/Ra…	197	1.58036	0.660253	10.7526
bp	GO:0030029	actin filament-based process	118/1637	118	1637	251/6356	251	6356	1.06017e-13	3.42284e-11	2.64166e-11	bru1/Cam/Pka-C1/cta/ena/Actn/flw/Galphai/Gbeta13F/Galphao/if/Khc/Arpc1/l(2)gl/dco/Lam/osp/shi/sn/spir/sqh/Tm1/Tm2/fwd/mys/Mlc-c/Ggamma1/alpha-Cat/Gel/hep/Rac1/Cdc42/LamC/cora/CG10939/Spn/jar/cpb/Moe/tsr/Arp2/ctp/nuf/shot/Arf51F/Rac2/Rho1/Mlp84B/CanB2/Rab11/sktl/Rack1/Pkn/RhoGEF2/Ocrl/Fim/trio/Crk/CG13366/DAAM/Sbf/siz/Rok/Pten/Ack/GMF/pigs/CG6891/Rab35/Arpc5/Arpc2/CAP/cpa/Slik/Cip4/Abp1/Sra-1/RhoG…	118	1.82534	0.868164	10.4656
bp	GO:0006897	endocytosis	80/1637	80	1637	148/6356	148	6356	1.14972e-13	3.46449e-11	2.6738e-11	BicD/bsk/Chc/csw/Dab/EcR/g/dco/lt/Pkc53E/rb/shi/vap/Syt1/drk/hep/Rac1/Cdc42/Arf79F/emp/jar/Moe/Arf102F/Arf51F/Rab5/Rac2/Rho1/Lis-1/Nak/Rab11/Rab7/Past1/Rab4/Cbl/Vps25/Dap160/Ocrl/Flo1/Crk/Clc/Rlip/Drp1/lqf/AP-1gamma/CG9132/Tao/Rab35/Snx1/Reps/EndoB/Synj/Vps35/asrij/Eps-15/CG8176/CG8507/EndoA/Nrx-1/PIP4K/krz/CG31729/Synd/lap/spin/step/stmA/mnb/Nedd4/lqfR/tweek/fwe/Gprk2/nsl1/pyd/scrib/mib1/garz/AP…	80	2.09876	1.06954	10.4604
bp	GO:0007166	cell surface receptor signaling pathway	199/1637	199	1637	494/6356	494	6356	1.25882e-13	3.55617e-11	2.74456e-11	arm/ben/bsk/cact/Pka-C1/csw/Dab/Lar/E(bx)/Fas2/flw/Gbeta13F/Galphao/gro/Hsp83/if/dlg1/eIF4A/l(2)gl/dco/hyd/Raf/Pp1alpha-96A/pum/Ras85D/rl/sgg/sqh/Su(var)2-10/vap/Pp1-87B/mts/RasGAP1/GlyP/Rap1/drk/mys/hop/tws/14-3-3zeta/Eip63E/gcl/Dsor1/hep/Rac1/Cdc42/Akt1/htl/dock/Gug/msn/eff/Ssdp/Cdc37/fng/BRWD3/nmo/Rac2/Rho1/sty/Vps26/CkIalpha/Cul1/Lis-1/Nak/HDAC1/Cdk4/Pitslre/Usp47/dos/Cbl/lig/Pdk1/CtBP/Rack1/…	199	1.56409	0.645322	10.449
bp	GO:0048585	negative regulation of response to stimulus	145/1637	145	1637	330/6356	330	6356	1.38971e-13	3.69498e-11	2.8517e-11	cact/Cam/Pka-C1/Lar/dnc/E(bx)/Fas2/flw/Gbeta13F/gro/Jra/dlg1/eIF4A/l(2)gl/dco/Lam/Raf/Pp1alpha-96A/pum/Ras85D/sesB/sgg/sqh/Su(var)2-10/vap/mts/Csp/RasGAP1/Galphaq/Ubc6/GlyP/Rap1/faf/gcl/Akt1/dock/Gug/msn/eff/poe/cpb/fng/nmo/Nca/Rho1/sty/CkIalpha/Rala/Cul1/HDAC1/wun/ATPsynD/Cbl/lig/CtBP/Rack1/Spred/Sin3A/Pp4-19C/EloB/Dap160/Pli/SkpA/Roc1a/Rok/Pten/STUB1/wdb/Ack/ics/Fmr1/Dd/Uba2/SoxN/pigs/spidey/PP…	145	1.70604	0.770652	10.4324
bp	GO:0006091	generation of precursor metabolites and energy	101/1637	101	1637	207/6356	207	6356	3.88476e-13	9.75506e-11	7.52871e-11	Ald1/EcR/Eno/Gapdh1/Gapdh2/Hex-A/Men/Pfk/Pgi/Pgm1/sgg/GlyP/Pgd/Scsalpha1/mAcon1/ATPsynbeta/Nc73EF/blw/ox/PhKgamma/Fdh/SdhB/sun/Pglym78/ATPsynO/ND-75/ND-23/COX5A/ND-42/Rack1/RFeSP/Gpo1/Taldo/ND-B14.5A/Idh3a/CG5009/NP15.6/aralar1/ND-ASHI/Pink1/ND-20/Nipsnap/UQCR-14/ND-24/ND-18/Rim2/ND-B17.2/ND-B14.5B/ND-13A/ND-51/COX5B/Sirup/ND-B22/COX4/ND-B12/levy/ATPsynF/ND-19/Fdx2/Cyt-c1/Atg18a/UGP/Gbs-70E/UQCR-…	101	1.89446	0.921789	10.0108
bp	GO:0007163	establishment or maintenance of cell polarity	83/1637	83	1637	159/6356	159	6356	5.10783e-13	1.21513e-10	9.37803e-11	AnxB9/awd/BicD/Pka-C1/Chc/csw/cta/Galphai/Gbeta13F/DCTN1-p150/Jra/Khc/dlg1/l(2)gl/Raf/Ras85D/sgg/sn/svp/mts/Rap1/hop/orb/tws/14-3-3zeta/Ggamma1/Parp/Rac1/Cdc42/Pfdn2/heph/Moe/tsr/ctp/Dp/nmo/Rab5/Rac2/Rho1/sty/Rala/Lis-1/rin/Rab11/Rab6/sktl/Cbl/14-3-3epsilon/Ran/lig/chb/Vps25/Rok/par-6/msk/Eb1/msps/Kap3/Klp10A/Slik/nudE/TSG101/Cont/pins/btz/cno/Pka-R1/Dys/par-1/capt/Dhc64C/aPKC/Csk/Sec23/Sec24CD/s…	83	2.02682	1.01922	9.91538
bp	GO:0030036	actin cytoskeleton organization	113/1637	113	1637	244/6356	244	6356	1.27389e-12	2.78743e-10	2.15127e-10	bru1/Pka-C1/cta/ena/Actn/flw/Galphai/Gbeta13F/Galphao/if/Khc/Arpc1/l(2)gl/dco/Lam/osp/shi/sn/spir/sqh/Tm1/Tm2/fwd/mys/Ggamma1/Gel/hep/Rac1/Cdc42/LamC/cora/CG10939/Spn/jar/cpb/Moe/tsr/Arp2/ctp/nuf/shot/Arf51F/Rac2/Rho1/Mlp84B/CanB2/Rab11/sktl/Rack1/Pkn/RhoGEF2/Ocrl/Fim/trio/Crk/CG13366/DAAM/Sbf/siz/Rok/Pten/Ack/GMF/pigs/CG6891/Arpc5/Arpc2/CAP/cpa/Slik/Cip4/Abp1/Sra-1/RhoGAP92B/tral/SCAR/mask/CG317…	113	1.79814	0.846506	9.5548
bp	GO:0023057	negative regulation of signaling	135/1637	135	1637	308/6356	308	6356	1.29505e-12	2.78743e-10	2.15127e-10	cact/Cam/Pka-C1/Lar/dnc/E(bx)/Fas2/flw/Gbeta13F/gro/dlg1/eIF4A/l(2)gl/dco/Raf/Pp1alpha-96A/pum/Ras85D/sesB/sgg/sqh/Su(var)2-10/vap/mts/RasGAP1/Galphaq/Ubc6/Rap1/gcl/Akt1/dock/Gug/msn/eff/poe/cpb/fng/nmo/Nca/Rho1/sty/CkIalpha/Rala/Cul1/HDAC1/ATPsynD/Cbl/lig/Fak/CtBP/Rack1/Spred/Sin3A/Pp4-19C/EloB/Dap160/Pli/SkpA/Roc1a/Pten/STUB1/wdb/Ack/ics/Fmr1/Dd/SoxN/pigs/spidey/PPP4R2r/Usp7/hiw/HUWE1/Tao/Usp2/…	135	1.70184	0.767094	9.5548
bp	GO:0010648	negative regulation of cell communication	134/1637	134	1637	307/6356	307	6356	2.29747e-12	4.72025e-10	3.64297e-10	cact/Cam/Pka-C1/Lar/dnc/E(bx)/Fas2/flw/Gbeta13F/gro/dlg1/eIF4A/l(2)gl/dco/Raf/Pp1alpha-96A/pum/Ras85D/sesB/sgg/sqh/Su(var)2-10/vap/mts/RasGAP1/Galphaq/Ubc6/Rap1/gcl/Akt1/dock/Gug/msn/eff/poe/cpb/fng/nmo/Nca/Rho1/sty/CkIalpha/Rala/Cul1/HDAC1/ATPsynD/Cbl/lig/CtBP/Rack1/Spred/Sin3A/Pp4-19C/EloB/Dap160/Pli/SkpA/Roc1a/Pten/STUB1/wdb/Ack/ics/Fmr1/Dd/SoxN/pigs/spidey/PPP4R2r/Usp7/hiw/HUWE1/Tao/Usp2/Mnn1…	134	1.69473	0.761059	9.32604
bp	GO:0008589	regulation of smoothened signaling pathway	51/1637	51	1637	82/6356	82	6356	2.85607e-12	5.6128e-10	4.33182e-10	Pka-C1/flw/Gbeta13F/dco/Pp1alpha-96A/sgg/sqh/Su(var)2-10/mts/Rap1/tws/Gug/eff/CkIalpha/Cul1/HDAC1/Rack1/Pp4-19C/Tnpo/Roc1a/par-6/wdb/PPP4R2r/Usp7/Rpn13/Synj/Hipk/Herc4/UbcE2M/Usp8/Npl4/krz/Sulf1/gish/Nedd4/cno/C3G/Pka-R1/Pp2A-29B/Gprk1/Ubr3/Cul3/aPKC/Gprk2/CkIIalpha/rdx/smt3/Pi4KIIIalpha/slmb/Sac1/TER94	51	2.41486	1.27194	9.25082
bp	GO:0010647	positive regulation of cell communication	149/1637	149	1637	353/6356	353	6356	3.10524e-12	5.61427e-10	4.33295e-10	ben/BicD/Pka-C1/Dab/flw/Hsp83/l(2)gl/dco/hyd/RpS3/Raf/Pp1alpha-96A/Ras85D/Su(var)2-10/Pp1-87B/mts/Rap1/drk/tws/14-3-3zeta/Eip63E/Rox8/Itpr/Parp/Rac1/Cdc42/Akt1/msn/Ssdp/Cdc37/fng/BRWD3/Mtor/sun/CkIalpha/Lis-1/Nak/Cdk4/Pitslre/Usp47/14-3-3epsilon/lig/Pdk1/CtBP/eIF3h/RhoGEF2/trio/Sec13/Crk/Tnpo/Pli/RhoGAP1A/CG14812/siz/par-6/wdb/Tnks/Nulp1/CG7028/Kap3/lqf/Lnk/Uba2/Mkrn1/Pink1/Usp7/hiw/Rab3-GEF/wcy/…	149	1.63888	0.712709	9.25071
bp	GO:0023056	positive regulation of signaling	149/1637	149	1637	353/6356	353	6356	3.10524e-12	5.61427e-10	4.33295e-10	ben/BicD/Pka-C1/Dab/flw/Hsp83/l(2)gl/dco/hyd/RpS3/Raf/Pp1alpha-96A/Ras85D/Su(var)2-10/Pp1-87B/mts/Rap1/drk/tws/14-3-3zeta/Eip63E/Rox8/Itpr/Parp/Rac1/Cdc42/Akt1/msn/Ssdp/Cdc37/fng/BRWD3/Mtor/sun/CkIalpha/Lis-1/Nak/Cdk4/Pitslre/Usp47/14-3-3epsilon/lig/Pdk1/CtBP/eIF3h/RhoGEF2/trio/Sec13/Crk/Tnpo/Pli/RhoGAP1A/CG14812/siz/par-6/wdb/Tnks/Nulp1/CG7028/Kap3/lqf/Lnk/Uba2/Mkrn1/Pink1/Usp7/hiw/Rab3-GEF/wcy/…	149	1.63888	0.712709	9.25071
bp	GO:0034329	cell junction assembly	91/1637	91	1637	185/6356	185	6356	3.31508e-12	5.76313e-10	4.44784e-10	arm/ben/Lar/ena/Fas2/Galphai/Galphao/Got2/Gs2/Jra/dlg1/l(2)gl/Atpalpha/pum/sesB/sgg/stau/Syn/Rap1/alpha-Cat/Lac/Rac1/Cdc42/Akt1/htl/Spn/cpb/Arp2/nmo/nrv2/wun/Pdk1/Fak/trio/Flo1/SkpA/TBPH/Rok/par-6/Pten/Fmr1/hiw/Tao/Eps-15/Cip4/Tsf2/Abp1/M6/Cont/Arl8/RhoGAP92B/Syp/Nrx-1/atl/BOD1/Cals/Kat60/Rheb/cpx/Fsn/Liprin-alpha/Synd/HSPC300/spin/vari/beta-Spec/alpha-Spec/futsch/mnb/Nedd4/Mob2/Mob4/p120ctn/par-…	91	1.90987	0.933478	9.23934
bp	GO:0006518	peptide metabolic process	196/1637	196	1637	500/6356	500	6356	4.20065e-12	7.03219e-10	5.42727e-10	RpLP0/bru1/eEF1alpha2/eEF2/Hrb98DE/eIF4A/AspRS/RpL36/RpS5a/RpLP1/RpS3/RpL32/mle/pum/RpLP2/RpL4/sta/stau/RpL40/RpS27A/RpS14a/RpS14a/me31B/Hrb27C/RpS2/orb/eIF2beta/RpS17/RpL7/Pabp2/RpL23/RpS15Aa/Parp/RpS13/RpS9/RpL18A/RpS18/RpS19a/NAT1/heph/RpL13/RpS4/msi/twin/mRpL12/RpL11/RpL7A/eIF4E1/Diap2/RpL22/RpS21/Lis-1/RpL9/eIF3i/RpL29/RpS3A/Rga/RpL14/RpS20/eRF3/Rack1/eIF4B/RpL3/Xbp1/eIF3h/RpL39/eIF4G1/RpL10…	196	1.52202	0.60599	9.15291
bp	GO:0007010	cytoskeleton organization	195/1637	195	1637	498/6356	498	6356	5.41695e-12	8.7445e-10	6.74878e-10	bru1/BicD/Cam/Pka-C1/Chc/cta/ena/Actn/flw/Galphai/Gbeta13F/DCTN1-p150/Galphao/Hsp83/if/Khc/dlg1/ifc/Arpc1/l(2)gl/dco/Lam/osp/sgg/shi/sn/spir/sqh/sw/Tm1/alphaTub84B/alphaTub84D/betaTub85D/Pp1-87B/Tm2/mts/fwd/Ubc6/mys/tws/14-3-3zeta/Ggamma1/Gel/hep/Rac1/Cdc42/LamC/cora/CG10939/Spn/heph/jar/cpb/Moe/tsr/Arp2/ctp/BRWD3/nuf/shot/Arf51F/Mtor/Rac2/Rho1/Mlp84B/CanB2/Lis-1/Rab11/Rab6/sktl/14-3-3epsilon/Ran…	195	1.52034	0.604393	9.05827
bp	GO:0000902	cell morphogenesis	165/1637	165	1637	405/6356	405	6356	6.74456e-12	1.05122e-09	8.11306e-10	Appl/arm/ash2/ben/brm/bsk/Cam/cta/Dab/Lar/dnc/EcR/ena/Fas2/DCTN1-p150/if/Khc/Arpc1/pho/mle/pum/ras/Ras85D/Scm/sgg/sm/sn/sqh/Tm1/Pp1-87B/ct/me31B/Galphaq/zfh1/Rap1/fs(1)h/mys/hop/eIF2beta/Mbs/alpha-Cat/hep/Rac1/Cdc42/htl/dock/msn/cpb/fra/Moe/Syx5/Snr1/tsr/Arp2/BRWD3/shot/Rab5/Rac2/Rho1/CkIalpha/Rala/Lis-1/Nak/Rab11/Rab6/HDAC1/fry/14-3-3epsilon/chb/nudC/Pka-R2/RhoGEF2/trio/DIP2/DAAM/alphaCOP/Rok/Rh…	165	1.58185	0.661609	8.97831
bp	GO:0034330	cell junction organization	127/1637	127	1637	291/6356	291	6356	9.08555e-12	1.36889e-09	1.05647e-09	Act57B/Appl/arm/awd/ben/Lar/ena/Fas2/Galphai/Galphao/Galphas/Got2/Gs2/Jra/dlg1/l(2)gl/Atpalpha/pum/sesB/sgg/shi/Sod1/stau/Syn/Rap1/mys/alpha-Cat/Lac/Rac1/Cdc42/Akt1/htl/cora/Spn/jar/cpb/Arp2/nmo/Rab2/Rac2/Rho1/nrv2/Rab11/wun/Pdk1/Fak/trio/Flo1/SkpA/TBPH/Tip60/Rok/par-6/Pten/Fmr1/Vap33/CG15309/hiw/ND-20/Frq1/Tao/Yip1d1/Dyb/Magi/Synj/Eps-15/Cip4/Tsf2/Abp1/M6/Cont/Arl8/ATP6AP2/Sra-1/RhoGAP92B/Syp/Sa…	127	1.69452	0.760874	8.86363
bp	GO:0140352	export from cell	97/1637	97	1637	205/6356	205	6356	1.14705e-11	1.67247e-09	1.29077e-09	BicD/Chc/g/DCTN1-p150/l(2)gl/dco/Atpalpha/rb/Syb/Csp/Syt1/Rop/Syn/Rap1/Gdi/Itpr/Cdc42/Arf79F/Akt1/jar/Snap25/Syx5/Sep1/tsr/nSyb/Arf102F/Arf51F/Rab2/CanB2/nrv1/nrv2/Rab10/Rab11/Rab7/Rab6/Crag/SPARC/Amph/Madm/Syt4/gammaCOP/deltaCOP/Vap33/CHOp24/p24-1/Rab3-GEF/Frq1/Rab35/nrv3/Cirl/Dyb/Syngr/eIF3m/Vps35/Syx8/rogdi/jagn/Arl8/Snx3/RhoGAP92B/Sar1/AdipoR/Scamp/cpx/7B2/bai/Tango11/CG31475/Vps11/Tango5/CG3…	97	1.83719	0.877498	8.77664
bp	GO:0007224	smoothened signaling pathway	51/1637	51	1637	85/6356	85	6356	2.01477e-11	2.84586e-09	2.19636e-09	Pka-C1/flw/Gbeta13F/dco/Pp1alpha-96A/sgg/sqh/Su(var)2-10/mts/Rap1/tws/Gug/eff/CkIalpha/Cul1/HDAC1/Rack1/Pp4-19C/Tnpo/Roc1a/par-6/wdb/PPP4R2r/Usp7/Rpn13/Synj/Hipk/Herc4/UbcE2M/Usp8/Npl4/krz/Sulf1/gish/Nedd4/cno/C3G/Pka-R1/Pp2A-29B/Gprk1/Ubr3/Cul3/aPKC/Gprk2/CkIIalpha/rdx/smt3/Pi4KIIIalpha/slmb/Sac1/TER94	51	2.32963	1.2201	8.54579
bp	GO:1902531	regulation of intracellular signal transduction	128/1637	128	1637	297/6356	297	6356	2.15709e-11	2.95456e-09	2.28025e-09	ben/Pka-C1/dnc/flw/l(2)gl/dco/Raf/Ras85D/sgg/vap/Pp1-87B/mts/Ubc6/Rap1/drk/14-3-3zeta/Rox8/Rac1/Cdc42/Akt1/msn/poe/cpb/Cdc37/Mtor/sty/CkIalpha/Rala/Cul1/ATPsynD/Cdk4/Usp47/dos/Cbl/14-3-3epsilon/lig/Pdk1/Spred/Uba1/RhoGEF2/syd/trio/Sec13/Crk/SkpA/Sbf/RhoGAP1A/Crag/Rlip/CG14812/siz/Rgl/Pten/wdb/CG7028/Ack/ics/Lnk/aru/spidey/Gapvd1/Usp7/Rab3-GEF/HUWE1/wcy/Tao/Zir/Mnn1/Ufd4/CYLD/Nup44A/RagC-D/Git/cpa…	128	1.67336	0.742746	8.52951
bp	GO:0009967	positive regulation of signal transduction	136/1637	136	1637	322/6356	322	6356	2.82562e-11	3.7087e-09	2.86228e-09	ben/Pka-C1/Dab/flw/Hsp83/l(2)gl/dco/hyd/RpS3/Raf/Pp1alpha-96A/Ras85D/Su(var)2-10/Pp1-87B/mts/Rap1/drk/tws/14-3-3zeta/Eip63E/Rox8/Parp/Rac1/Cdc42/Akt1/msn/Ssdp/Cdc37/fng/BRWD3/Mtor/sun/CkIalpha/Lis-1/Nak/Cdk4/Pitslre/Usp47/14-3-3epsilon/lig/Pdk1/CtBP/eIF3h/RhoGEF2/trio/Sec13/Crk/Tnpo/Pli/RhoGAP1A/CG14812/siz/par-6/wdb/Tnks/Nulp1/CG7028/Kap3/lqf/Lnk/Uba2/Mkrn1/Usp7/Rab3-GEF/wcy/Tao/Tsp26A/Mnn1/CYLD…	136	1.6399	0.713611	8.43078
bp	GO:0032879	regulation of localization	164/1637	164	1637	408/6356	408	6356	2.87178e-11	3.7087e-09	2.86228e-09	bic/BicD/bsk/Cam/Pka-C1/Chc/ena/Galphai/Khc/swm/l(2)gl/dco/Lam/Pkc53E/rb/sbr/sesB/sgg/sqh/stau/svp/vap/Syt1/porin/Rop/Rap1/drk/mys/mdy/Hrb27C/Itpr/Parp/hep/Rac1/Cdc42/Arf79F/Cds/Akt1/htl/msn/jar/fra/Moe/Sep1/tsr/Mtor/Rab2/Rab5/Rac2/Rho1/Cnx99A/Nak/nrv1/nrv2/Rab10/Rab11/ScpX/Rab4/Cbl/Ran/Pkn/Pi3K21B/Sin3A/Npc1a/Flo1/AP-1mu/alphaCOP/Crag/Rok/par-6/Pten/Stam/wdb/Syt4/Atf3/Lnk/gammaCOP/deltaCOP/spide…	164	1.5607	0.642191	8.43078
bp	GO:0048666	neuron development	175/1637	175	1637	446/6356	446	6356	6.29117e-11	7.89891e-09	6.09618e-09	Appl/ash2/ben/brm/bsk/Cam/Pka-C1/csw/Dab/Lar/dnc/EcR/ena/exd/Fas2/DCTN1-p150/if/Khc/Arpc1/pho/mle/Raf/pum/ras/Ras85D/Scm/sm/sn/Tm1/Pp1-87B/ct/me31B/Galphaq/Rop/zfh1/fs(1)h/mys/eIF2beta/Mbs/hdc/Dsor1/hep/Rac1/Cdc42/Arf79F/Akt1/dock/Spn/msn/eff/fra/Moe/Snr1/tsr/ctp/shot/Rab5/Rac2/Rho1/sty/Cul1/Lis-1/Nak/Rab11/Rab6/HDAC1/fry/dos/14-3-3epsilon/chb/nudC/Vps28/Pka-R2/Uba1/RhoGEF2/trio/Mkk4/DIP2/SkpA/Ro…	175	1.52349	0.607376	8.10243
bp	GO:0022603	regulation of anatomical structure morphogenesis	73/1637	73	1637	144/6356	144	6356	8.17865e-11	9.99121e-09	7.71096e-09	cta/flw/Gbeta13F/DCTN1-p150/Gs1/dco/rl/me31B/Rap1/mys/hop/Ggamma1/Rac1/Cdc42/htl/msn/fra/Moe/BRWD3/nmo/shot/Rac2/Rho1/Rala/Lis-1/Rab11/HDAC1/fry/14-3-3epsilon/nudC/RhoGEF2/trio/DAAM/Rok/RhoGAPp190/Pten/Drp1/Fmr1/Marf/Pink1/Miga/Dlic/HUWE1/Rab35/Arpc2/Hipk/nudE/Abp1/Sra-1/Sar1/atl/Ythdf/Fis1/G9a/SCAR/Trim9/HSPC300/gish/Nedd4/cno/par-1/capt/aPKC/Sec23/Sec24CD/pyd/PDZ-GEF/unc-104/Pak/Frl/LIMK1/Arpc4…	73	1.96832	0.976964	8.00038
bp	GO:0007265	Ras protein signal transduction	65/1637	65	1637	123/6356	123	6356	9.03744e-11	1.07498e-08	8.29642e-09	cta/Raf/Ras85D/Ras64B/vap/Pp1-87B/Rap1/drk/14-3-3zeta/Cdc42/Arf79F/Rab2/Rab5/Rac2/sty/Rala/Rab10/Rab11/Rab14/Rab18/Rab7/Rab6/Rab4/dos/14-3-3epsilon/Uba1/RhoGEF2/trio/Sbf/RhoGAP1A/Crag/Rlip/siz/Rok/RhoGAPp190/Rgl/aru/Gapvd1/Rab3-GEF/Rab35/RhoGAP19D/Zir/Rab9/pns/RhoGDI/Sur-8/RhoGAP92B/CG6607/Slmap/Cka/Efa6/alph/step/C3G/Mob4/Ziz/raskol/CG43658/Hmgcr/garz/smt3/Ric/PDZ-GEF/Rap2l/Rab1	65	2.05184	1.03692	7.9686
bp	GO:0071695	anatomical structure maturation	78/1637	78	1637	158/6356	158	6356	9.77848e-11	1.1333e-08	8.74653e-09	bic/BicD/bsk/CkIIbeta/Pka-C1/Chc/cni/EcR/Fas2/flw/Hsp83/Khc/dlg1/l(2)gl/Ras85D/spir/stau/Tm1/Syt1/Rop/Hrb27C/orb/14-3-3zeta/hdc/Arf79F/eff/heph/Moe/ctp/Cul1/Lis-1/Rab11/Rab6/sktl/14-3-3epsilon/chb/Vps28/Vps25/Uba1/SmD3/SkpA/Roc1a/CalpB/Rok/Stam/tapas/msps/Fmr1/papi/TSG101/Cont/Syp/Usp8/SMC1/btz/bai/shrb/alpha-Spec/glo/Pka-R1/par-1/vtd/didum/capt/Dhc64C/aPKC/cic/milt/scrib/sqd/CkIIalpha/Nrg/kis/ru…	78	1.91678	0.938686	7.94565
bp	GO:0032940	secretion by cell	93/1637	93	1637	200/6356	200	6356	1.03065e-10	1.16463e-08	8.98834e-09	BicD/Chc/g/DCTN1-p150/l(2)gl/dco/rb/Syb/Csp/Syt1/Rop/Syn/Rap1/Gdi/Itpr/Cdc42/Arf79F/Akt1/jar/Snap25/Syx5/Sep1/tsr/nSyb/Arf102F/Arf51F/Rab2/CanB2/Rab10/Rab11/Rab7/Rab6/Crag/SPARC/Amph/Madm/Syt4/gammaCOP/deltaCOP/Vap33/CHOp24/p24-1/Rab3-GEF/Frq1/Rab35/Cirl/Dyb/Syngr/eIF3m/Vps35/Syx8/rogdi/jagn/Arl8/Snx3/RhoGAP92B/Sar1/AdipoR/Scamp/cpx/7B2/bai/Tango11/CG31475/Vps11/Tango5/CG32850/Synd/Cadps/eca/ALiX…	93	1.80546	0.852367	7.93381
bp	GO:0009798	axis specification	75/1637	75	1637	151/6356	151	6356	1.5675e-10	1.72807e-08	1.33368e-08	bic/BicD/cact/CkIIbeta/Pka-C1/Chc/cni/csw/flw/Hsp83/Khc/dlg1/l(2)gl/pho/Raf/pum/Ras85D/rl/Scm/spir/stau/Tm1/Syt1/RasGAP1/Rop/fs(1)h/Hrb27C/orb/14-3-3zeta/Psc/faf/Parp/Dsor1/heph/Moe/Dp/sty/Lis-1/rin/Rab11/Rab6/dos/sktl/Cbl/14-3-3epsilon/lig/Vps25/SmD3/Rok/tapas/msps/Fmr1/Mkrn1/Rab35/papi/wkd/Syp/btz/bai/glo/Pka-R1/par-1/didum/capt/Dhc64C/aPKC/cic/milt/scrib/sqd/CkIIalpha/rump/slmb/Ge-1/TER94	75	1.9285	0.947479	7.76244
bp	GO:0007264	small GTPase mediated signal transduction	72/1637	72	1637	143/6356	143	6356	1.65685e-10	1.78308e-08	1.37614e-08	cta/Raf/Ras85D/Ras64B/vap/Pp1-87B/Rap1/drk/Gdi/14-3-3zeta/Rac1/Cdc42/Arf79F/Rab2/Rab5/Rac2/Rho1/sty/Rala/Rab10/Rab11/Rab14/Rab18/Rab7/Rab6/Rab4/dos/14-3-3epsilon/Uba1/RhoGEF2/trio/Sbf/RhoGAP1A/Crag/Rlip/siz/Rok/RhoGAPp190/Rgl/aru/Gapvd1/Rab3-GEF/Rab35/RhoGAP19D/Zir/Rab9/CdGAPr/pns/RhoGDI/Sur-8/RhoGAP92B/Miro/CG6607/CG5521/Slmap/Rheb/Cka/Efa6/alph/step/C3G/Mob4/Ziz/raskol/CG43658/Hmgcr/garz/smt3/R…	72	1.95493	0.967118	7.74883
bp	GO:0048469	cell maturation	76/1637	76	1637	155/6356	155	6356	2.57883e-10	2.69018e-08	2.07622e-08	bic/BicD/bsk/CkIIbeta/Pka-C1/Chc/cni/EcR/Fas2/flw/Hsp83/Khc/dlg1/l(2)gl/Ras85D/spir/stau/Tm1/Syt1/Rop/Hrb27C/orb/14-3-3zeta/hdc/Arf79F/eff/heph/Moe/ctp/Cul1/Lis-1/Rab11/Rab6/sktl/14-3-3epsilon/chb/Vps28/Vps25/Uba1/SmD3/SkpA/Roc1a/CalpB/Rok/Stam/tapas/msps/Fmr1/papi/TSG101/Syp/Usp8/SMC1/btz/bai/shrb/alpha-Spec/glo/Pka-R1/par-1/vtd/didum/capt/Dhc64C/aPKC/cic/milt/scrib/sqd/CkIIalpha/kis/rump/slmb/V…	76	1.90378	0.928868	7.57022
bp	GO:0046034	ATP metabolic process	66/1637	66	1637	128/6356	128	6356	2.61876e-10	2.69018e-08	2.07622e-08	Ald1/Eno/Gapdh1/Gapdh2/Hex-A/Pfk/Pgi/sesB/Vha55/ATPsynbeta/ATPsynG/blw/ox/SdhB/sun/Pglym78/ATPsynCF6/ATPsynD/ATPsynO/ND-75/ND-23/COX5A/ATPsynB/ND-42/ATPsyngamma/RFeSP/Adk1/ND-B14.5A/ATPsyndelta/ND-ASHI/Pink1/Nipsnap/UQCR-14/ND-24/ND-B17.2/ND-B14.5B/ND-13A/ND-51/COX5B/ND-B22/COX4/levy/ATPsynF/ND-19/Cyt-c1/UQCR-Q/Mics1/SdhC/ATPsynE/SdhD/dj-1beta/ATPsynC/ND-49/COX7A/COX7C/Tpi/UQCR-C2/Pgk/UQCR-11/Chc…	66	2.00202	1.00146	7.57022
bp	GO:0051246	regulation of protein metabolic process	170/1637	170	1637	437/6356	437	6356	2.71773e-10	2.72981e-08	2.1068e-08	bru1/ash2/CkIIbeta/Pka-C1/Hrb98DE/eIF4A/l(2)gl/dco/hyd/mle/pum/rb/sgg/shi/stau/Su(var)205/mts/me31B/Ubc6/Hrb27C/orb/Pabp2/Rac1/Cdc42/RpS9/Gug/heph/poe/msi/twin/Fdh/Rho1/Oda/sty/CkIalpha/Diap2/Cul1/Lis-1/HDAC1/fry/Usp47/sktl/Rga/Cbl/Rack1/Xbp1/eIF3h/Pka-R2/EloB/eIF4G1/Dap160/SkpA/Roc1a/Timp/CG14812/Rok/par-6/Pten/STUB1/wdb/Tnks/eIF3j/Dp1/Ankle2/I-2/ics/Rpn2/Rpn1/Fmr1/REG/Mkrn1/Pink1/UbcE2H/CDK2AP1…	170	1.51044	0.594966	7.56387
bp	GO:0015980	energy derivation by oxidation of organic compounds	78/1637	78	1637	161/6356	161	6356	3.10486e-10	3.05086e-08	2.35458e-08	EcR/Pgm1/sgg/GlyP/Scsalpha1/mAcon1/ATPsynbeta/Nc73EF/ox/PhKgamma/SdhB/sun/ATPsynO/ND-75/ND-23/COX5A/ND-42/Rack1/RFeSP/Gpo1/ND-B14.5A/Idh3a/NP15.6/aralar1/ND-ASHI/Pink1/ND-20/Nipsnap/UQCR-14/ND-24/Rim2/ND-B17.2/ND-B14.5B/ND-13A/ND-51/COX5B/Sirup/ND-B22/COX4/levy/ATPsynF/ND-19/Cyt-c1/Atg18a/UGP/Gbs-70E/UQCR-Q/Atg3/Atg17/Mics1/ScsbetaA/SdhC/CG5214/Idh3b/SdhD/CG5028/Atg16/dj-1beta/ND-49/COX7A/COX7C/C…	78	1.88107	0.91155	7.51558
bp	GO:0044265	cellular macromolecule catabolic process	165/1637	165	1637	422/6356	422	6356	3.24854e-10	3.12413e-08	2.41112e-08	Pka-C1/Hsc70-3/eIF4A/Prosbeta6/dco/Rpn8/pum/sgg/RpL40/RpS27A/Ubi-p63E/Prosalpha4/me31B/Ubc6/gol/Calr/faf/Pabp2/gcl/Uch/RNaseX25/Prosbeta1/eff/poe/twin/Cdc27/Cp1/CkIalpha/Diap2/Rpt2/Rpn10/Cul1/Cnx99A/Vsp37A/Prosalpha5/Usp47/Rga/Smg5/Cbl/Rpt6/Vps28/eIF3h/Vps25/Uba1/Prosbeta2/Prosalpha7/EloB/inc/SkpA/Roc1a/Ubc10/Prosbeta3/Rad23/STUB1/Stam/Tnks/Nab2/Hrd3/Rpt5/Rpt4/Rpt3/Rpt1/Rpn7/Rpn6/Rpn5/Rpn9/Rpn2/R…	165	1.51812	0.602288	7.50527
bp	GO:0048584	positive regulation of response to stimulus	154/1637	154	1637	388/6356	388	6356	3.72756e-10	3.51012e-08	2.70902e-08	ben/Pka-C1/Dab/flw/Hsp83/l(2)gl/dco/hyd/RpS3/Raf/Pp1alpha-96A/Ras85D/rl/Su(var)2-10/Pp1-87B/mts/Rap1/drk/tws/14-3-3zeta/Eip63E/Rox8/Parp/Rac1/Cdc42/Akt1/htl/msn/Ssdp/Cdc37/fng/BRWD3/mtd/Mtor/Rac2/Rho1/sun/CkIalpha/Diap2/Lis-1/Nak/Cdk4/Pitslre/Usp47/14-3-3epsilon/lig/Pdk1/CtBP/Pkn/eIF3h/RhoGEF2/trio/Sec13/Crk/Tnpo/Pli/RhoGAP1A/Crag/CG14812/siz/Rok/par-6/wdb/Tnks/Nulp1/CG7028/Kap3/lqf/Lnk/Spt6/Uba2…	154	1.54108	0.623939	7.45468
bp	GO:0045879	negative regulation of smoothened signaling pathway	33/1637	33	1637	48/6356	48	6356	4.50192e-10	4.15279e-08	3.20502e-08	Pka-C1/flw/Gbeta13F/dco/Pp1alpha-96A/sgg/sqh/mts/Gug/eff/CkIalpha/Cul1/HDAC1/Rack1/Pp4-19C/Roc1a/wdb/PPP4R2r/Synj/Herc4/UbcE2M/Npl4/krz/Sulf1/Nedd4/Pka-R1/Pp2A-29B/Cul3/Gprk2/rdx/slmb/Sac1/TER94	33	2.66936	1.4165	7.38166
bp	GO:0007349	cellularization	48/1637	48	1637	83/6356	83	6356	4.76056e-10	4.30355e-08	3.32137e-08	Act5C/Chc/Dab/EcR/DCTN1-p150/eIF4A/shi/sqh/sw/porin/me31B/faf/gcl/Cdc42/Cds/heph/jar/poe/Sep1/ctp/pnut/Rab5/Rho1/Rab11/Past1/CLIP-190/Osbp/RhoGEF2/Fim/Npc1a/Taz/nes/Ack/Fmr1/oys/eIF3m/Cip4/Duba/ScsbetaA/Capr/gish/Cul3/didum/Dhc64C/Src64B/orb2/dop/TER94	48	2.24542	1.16699	7.36617
bp	GO:0048729	tissue morphogenesis	171/1637	171	1637	444/6356	444	6356	6.01315e-10	5.3293e-08	4.11302e-08	arm/ash2/awd/brm/bsk/by/Pka-C1/csw/cta/Dab/EcR/emc/ena/Fas2/flw/Gbeta13F/DCTN1-p150/Galphao/Galphas/hth/if/Jra/dlg1/l(2)gl/dco/hyd/Lam/opa/Raf/Ras85D/rl/Scm/sgg/shi/sn/sqh/svp/ct/RasGAP1/Rap1/drk/mys/hop/orb/gol/Ggamma1/Mbs/Eip63E/hdc/alpha-Cat/Lac/Parp/Dsor1/hep/Rac1/Cdc42/Cds/htl/LamC/cora/wal/Gug/msn/heph/jar/fng/Moe/Sep1/Snr1/tsr/ctp/Dp/nmo/pnut/shot/Rab5/Rac2/Rho1/sty/CCT3/Rala/rin/Rab11/fry…	171	1.49537	0.580501	7.27333
bp	GO:0021700	developmental maturation	84/1637	84	1637	180/6356	180	6356	6.82718e-10	5.9344e-08	4.58002e-08	ben/bic/BicD/bsk/CkIIbeta/Pka-C1/Chc/cni/EcR/Fas2/flw/Hsp83/Khc/dlg1/l(2)gl/Ras85D/spir/stau/Tm1/Syt1/Rop/mys/Hrb27C/orb/14-3-3zeta/hdc/Arf79F/eff/heph/Moe/ctp/Cul1/Lis-1/Rab11/Rab6/sktl/14-3-3epsilon/chb/Vps28/Vps25/Uba1/SmD3/Mkk4/SkpA/Roc1a/CalpB/Rok/Stam/tapas/msps/Fmr1/Vap33/papi/TSG101/Cont/Syp/Usp8/SMC1/btz/bai/shrb/alpha-Spec/glo/Pka-R1/par-1/vtd/didum/capt/Dhc64C/aPKC/cic/milt/scrib/sqd/C…	84	1.81193	0.857529	7.22662
bp	GO:0002009	morphogenesis of an epithelium	167/1637	167	1637	432/6356	432	6356	7.0126e-10	5.98055e-08	4.61564e-08	arm/ash2/awd/brm/bsk/by/Pka-C1/csw/cta/Dab/EcR/emc/ena/Fas2/flw/Gbeta13F/DCTN1-p150/Galphao/Galphas/hth/if/Jra/dlg1/l(2)gl/dco/hyd/Lam/opa/Raf/Ras85D/rl/Scm/sgg/shi/sn/sqh/svp/ct/RasGAP1/Rap1/drk/mys/hop/orb/Ggamma1/Mbs/Eip63E/hdc/alpha-Cat/Lac/Parp/Dsor1/hep/Rac1/Cdc42/Cds/cora/wal/Gug/msn/heph/jar/fng/Moe/Sep1/Snr1/tsr/ctp/Dp/nmo/pnut/shot/Rab5/Rac2/Rho1/sty/CCT3/Rala/rin/Rab11/fry/Past1/Cbl/li…	167	1.50096	0.585882	7.22326
bp	GO:0046903	secretion	94/1637	94	1637	209/6356	209	6356	7.60365e-10	6.36453e-08	4.91198e-08	BicD/Chc/g/DCTN1-p150/l(2)gl/dco/rb/Syb/Csp/Syt1/Rop/Syn/Rap1/Gdi/Itpr/Cdc42/Arf79F/Akt1/jar/Snap25/Syx5/Sep1/tsr/nSyb/Arf102F/Arf51F/Rab2/CanB2/Rab10/Rab11/Rab7/Rab6/Crag/SPARC/Amph/Madm/Syt4/gammaCOP/deltaCOP/Vap33/CHOp24/p24-1/Rab3-GEF/Frq1/Rab35/IA-2/Cirl/Dyb/Syngr/eIF3m/Vps35/Syx8/rogdi/jagn/Arl8/Snx3/RhoGAP92B/Sar1/AdipoR/Scamp/cpx/7B2/bai/Tango11/CG31475/Vps11/Tango5/CG32850/Synd/Cadps/eca…	94	1.74629	0.804295	7.19623
bp	GO:0032970	regulation of actin filament-based process	52/1637	52	1637	94/6356	94	6356	8.19494e-10	6.73475e-08	5.19771e-08	Pka-C1/cta/ena/Gbeta13F/if/Arpc1/dco/Lam/shi/sqh/Tm2/mys/Ggamma1/Gel/hep/Rac1/Cdc42/LamC/jar/cpb/Moe/Rac2/Rho1/Rack1/RhoGEF2/Ocrl/Crk/DAAM/Rok/GMF/CG6891/Rab35/Arpc5/Arpc2/cpa/Cip4/Abp1/Sra-1/RhoGAP92B/SCAR/CG31715/CG32066/IRSp53/HSPC300/tmod/step/gish/Nedd4/p120ctn/Src64B/CG43658/Arpc4	52	2.14788	1.10292	7.17168
bp	GO:0032268	regulation of cellular protein metabolic process	160/1637	160	1637	411/6356	411	6356	9.06886e-10	7.31987e-08	5.64929e-08	bru1/ash2/CkIIbeta/Pka-C1/Hrb98DE/eIF4A/l(2)gl/dco/hyd/mle/pum/rb/sgg/shi/stau/Su(var)205/mts/me31B/Ubc6/Hrb27C/orb/Pabp2/Rac1/Cdc42/RpS9/Gug/heph/poe/msi/twin/Fdh/Rho1/sty/CkIalpha/Diap2/Cul1/Lis-1/HDAC1/fry/Usp47/sktl/Rga/Cbl/Rack1/Xbp1/eIF3h/Pka-R2/EloB/eIF4G1/Dap160/SkpA/Roc1a/Timp/CG14812/Rok/par-6/Pten/STUB1/wdb/Tnks/eIF3j/Dp1/Ankle2/I-2/ics/Fmr1/REG/Mkrn1/Pink1/UbcE2H/CDK2AP1/CG8974/CG1544…	160	1.51152	0.595998	7.1355
bp	GO:0045333	cellular respiration	63/1637	63	1637	123/6356	123	6356	9.58354e-10	7.59958e-08	5.86516e-08	EcR/Scsalpha1/mAcon1/ATPsynbeta/Nc73EF/ox/SdhB/sun/ATPsynO/ND-75/ND-23/COX5A/ND-42/RFeSP/Gpo1/ND-B14.5A/Idh3a/NP15.6/aralar1/ND-ASHI/Pink1/ND-20/Nipsnap/UQCR-14/ND-24/Rim2/ND-B17.2/ND-B14.5B/ND-13A/ND-51/COX5B/Sirup/ND-B22/COX4/levy/ATPsynF/ND-19/Cyt-c1/UQCR-Q/Mics1/ScsbetaA/SdhC/CG5214/Idh3b/SdhD/CG5028/dj-1beta/ND-49/COX7A/COX7C/CG6115/ND-13B/CG32026/UQCR-C2/UQCR-11/GC1/Chchd2/SdhA/kdn/Mdh2/Mdh…	63	1.98871	0.99183	7.11921
bp	GO:0048646	anatomical structure formation involved in morphogenesis	149/1637	149	1637	377/6356	377	6356	1.05329e-09	8.2084e-08	6.33504e-08	Act5C/bru1/arm/BicD/bsk/cact/Chc/cni/Dab/EcR/emc/ena/exd/Actn/flw/DCTN1-p150/hth/if/Jra/Khc/eIF4A/l(2)gl/Raf/Ras85D/rl/Scm/shi/spir/sqh/sw/Tm2/ct/porin/me31B/mys/hop/14-3-3zeta/gol/faf/gcl/Klc/hep/Rac1/Cdc42/Cds/htl/dock/heph/jar/poe/fng/fra/Mef2/Moe/Sep1/ctp/Dp/nuf/pnut/shot/Arf51F/Rab5/Rac2/Rho1/Mlp84B/CCT3/CanB2/Lis-1/Rab11/Rab6/lama/Past1/14-3-3epsilon/CtBP/CLIP-190/Osbp/chb/RhoGEF2/Rbcn-3B/F…	149	1.53455	0.617813	7.08574
bp	GO:0010033	response to organic substance	154/1637	154	1637	393/6356	393	6356	1.11554e-09	8.54614e-08	6.59569e-08	ash2/ben/bsk/Cam/Pka-C1/csw/Lar/dnc/E(bx)/EcR/Fas2/Galphas/gro/Hsc70-3/Hsc70-5/Hsp83/dlg1/eIF4A/l(2)gl/dco/Pfk/Raf/pum/Ras85D/rl/sgg/vap/mts/RasGAP1/Galphaq/GlyP/Syn/Rap1/drk/hop/Calr/Itpr/Dsor1/hep/Akt1/htl/dock/msn/Cdc37/Fdh/BRWD3/AcCoAS/Aldh/Arf51F/sty/Hsp60A/Cul1/Cnx99A/Cpr/Lis-1/Rab10/Nurf-38/Usp47/Pdk1/Pi3K21B/Xbp1/Pka-R2/cyc/aay/trio/Mkk4/Sec13/PRL-1/SkpA/Roc1a/TBPH/Timp/CG14812/Pten/Agpat…	154	1.52147	0.605466	7.06823
bp	GO:0040007	growth	141/1637	141	1637	353/6356	353	6356	1.32608e-09	9.98977e-08	7.70985e-08	arm/ben/bsk/Pka-C1/Chc/Lar/dnc/ena/Fas2/DCTN1-p150/Galphao/Jra/dlg1/l(2)gl/dco/hyd/mle/Atpalpha/Raf/pum/Ras85D/Scm/sesB/sgg/shi/sqh/stau/Su(var)2-10/Syn/mys/Eip63E/Rox8/hep/Rac1/Cdc42/Akt1/htl/poe/cpb/Arp2/mRpL12/nmo/pnut/shot/Rab5/Rac2/Rho1/Rab10/Rab11/Cdk4/14-3-3epsilon/lig/Pdk1/Fak/Uba1/RhoGEF2/trio/SkpA/DAAM/TBPH/Timp/Pten/hfp/Lnk/Fmr1/spidey/hiw/Tao/CycY/Git/Eps-15/Hipk/Cip4/NijA/Wbp2/Abp1/S…	141	1.55089	0.633092	7.00044
bp	GO:0009057	macromolecule catabolic process	175/1637	175	1637	461/6356	461	6356	1.3903e-09	1.03019e-07	7.95075e-08	Pka-C1/Hsc70-3/eIF4A/Prosbeta6/dco/Rpn8/pum/sgg/RpL40/RpS27A/Ubi-p63E/Prosalpha4/me31B/Ubc6/GlyP/gol/Calr/faf/Pabp2/gcl/Uch/RNaseX25/Prosbeta1/eff/poe/twin/Cdc27/Cp1/Oda/CkIalpha/Diap2/Rpt2/Rpn10/Cul1/Cnx99A/Vsp37A/Prosalpha5/Usp47/Rga/Smg5/Cbl/Rpt6/Vps28/eIF3h/Vps25/Uba1/Prosbeta2/Prosalpha7/EloB/inc/SkpA/Roc1a/Timp/Ubc10/Prosbeta3/Rad23/STUB1/Stam/Tnks/Nab2/Hrd3/Rpt5/Rpt4/Rpt3/Rpt1/Rpn7/Rpn6/Rp…	175	1.47391	0.559653	6.98708
bp	GO:0022604	regulation of cell morphogenesis	38/1637	38	1637	61/6356	61	6356	1.66878e-09	1.20747e-07	9.31892e-08	cta/me31B/Rap1/mys/hop/Rac1/Cdc42/htl/msn/Moe/BRWD3/Rac2/Rho1/Rala/Rab11/fry/14-3-3epsilon/nudC/RhoGEF2/Rok/Pten/Rab35/Arpc2/nudE/Abp1/Sra-1/Sar1/G9a/SCAR/HSPC300/capt/Sec23/Sec24CD/pyd/PDZ-GEF/Frl/Arpc4/Rab1	38	2.41874	1.27425	6.91812
bp	GO:0044087	regulation of cellular component biogenesis	111/1637	111	1637	262/6356	262	6356	1.68297e-09	1.20747e-07	9.31892e-08	Lar/ena/Fas2/Galphao/if/dlg1/Arpc1/dco/Lam/lt/mle/pum/sgg/shi/stau/Su(var)205/Tm1/mys/hop/tws/Gel/hep/Rac1/Cdc42/Akt1/htl/LamC/Spn/cpb/Moe/tsr/Arp2/nmo/shot/Mtor/Rho1/Cul1/Fak/Rack1/chb/Ocrl/trio/Flo1/SkpA/DAAM/TBPH/Rok/par-6/Pten/msps/Rpt4/Fmr1/GMF/hiw/CG6891/Tao/Rab35/Arpc5/Arpc2/PI31/cpa/Synj/Eps-15/Cip4/Abp1/Pex3/Sra-1/RhoGAP92B/Syp/Sar1/atl/Cals/Kat60/Rheb/SCAR/Fsn/Efa6/CG31715/CG32066/IRSp5…	111	1.64497	0.718058	6.91812
bp	GO:0032956	regulation of actin cytoskeleton organization	51/1637	51	1637	93/6356	93	6356	1.80275e-09	1.27319e-07	9.82616e-08	Pka-C1/cta/ena/Gbeta13F/if/Arpc1/dco/Lam/shi/sqh/Tm2/mys/Ggamma1/Gel/hep/Rac1/Cdc42/LamC/jar/cpb/Moe/Rac2/Rho1/Rack1/RhoGEF2/Ocrl/Crk/DAAM/Rok/GMF/CG6891/Arpc5/Arpc2/cpa/Cip4/Abp1/Sra-1/RhoGAP92B/SCAR/CG31715/CG32066/IRSp53/HSPC300/tmod/step/gish/Nedd4/p120ctn/Src64B/CG43658/Arpc4	51	2.12923	1.09033	6.89511
bp	GO:0016032	viral process	29/1637	29	1637	41/6356	41	6356	1.84066e-09	1.27997e-07	9.87845e-08	lt/shi/AP-1-2beta/Arf102F/Rab2/Rab5/Rab10/Rab11/Rab14/Rab7/Rack1/EloB/Roc1a/Mvb12/Rab35/Vps29/Ars2/TSG101/Vps60/Sar1/Vps2/Vps11/Sec61alpha/shrb/EloC/sau/Vps4/Rab1/TER94	29	2.74631	1.45749	6.8928
bp	GO:0006914	autophagy	83/1637	83	1637	181/6356	181	6356	2.48067e-09	1.65443e-07	1.27685e-07	bsk/Chc/EcR/Hsc70-5/lt/Raf/Ras85D/ref(2)P/rl/sesB/shi/Sod1/Ubi-p63E/mts/Ubc6/Sod2/hep/AP-1-2beta/Sec61beta/ctp/Rab18/Rack1/Vps28/Vps25/Uba1/Sbf/Pten/wdb/CG3530/lqf/Vha100-1/Debcl/Pink1/hiw/CG3632/wcy/CG5445/Atg101/Sec61gamma/CG5676/Atg18b/Lamp1/Nup44A/RagC-D/zda/Synj/Atg18a/BI-1/Cpsf6/Atg3/Atg17/Arl8/foxo/EndoA/Atg16/Gyf/Fis1/Buffy/ago/Rheb/wrd/bchs/mask/Vps11/Atg8a/Tango5/Sec61alpha/shrb/Desat1/…	83	1.78047	0.832258	6.78135
bp	GO:0061919	process utilizing autophagic mechanism	83/1637	83	1637	181/6356	181	6356	2.48067e-09	1.65443e-07	1.27685e-07	bsk/Chc/EcR/Hsc70-5/lt/Raf/Ras85D/ref(2)P/rl/sesB/shi/Sod1/Ubi-p63E/mts/Ubc6/Sod2/hep/AP-1-2beta/Sec61beta/ctp/Rab18/Rack1/Vps28/Vps25/Uba1/Sbf/Pten/wdb/CG3530/lqf/Vha100-1/Debcl/Pink1/hiw/CG3632/wcy/CG5445/Atg101/Sec61gamma/CG5676/Atg18b/Lamp1/Nup44A/RagC-D/zda/Synj/Atg18a/BI-1/Cpsf6/Atg3/Atg17/Arl8/foxo/EndoA/Atg16/Gyf/Fis1/Buffy/ago/Rheb/wrd/bchs/mask/Vps11/Atg8a/Tango5/Sec61alpha/shrb/Desat1/…	83	1.78047	0.832258	6.78135
bp	GO:0007308	oocyte construction	55/1637	55	1637	104/6356	104	6356	2.48896e-09	1.65443e-07	1.27685e-07	bic/BicD/CkIIbeta/Pka-C1/Chc/cni/flw/Hsp83/Khc/dlg1/l(2)gl/Ras85D/spir/stau/Tm1/Syt1/Rop/Hrb27C/orb/14-3-3zeta/heph/Moe/Lis-1/Rab11/Rab6/sktl/14-3-3epsilon/chb/Vps25/SmD3/Rok/tapas/msps/Fmr1/papi/Syp/btz/bai/alpha-Spec/glo/Pka-R1/par-1/didum/capt/Dhc64C/aPKC/cic/milt/scrib/sqd/CkIIalpha/rump/slmb/Ge-1/TER94	55	2.05336	1.03798	6.78135
bp	GO:0097435	supramolecular fiber organization	97/1637	97	1637	222/6356	222	6356	2.70834e-09	1.77416e-07	1.36925e-07	bru1/cta/ena/Actn/Gbeta13F/DCTN1-p150/if/Khc/Arpc1/dco/Lam/osp/shi/sn/spir/sqh/Tm1/Tm2/mys/Ggamma1/Gel/hep/Rac1/Cdc42/LamC/Spn/jar/cpb/Moe/tsr/Arp2/ctp/shot/Rac2/Rho1/Mlp84B/CanB2/CLIP-190/Rack1/chb/RhoGEF2/Fim/CG13366/DAAM/Rok/msps/Ack/GMF/Vap33/pigs/Klp10A/CG6891/Arpc5/Arpc2/CAP/cpa/Cip4/nudE/Abp1/Sra-1/RhoGAP92B/atl/Kat60/SCAR/mask/Efa6/CG31715/CG32066/IRSp53/HSPC300/tmod/ALiX/beta-Spec/alpha-…	97	1.6965	0.762562	6.75101
bp	GO:0048599	oocyte development	59/1637	59	1637	115/6356	115	6356	3.02854e-09	1.95557e-07	1.50926e-07	bic/BicD/CkIIbeta/Pka-C1/Chc/cni/flw/Hsp83/Khc/dlg1/l(2)gl/Ras85D/spir/stau/Tm1/Syt1/Rop/Hrb27C/orb/14-3-3zeta/heph/Moe/Lis-1/Rab11/Rab6/fry/sktl/14-3-3epsilon/chb/Vps25/SmD3/Rok/tapas/msps/Fmr1/papi/jagn/Syp/btz/bai/alpha-Spec/glo/Pka-R1/par-1/didum/capt/Dhc64C/aPKC/Gprk2/cic/milt/scrib/sqd/CkIIalpha/pAbp/rump/slmb/Ge-1/TER94	59	1.992	0.994218	6.70873
bp	GO:0000165	MAPK cascade	63/1637	63	1637	126/6356	126	6356	3.35616e-09	2.1366e-07	1.64897e-07	ben/bsk/flw/Jra/Raf/Ras85D/rl/sgg/Ubc6/Rap1/drk/Dsor1/hep/Rac1/Cdc42/msn/poe/cpb/Cdc37/Rac2/sty/Rala/ATPsynD/Usp47/Cbl/Spred/syd/Mkk4/Crk/SkpA/ics/Lnk/Rab3-GEF/HUWE1/Tao/Mnn1/Ufd4/CYLD/Gadd45/cpa/Uev1A/fmt/Mkp3/Kcmf1/Ccm3/XNP/krz/Cka/ALiX/alph/Alg-2/step/cno/Diap1/slim/hppy/rdx/smt3/PDZ-GEF/Pde8/Ptp61F/Pak/Sac1	63	1.94136	0.957065	6.67028
bp	GO:0051493	regulation of cytoskeleton organization	67/1637	67	1637	137/6356	137	6356	3.46316e-09	2.1741e-07	1.67791e-07	BicD/Pka-C1/cta/ena/Gbeta13F/if/Arpc1/dco/Lam/sgg/shi/spir/sqh/Tm2/mys/Ggamma1/Gel/hep/Rac1/Cdc42/LamC/jar/cpb/Moe/shot/Mtor/Rac2/Rho1/Rack1/chb/RhoGEF2/Ocrl/Crk/DAAM/TBPH/Rok/Eb1/msps/GMF/pigs/CG6891/Arpc5/Arpc2/cpa/Cip4/Abp1/Sra-1/RhoGAP92B/atl/SCAR/Efa6/CG31715/CG32066/IRSp53/HSPC300/tmod/step/beta-Spec/alpha-Spec/gish/futsch/Nedd4/p120ctn/Src64B/Patronin/CG43658/Arpc4	67	1.89884	0.925122	6.66272
bp	GO:0051130	positive regulation of cellular component organization	100/1637	100	1637	232/6356	232	6356	3.7161e-09	2.30093e-07	1.7758e-07	BicD/Chc/Lar/ena/DCTN1-p150/Gs1/dlg1/Arpc1/dco/Lam/mle/Pkc53E/sgg/shi/stau/Su(var)205/Tm2/Syt1/Rop/drk/mys/hop/hep/Rac1/Cdc42/Arf79F/Akt1/htl/cpb/Moe/Arp2/nmo/Cdc27/shot/Mtor/Cul1/Lis-1/Cbl/Rack1/chb/nudC/trio/Flo1/SkpA/DAAM/TBPH/Sbf/Rok/par-6/Drp1/Tnks/msps/Syt4/Rpt4/Marf/Pink1/Tao/Rab35/Yip1d1/cpa/Synj/nudE/Abp1/Sra-1/RhoGAP92B/Sar1/Nrx-1/atl/Cals/Fis1/krz/G9a/Rheb/SCAR/IRSp53/Synd/HSPC300/lap/…	100	1.67358	0.74294	6.6381
bp	GO:1901700	response to oxygen-containing compound	105/1637	105	1637	248/6356	248	6356	4.94144e-09	3.01828e-07	2.32943e-07	ash2/bsk/Cam/Cat/Pka-C1/Lar/dnc/E(bx)/EcR/Fas2/Galphas/Hsp83/dlg1/l(2)gl/dco/Pfk/pum/rl/sgg/Sod1/vap/mts/Galphaq/GlyP/Syn/Rap1/drk/Itpr/Sod2/Dsor1/Akt1/dock/ND-SGDH/Cdc37/Fdh/BRWD3/AcCoAS/Aldh/Arf51F/Cul1/Rab10/Nurf-38/Usp47/Pdk1/Pi3K21B/Pka-R2/cyc/aay/Sec13/PRL-1/SkpA/Roc1a/CG14812/Pten/Agpat2/STUB1/wdb/Lnk/Fmr1/aru/Mkrn1/Shmt/Clic/ND-20/Tao/Sirup/Jwa/RagC-D/Sod3/Vps35/Tat/Gbs-70E/rogdi/Mkp3/fox…	105	1.64389	0.717114	6.52024
bp	GO:0048589	developmental growth	121/1637	121	1637	297/6356	297	6356	5.3325e-09	3.21372e-07	2.48027e-07	arm/ben/bsk/Pka-C1/Lar/dnc/ena/Fas2/DCTN1-p150/Galphao/Jra/dlg1/l(2)gl/dco/hyd/mle/Atpalpha/Raf/pum/Ras85D/sesB/sgg/sqh/stau/Su(var)2-10/Syn/mys/Eip63E/Rox8/hep/Rac1/Cdc42/Akt1/htl/poe/cpb/Arp2/nmo/pnut/shot/Rab5/Rac2/Rho1/Rab10/Rab11/lig/Pdk1/Fak/RhoGEF2/trio/SkpA/DAAM/TBPH/Timp/Pten/Fmr1/hiw/Tao/CycY/Git/Eps-15/Hipk/Cip4/NijA/Wbp2/Abp1/TSG101/jagn/Tctp/foxo/RhoGAP92B/Syp/Nrx-1/atl/Ythdf/BOD1/dj…	121	1.58185	0.661609	6.49299
bp	GO:0019058	viral life cycle	26/1637	26	1637	36/6356	36	6356	6.37208e-09	3.78971e-07	2.9248e-07	lt/shi/AP-1-2beta/Arf102F/Rab2/Rab5/Rab10/Rab11/Rab14/Rab7/Rack1/Mvb12/Rab35/Vps29/Ars2/TSG101/Vps60/Sar1/Vps2/Vps11/Sec61alpha/shrb/sau/Vps4/Rab1/TER94	26	2.80418	1.48758	6.42139
bp	GO:0048488	synaptic vesicle endocytosis	25/1637	25	1637	34/6356	34	6356	6.85706e-09	3.97358e-07	3.0667e-07	BicD/Dab/shi/Syt1/Arf79F/Arf102F/Arf51F/Rab5/Rab11/Dap160/Drp1/Synj/Vps35/Eps-15/EndoA/Nrx-1/Synd/lap/spin/stmA/mnb/lqfR/tweek/fwe/AP-2alpha	25	2.85494	1.51346	6.40082
bp	GO:0140238	presynaptic endocytosis	25/1637	25	1637	34/6356	34	6356	6.85706e-09	3.97358e-07	3.0667e-07	BicD/Dab/shi/Syt1/Arf79F/Arf102F/Arf51F/Rab5/Rab11/Dap160/Drp1/Synj/Vps35/Eps-15/EndoA/Nrx-1/Synd/lap/spin/stmA/mnb/lqfR/tweek/fwe/AP-2alpha	25	2.85494	1.51346	6.40082
bp	GO:0007309	oocyte axis specification	53/1637	53	1637	101/6356	101	6356	6.96998e-09	3.98789e-07	3.07775e-07	bic/BicD/CkIIbeta/Pka-C1/Chc/cni/flw/Hsp83/Khc/dlg1/l(2)gl/Ras85D/spir/stau/Tm1/Syt1/Rop/Hrb27C/orb/14-3-3zeta/heph/Moe/Lis-1/Rab11/Rab6/sktl/14-3-3epsilon/Vps25/SmD3/Rok/tapas/msps/Fmr1/papi/Syp/btz/bai/glo/Pka-R1/par-1/didum/capt/Dhc64C/aPKC/cic/milt/scrib/sqd/CkIIalpha/rump/slmb/Ge-1/TER94	53	2.03746	1.02677	6.39926
bp	GO:0033043	regulation of organelle organization	113/1637	113	1637	274/6356	274	6356	7.74268e-09	4.37462e-07	3.37622e-07	BicD/Pka-C1/cta/ena/Gbeta13F/Gs1/if/Arpc1/dco/Lam/mle/sesB/sgg/shi/Sod1/spir/sqh/stau/Su(var)205/Tm2/Syt1/mys/hop/tws/Ggamma1/Sod2/Gel/hep/Rac1/Cdc42/LamC/jar/cpb/Moe/mRpL12/Cdc27/shot/Mtor/Rac2/Rho1/Cul1/Lis-1/Cdk4/14-3-3epsilon/Rack1/chb/RhoGEF2/Ocrl/Crk/SkpA/DAAM/TBPH/Sbf/Rok/Drp1/Eb1/Tnks/msps/Syt4/GMF/Marf/pigs/Pink1/Miga/CG6891/Arpc5/BuGZ/Arpc2/cpa/Synj/Slik/Cip4/Abp1/Mics1/Sra-1/Ccm3/RhoGA…	113	1.60126	0.679212	6.35906
bp	GO:0009894	regulation of catabolic process	107/1637	107	1637	256/6356	256	6356	8.25484e-09	4.60641e-07	3.55511e-07	bsk/Pka-C1/Chc/EcR/eIF4A/dco/Raf/pum/Ras85D/rl/sesB/sgg/shi/Sod1/me31B/Ubc6/GlyP/Pabp2/Sod2/hep/Akt1/AP-1-2beta/Sec61beta/poe/twin/Oda/CkIalpha/Cul1/Usp47/Rga/eIF3h/EloB/SkpA/Roc1a/Sbf/Timp/Pten/Tnks/Nab2/CG3530/Rpn2/Rpn1/Fmr1/Debcl/REG/Pink1/UbcE2H/HUWE1/CG8974/CG3632/wcy/Atg101/Sec61gamma/CG15445/Usp2/Ufd4/Pomp/Not3/Nup44A/RagC-D/PI31/CG8405/Synj/PAN3/Atg18a/BI-1/Cpsf6/Pop2/CG9705/Rnf146/Kcmf1/…	107	1.62285	0.698532	6.33664
bp	GO:0035239	tube morphogenesis	146/1637	146	1637	378/6356	378	6356	9.7827e-09	5.39242e-07	4.16173e-07	Act5C/arm/ash2/brm/bsk/by/Pka-C1/EcR/emc/Fas2/flw/DCTN1-p150/Galphao/Galphas/hth/if/Jra/dlg1/hyd/Lam/opa/Raf/Ras85D/rl/sgg/sn/sqh/svp/ct/RasGAP1/Rap1/drk/mys/hop/Mbs/hdc/Dsor1/hep/Rac1/Cdc42/Cds/cora/wal/Gug/msn/heph/jar/fng/Moe/Sep1/Snr1/tsr/ctp/nmo/pnut/shot/Rab5/Rac2/Rho1/sty/CCT3/fry/Past1/Cbl/Pkn/Vps25/RhoGEF2/EloB/Rbcn-3B/foi/trio/Crk/CG13366/Timp/Rok/par-6/msk/SPARC/Ilk/ics/VhaPPA1-1/Vha10…	146	1.49967	0.584647	6.26822
bp	GO:0042592	homeostatic process	144/1637	144	1637	372/6356	372	6356	1.05173e-08	5.72748e-07	4.42032e-07	Ald1/arm/brm/Cam/Cat/Sap-r/Lar/EcR/Eno/Gapdh2/Hex-A/Hsc70-3/if/Atpalpha/Pfk/Pgi/Raf/Ras85D/sesB/sqh/svp/Csp/Galphaq/zfh1/Plc21C/Pgd/mys/Vha55/Itpr/Lac/hep/Arf79F/Akt1/Acbp2/CG10939/Moe/Syx5/tsr/dhd/Mtor/CkIalpha/Cnx99A/Lis-1/nrv1/nrv2/Drip/ATPCL/Rack1/Xbp1/Vps25/Uba1/Rbcn-3B/foi/Sara/Pten/bgm/Madm/CG5009/Atf3/Vha100-2/Vha100-1/Nhe3/Lnk/Debcl/Men-b/snz/Miga/Tao/Npc2a/SelT/MICU1/CYLD/CG10470/nrv3/p…	144	1.50299	0.587831	6.24204
bp	GO:0022900	electron transport chain	44/1637	44	1637	79/6356	79	6356	1.25364e-08	6.74579e-07	5.20623e-07	blw/ox/SdhB/ND-75/ND-23/COX5A/ND-42/RFeSP/Gpo1/ND-B14.5A/NP15.6/aralar1/ND-ASHI/Pink1/UQCR-14/ND-24/ND-18/ND-B17.2/ND-B14.5B/ND-13A/ND-51/COX5B/ND-B22/COX4/ND-B12/levy/ND-19/Fdx2/Cyt-c1/UQCR-Q/Mics1/SdhC/SdhD/dj-1beta/ND-49/COX7C/CG6115/ND-13B/UQCR-C2/UQCR-11/GC1/Chchd2/SdhA/Etf-QO	44	2.16252	1.11272	6.17097
bp	GO:0045216	cell-cell junction organization	35/1637	35	1637	57/6356	57	6356	1.27709e-08	6.7911e-07	5.2412e-07	arm/awd/Galphai/Galphao/dlg1/l(2)gl/Atpalpha/shi/Rap1/alpha-Cat/Lac/Rac1/cora/jar/Rac2/Rho1/nrv2/Rab11/wun/par-6/Magi/Cip4/Tsf2/M6/Cont/vari/p120ctn/aPKC/Csk/pyd/Src64B/scrib/Nrg/PDZ-GEF/Pak	35	2.38412	1.25346	6.16806
bp	GO:0043161	proteasome-mediated ubiquitin-dependent protein catabolic process	90/1637	90	1637	207/6356	207	6356	1.38328e-08	7.25777e-07	5.60136e-07	Pka-C1/Hsc70-3/eIF4A/Prosbeta6/dco/Rpn8/sgg/Prosalpha4/Ubc6/Calr/gcl/Prosbeta1/eff/poe/Cdc27/CkIalpha/Rpt2/Rpn10/Cul1/Cnx99A/Prosalpha5/Usp47/Rpt6/eIF3h/Prosbeta2/Prosalpha7/EloB/inc/SkpA/Roc1a/Prosbeta3/Rad23/STUB1/Tnks/Rpt5/Rpt4/Rpt3/Rpt1/Rpn7/Rpn6/Rpn5/Rpn9/Rpn2/Rpn11/Rpn1/Prosbeta5/UbcE2H/HUWE1/CG8188/Ufd4/CG9934/Prosbeta4/Sgt/Pomp/CG7220/PI31/CG17019/Rpn13/Ntan1/CG1317/CG7546/CG4911/Rnf146/C…	90	1.68814	0.755431	6.1392
bp	GO:0007416	synapse assembly	71/1637	71	1637	152/6356	152	6356	1.39696e-08	7.25777e-07	5.60136e-07	ben/Lar/ena/Fas2/Galphao/Got2/Gs2/Jra/dlg1/Atpalpha/pum/sesB/sgg/stau/Syn/Rac1/Cdc42/Akt1/htl/Spn/cpb/Arp2/nmo/Pdk1/Fak/trio/SkpA/TBPH/par-6/Fmr1/hiw/Tao/Eps-15/Cip4/Abp1/Arl8/RhoGAP92B/Syp/Nrx-1/atl/BOD1/Cals/Kat60/Rheb/cpx/Fsn/Liprin-alpha/Synd/HSPC300/spin/beta-Spec/alpha-Spec/futsch/mnb/Nedd4/Mob2/Mob4/par-1/Atg1/aPKC/Arp3/Src64B/CaMKII/ringer/Nsf2/kis/unc-104/Pi4KIIIalpha/Pak/LIMK1/caz	71	1.81364	0.858884	6.1392
bp	GO:0048754	branching morphogenesis of an epithelial tube	31/1637	31	1637	48/6356	48	6356	1.55493e-08	7.89695e-07	6.09466e-07	arm/Lam/Raf/Ras85D/rl/hdc/Dsor1/Cdc42/Cds/Moe/shot/sty/CCT3/foi/par-6/VhaPPA1-1/Vha100-1/gammaCOP/Slik/TSG101/Mkp3/ago/Rheb/rhea/aPKC/pyd/Hph/Nsf2/Vha26/Vha13/VhaAC39-1	31	2.50759	1.3263	6.10254
bp	GO:0060446	branching involved in open tracheal system development	31/1637	31	1637	48/6356	48	6356	1.55493e-08	7.89695e-07	6.09466e-07	arm/Lam/Raf/Ras85D/rl/hdc/Dsor1/Cdc42/Cds/Moe/shot/sty/CCT3/foi/par-6/VhaPPA1-1/Vha100-1/gammaCOP/Slik/TSG101/Mkp3/ago/Rheb/rhea/aPKC/pyd/Hph/Nsf2/Vha26/Vha13/VhaAC39-1	31	2.50759	1.3263	6.10254
bp	GO:0016197	endosomal transport	56/1637	56	1637	111/6356	111	6356	1.67275e-08	8.40094e-07	6.48363e-07	AnxB9/g/shi/Syt1/Ubc6/nuf/Rab5/Rho1/Vps26/Rab11/Rab14/Rab7/Rab6/Past1/Vps28/Vps25/Dap160/AP-1mu/Sbf/Sara/Stam/Mvb12/Rab35/Vps29/Snx1/Snx6/Reps/Rab9/Synj/Vps35/Vps20/Eps-15/Vta1/CG15012/CHMP2B/Ist1/Vps60/Chmp1/Vps24/gzl/ATP6AP2/GCC185/Snx3/EndoA/CG7956/Vps2/CG30423/Vps11/lap/shrb/gish/fwe/l(2)gd1/scrib/Vha68-2/Vps4	56	1.95885	0.970004	6.07567
bp	GO:0044403	biological process involved in symbiotic interaction	24/1637	24	1637	33/6356	33	6356	1.98681e-08	9.86856e-07	7.6163e-07	lt/shi/AP-1-2beta/Arf102F/Rab2/Rab5/Rab10/Rab11/Rab14/Rab7/Rack1/Rab35/Vps29/TSG101/Vps60/Sar1/Vps2/Vps11/Sec61alpha/shrb/sau/Vps4/Rab1/TER94	24	2.82379	1.49763	6.00575
bp	GO:0044409	entry into host	23/1637	23	1637	31/6356	31	6356	2.11638e-08	1.01766e-06	7.85408e-07	lt/shi/AP-1-2beta/Arf102F/Rab2/Rab5/Rab10/Rab11/Rab14/Rab7/Rab35/Vps29/TSG101/Vps60/Sar1/Vps2/Vps11/Sec61alpha/shrb/sau/Vps4/Rab1/TER94	23	2.88072	1.52643	5.9924
bp	GO:0046718	viral entry into host cell	23/1637	23	1637	31/6356	31	6356	2.11638e-08	1.01766e-06	7.85408e-07	lt/shi/AP-1-2beta/Arf102F/Rab2/Rab5/Rab10/Rab11/Rab14/Rab7/Rab35/Vps29/TSG101/Vps60/Sar1/Vps2/Vps11/Sec61alpha/shrb/sau/Vps4/Rab1/TER94	23	2.88072	1.52643	5.9924
bp	GO:0051701	biological process involved in interaction with host	23/1637	23	1637	31/6356	31	6356	2.11638e-08	1.01766e-06	7.85408e-07	lt/shi/AP-1-2beta/Arf102F/Rab2/Rab5/Rab10/Rab11/Rab14/Rab7/Rab35/Vps29/TSG101/Vps60/Sar1/Vps2/Vps11/Sec61alpha/shrb/sau/Vps4/Rab1/TER94	23	2.88072	1.52643	5.9924
bp	GO:0010498	proteasomal protein catabolic process	95/1637	95	1637	224/6356	224	6356	2.47079e-08	1.17558e-06	9.0728e-07	Pka-C1/Hsc70-3/eIF4A/Prosbeta6/dco/Rpn8/sgg/Prosalpha4/Ubc6/Calr/gcl/Prosbeta1/eff/poe/Cdc27/CkIalpha/Rpt2/Rpn10/Cul1/Cnx99A/Prosalpha5/Usp47/Rpt6/eIF3h/Prosbeta2/Prosalpha7/EloB/inc/SkpA/Roc1a/Prosbeta3/Rad23/STUB1/Tnks/Hrd3/Rpt5/Rpt4/Rpt3/Rpt1/Rpn7/Rpn6/Rpn5/Rpn9/Rpn2/Rpn11/Rpn1/REG/Prosbeta5/UbcE2H/HUWE1/CG8974/CG8188/Usp2/Ufd4/CG9934/Prosbeta4/Sgt/Pomp/CG7220/PI31/CG17019/Rpn13/CG8405/Ntan1/C…	95	1.64669	0.719565	5.92975
bp	GO:0008360	regulation of cell shape	28/1637	28	1637	42/6356	42	6356	2.77388e-08	1.29677e-06	1.00082e-06	cta/Rap1/mys/hop/Rac1/Cdc42/htl/msn/Moe/BRWD3/Rac2/Rho1/Rab11/RhoGEF2/Rok/Pten/Rab35/Arpc2/Sra-1/SCAR/HSPC300/capt/Sec23/Sec24CD/pyd/PDZ-GEF/Frl/Arpc4	28	2.58847	1.3721	5.88714
bp	GO:0031175	neuron projection development	134/1637	134	1637	345/6356	345	6356	2.7829e-08	1.29677e-06	1.00082e-06	Appl/ash2/ben/brm/bsk/Cam/Pka-C1/Dab/Lar/dnc/EcR/ena/Fas2/DCTN1-p150/if/Khc/Arpc1/pho/mle/pum/ras/Scm/sm/sn/Tm1/Pp1-87B/ct/me31B/Galphaq/Rop/zfh1/fs(1)h/mys/eIF2beta/Mbs/hep/Rac1/Cdc42/Akt1/dock/Spn/msn/fra/Moe/Snr1/tsr/shot/Rab5/Rac2/Rho1/Lis-1/Nak/Rab6/HDAC1/fry/14-3-3epsilon/chb/nudC/Pka-R2/RhoGEF2/trio/DIP2/DAAM/TBPH/Rok/RhoGAPp190/Pten/msps/Fmr1/SoxN/Nf-YC/Dlic/HUWE1/Tao/BuGZ/CdGAPr/nudE/Abp…	134	1.50807	0.592701	5.88714
bp	GO:0060541	respiratory system development	81/1637	81	1637	183/6356	183	6356	2.8419e-08	1.31075e-06	1.01161e-06	arm/awd/Chc/csw/Fas2/DCTN1-p150/if/Lam/Atpalpha/Raf/Ras85D/rl/shi/sqh/ct/drk/mys/hop/hdc/Lac/Dsor1/Rac1/Cdc42/Cds/Akt1/cora/wal/Moe/shot/Rac2/Rho1/sty/CCT3/nrv2/wun/Cdk4/RhoGEF2/Rbcn-3B/foi/DAAM/Timp/par-6/Pten/SPARC/Stam/VhaPPA1-1/Vha100-1/gammaCOP/deltaCOP/Dlic/Rab35/Slik/TSG101/Mkp3/M6/wkd/Ccm3/ago/Rheb/Mrtf/vari/mmy/rhea/sgl/Trf2/Dhc64C/aPKC/Sec23/Sec24CD/pyd/mbf1/Src64B/Vha68-2/garz/Hph/Nrg/…	81	1.71858	0.781215	5.88248
bp	GO:0002064	epithelial cell development	102/1637	102	1637	246/6356	246	6356	3.07399e-08	1.40348e-06	1.08317e-06	bsk/cact/cni/csw/cta/Lar/EcR/emc/ena/if/Jra/Khc/dlg1/Raf/Ras85D/rl/Scm/sgg/shi/spir/sqh/CCT1/me31B/Rop/Rap1/drk/mys/Hrb27C/hop/orb/alpha-Cat/Klc/Parp/Dsor1/hep/Rac1/Cdc42/Akt1/msn/jar/cpb/fng/tsr/Dp/Rab5/Rac2/Rho1/sty/Rala/Lis-1/rin/Rab11/Rab7/lama/Rab4/Cbl/lig/Uba1/RhoGEF2/Prosalpha7/Crk/CalpB/Rok/par-6/Pten/Rpt4/GMF/Spt6/pigs/Tao/Rab35/eIF3b/Cip4/nudE/Sra-1/Syp/mask/Mrtf/Not1/kra/kuz/rhea/Diap1…	102	1.60991	0.686976	5.85279
bp	GO:0061138	morphogenesis of a branching epithelium	31/1637	31	1637	49/6356	49	6356	3.19563e-08	1.44443e-06	1.11477e-06	arm/Lam/Raf/Ras85D/rl/hdc/Dsor1/Cdc42/Cds/Moe/shot/sty/CCT3/foi/par-6/VhaPPA1-1/Vha100-1/gammaCOP/Slik/TSG101/Mkp3/ago/Rheb/rhea/aPKC/pyd/Hph/Nsf2/Vha26/Vha13/VhaAC39-1	31	2.45641	1.29655	5.8403
bp	GO:0036465	synaptic vesicle recycling	27/1637	27	1637	40/6356	40	6356	3.29982e-08	1.47675e-06	1.13972e-06	BicD/Dab/g/shi/Syt1/Arf79F/Arf102F/Arf51F/Rab5/Rab11/Dap160/Drp1/Git/Synj/Vps35/Eps-15/EndoA/Nrx-1/Synd/lap/spin/stmA/mnb/lqfR/tweek/fwe/AP-2alpha	27	2.62083	1.39002	5.83069
bp	GO:0097305	response to alcohol	42/1637	42	1637	76/6356	76	6356	3.65775e-08	1.60568e-06	1.23923e-06	ash2/Cam/Pka-C1/dnc/E(bx)/EcR/Fas2/dlg1/l(2)gl/pum/rl/vap/Syn/Itpr/BRWD3/AcCoAS/Aldh/Arf51F/Nurf-38/Pka-R2/aay/Sec13/Agpat2/aru/Shmt/Clic/Tao/Jwa/Tat/Gbs-70E/rogdi/Idh3b/G9a/vsg/Gclm/Efa6/kra/Pka-R1/Trf2/bel/hppy/Pak	42	2.14571	1.10145	5.79434
bp	GO:0007424	open tracheal system development	79/1637	79	1637	178/6356	178	6356	3.65897e-08	1.60568e-06	1.23923e-06	arm/awd/Chc/csw/Fas2/DCTN1-p150/if/Lam/Atpalpha/Raf/Ras85D/rl/shi/sqh/ct/drk/mys/hop/hdc/Lac/Dsor1/Rac1/Cdc42/Cds/Akt1/cora/wal/Moe/shot/Rac2/Rho1/sty/CCT3/nrv2/wun/Cdk4/RhoGEF2/Rbcn-3B/foi/DAAM/Timp/par-6/Pten/Stam/VhaPPA1-1/Vha100-1/gammaCOP/deltaCOP/Dlic/Rab35/Slik/TSG101/Mkp3/M6/wkd/ago/Rheb/Mrtf/vari/mmy/rhea/sgl/Trf2/Dhc64C/aPKC/Sec23/Sec24CD/pyd/mbf1/Src64B/Vha68-2/garz/Hph/Nrg/Nsf2/Sac1/V…	79	1.72323	0.785112	5.79434
bp	GO:0050807	regulation of synapse organization	67/1637	67	1637	144/6356	144	6356	4.3489e-08	1.8901e-06	1.45873e-06	Act57B/ena/Fas2/Galphao/dlg1/pum/sgg/Sod1/stau/mys/Rac1/Cdc42/Akt1/htl/Spn/cpb/Arp2/nmo/Rab2/Rab11/Fak/trio/SkpA/TBPH/Tip60/Fmr1/CG15309/hiw/ND-20/Tao/Yip1d1/Eps-15/Cip4/Abp1/Sra-1/RhoGAP92B/Syp/Sar1/Nrx-1/atl/Cals/Kat60/Rheb/Fsn/bchs/Synd/HSPC300/spin/beta-Spec/alpha-Spec/futsch/mnb/Nedd4/Mob2/Mob4/Atg1/Arp3/Src64B/CaMKII/ringer/Nsf2/kis/unc-104/Pi4KIIIalpha/Pak/Rab1/caz	67	1.80654	0.853229	5.72352
bp	GO:0009994	oocyte differentiation	63/1637	63	1637	133/6356	133	6356	4.78892e-08	2.06152e-06	1.59103e-06	bic/BicD/CkIIbeta/Pka-C1/Chc/cni/flw/Hsp83/Khc/dlg1/l(2)gl/Ras85D/spir/stau/Tm1/Syt1/Rop/Hrb27C/orb/14-3-3zeta/heph/Moe/Lis-1/Rab11/Rab6/fry/sktl/14-3-3epsilon/chb/Vps25/SmD3/Rok/tapas/msps/Fmr1/papi/cpa/nudE/jagn/Syp/btz/bai/Rbfox1/alpha-Spec/glo/Pka-R1/par-1/didum/capt/Dhc64C/aPKC/Gprk2/cic/milt/scrib/hts/sqd/CkIIalpha/pAbp/rump/slmb/Ge-1/TER94	63	1.83918	0.879062	5.68581
bp	GO:0050808	synapse organization	101/1637	101	1637	245/6356	245	6356	5.11545e-08	2.18131e-06	1.68348e-06	Act57B/Appl/ben/Lar/ena/Fas2/Galphao/Galphas/Got2/Gs2/Jra/dlg1/Atpalpha/pum/sesB/sgg/Sod1/stau/Syn/mys/Rac1/Cdc42/Akt1/htl/Spn/cpb/Arp2/nmo/Rab2/Rab11/Pdk1/Fak/trio/SkpA/TBPH/Tip60/par-6/Fmr1/Vap33/CG15309/hiw/ND-20/Frq1/Tao/Yip1d1/Dyb/Synj/Eps-15/Cip4/Abp1/Arl8/ATP6AP2/Sra-1/RhoGAP92B/Syp/Sar1/Nrx-1/atl/BOD1/Cals/Kat60/Rheb/cpx/wrd/Fsn/bchs/Liprin-alpha/CG31475/Synd/HSPC300/spin/beta-Spec/alpha-…	101	1.60063	0.678638	5.66128
bp	GO:0032990	cell part morphogenesis	128/1637	128	1637	329/6356	329	6356	5.17675e-08	2.18681e-06	1.68773e-06	Appl/ash2/ben/brm/bsk/Cam/Dab/Lar/dnc/EcR/ena/Fas2/DCTN1-p150/Hsc70-5/if/Khc/Arpc1/pho/mle/pum/ras/Scm/sm/sn/Tm1/Pp1-87B/ct/me31B/Galphaq/zfh1/fs(1)h/mys/eIF2beta/Mbs/hep/Rac1/Cdc42/dock/msn/fra/Moe/Snr1/tsr/shot/Rab5/Rac2/Rho1/Lis-1/Nak/Rab6/HDAC1/fry/Mitofilin/14-3-3epsilon/chb/nudC/Pka-R2/RhoGEF2/trio/DIP2/DAAM/Rok/RhoGAPp190/msps/Fmr1/SoxN/Marf/Nf-YC/Miga/Dlic/HUWE1/Tao/BuGZ/CdGAPr/nudE/Abp1/…	128	1.5106	0.595121	5.66019
bp	GO:0031329	regulation of cellular catabolic process	97/1637	97	1637	233/6356	233	6356	5.34148e-08	2.23551e-06	1.72531e-06	bsk/Pka-C1/Chc/EcR/eIF4A/dco/Raf/pum/Ras85D/rl/sesB/sgg/shi/Sod1/me31B/Ubc6/GlyP/Pabp2/Sod2/hep/Akt1/AP-1-2beta/Sec61beta/poe/twin/CkIalpha/Cul1/Usp47/Rga/eIF3h/EloB/SkpA/Roc1a/Sbf/Timp/Pten/Tnks/Nab2/CG3530/Fmr1/Debcl/REG/Pink1/UbcE2H/CG8974/CG3632/wcy/Atg101/Sec61gamma/CG15445/Usp2/Ufd4/Pomp/Not3/Nup44A/RagC-D/PI31/CG8405/Synj/PAN3/Atg18a/BI-1/Cpsf6/Pop2/CG9705/Rnf146/Kcmf1/foxo/Ythdf/Atg16/Gyf…	97	1.61641	0.692792	5.65062
bp	GO:1901565	organonitrogen compound catabolic process	164/1637	164	1637	445/6356	445	6356	5.42514e-08	2.24969e-06	1.73625e-06	Pka-C1/Gdh/Got2/Gs2/Hsc70-3/eIF4A/Prosbeta6/dco/Rpn8/sgg/RpL40/RpS27A/Ubi-p63E/Prosalpha4/Ubc6/gol/Calr/faf/gcl/Uch/Prosbeta1/eff/poe/Cdc27/Cp1/Oda/Ahcy/CkIalpha/Diap2/Rpt2/Rpn10/Cul1/Cnx99A/Vsp37A/Prosalpha5/Usp47/Cbl/Rpt6/Vps28/eIF3h/Vps25/Oat/Uba1/Prosbeta2/Prosalpha7/EloB/CG17896/inc/SkpA/Roc1a/Timp/Ubc10/Prosbeta3/Rad23/STUB1/Stam/Tnks/Hrd3/Rpt5/Rpt4/Rpt3/Rpt1/Rpn7/Rpn6/Rpn5/Rpn9/Rpn2/Rpn11/…	164	1.43093	0.516955	5.64788
bp	GO:0008286	insulin receptor signaling pathway	36/1637	36	1637	62/6356	62	6356	6.27899e-08	2.57052e-06	1.98386e-06	Lar/Hsp83/rl/sgg/mts/GlyP/drk/Dsor1/Akt1/dock/Cdc37/Cul1/Usp47/Pdk1/Pi3K21B/SkpA/Roc1a/Pten/STUB1/wdb/Lnk/Fmr1/Mkrn1/Mkp3/foxo/CycG/PIP4K/Rheb/HDAC4/wrd/step/Mob4/Pp2A-29B/Ptp61F/Glo1/slmb	36	2.25448	1.17279	5.58998
bp	GO:0001763	morphogenesis of a branching structure	31/1637	31	1637	50/6356	50	6356	6.34947e-08	2.57052e-06	1.98386e-06	arm/Lam/Raf/Ras85D/rl/hdc/Dsor1/Cdc42/Cds/Moe/shot/sty/CCT3/foi/par-6/VhaPPA1-1/Vha100-1/gammaCOP/Slik/TSG101/Mkp3/ago/Rheb/rhea/aPKC/pyd/Hph/Nsf2/Vha26/Vha13/VhaAC39-1	31	2.40728	1.2674	5.58998
bp	GO:0051124	synaptic assembly at neuromuscular junction	62/1637	62	1637	131/6356	131	6356	6.36943e-08	2.57052e-06	1.98386e-06	ben/Lar/ena/Fas2/Galphao/Jra/dlg1/Atpalpha/pum/sesB/sgg/stau/Syn/Cdc42/Akt1/htl/cpb/Arp2/nmo/Pdk1/Fak/trio/SkpA/TBPH/Fmr1/hiw/Tao/Eps-15/Cip4/Abp1/RhoGAP92B/Syp/Nrx-1/atl/BOD1/Kat60/Rheb/cpx/Fsn/Liprin-alpha/Synd/HSPC300/spin/beta-Spec/alpha-Spec/futsch/mnb/Mob2/Mob4/par-1/Atg1/Arp3/Src64B/CaMKII/ringer/Nsf2/kis/unc-104/Pi4KIIIalpha/Pak/LIMK1/caz	62	1.83762	0.877838	5.58998
bp	GO:0051640	organelle localization	78/1637	78	1637	177/6356	177	6356	6.4946e-08	2.59784e-06	2.00495e-06	BicD/flw/g/Galphai/DCTN1-p150/Khc/dlg1/l(2)gl/Lam/sesB/shi/spir/sqh/Syb/alphaTub84B/Pp1-87B/Rop/faf/msn/jar/Snap25/Syx5/Arp1/ctp/nSyb/Mtor/Lis-1/Rab10/Rab11/Rab7/Ran/emb/chb/nudC/Rilpl/Rok/Drp1/Eb1/msps/Fmr1/gammaCOP/deltaCOP/Vap33/Marf/Pink1/Klp10A/Rab35/Rim2/Syngr/Slik/nudE/Syx8/ArfGAP3/Pi4KIIalpha/jagn/Arl8/Sar1/Miro/pins/wrd/bchs/Liprin-alpha/Vps11/ALiX/lap/pix/cno/didum/larp/Dhc64C/Bsg/aPKC/…	78	1.71103	0.774861	5.58539
bp	GO:0007267	cell-cell signaling	148/1637	148	1637	395/6356	395	6356	7.76665e-08	3.07941e-06	2.37661e-06	arm/BicD/Cat/Pka-C1/Chc/dnc/Fas2/flw/DCTN1-p150/Galphao/Galphas/gro/dlg1/dco/hyd/Atpalpha/Pp1alpha-96A/pum/rl/sesB/sgg/shi/Sod1/svp/Syb/Pp1-87B/mts/Csp/Syt1/Galphaq/Rop/Syn/Plc21C/Rap1/Gdi/tws/Eip63E/Itpr/Sod2/Cdc42/Arf79F/Akt1/Snap25/Ssdp/Syx5/nmo/Sap47/nSyb/Arf102F/Arf51F/Rho1/Vps26/CkIalpha/Cul1/CanB2/Usp47/CtBP/Sin3A/SkpA/Roc1a/TBPH/Tip60/Pten/Eaat1/Tnks/Nulp1/Syt4/Kap3/Fmr1/SoxN/Vap33/CHOp24…	148	1.45479	0.540809	5.51153
bp	GO:0007169	transmembrane receptor protein tyrosine kinase signaling pathway	74/1637	74	1637	166/6356	166	6356	7.96888e-08	3.13211e-06	2.41729e-06	bsk/csw/Dab/Lar/Fas2/gro/Hsp83/dlg1/Raf/pum/Ras85D/rl/sgg/vap/mts/RasGAP1/GlyP/Rap1/drk/14-3-3zeta/gcl/Dsor1/hep/Rac1/Cdc42/Akt1/htl/dock/Gug/Cdc37/sty/Cul1/Usp47/dos/Cbl/Pdk1/Pi3K21B/Crk/SkpA/Roc1a/Pten/STUB1/wdb/Ack/Lnk/Fmr1/Mkrn1/Mvb12/Mkp3/foxo/CycG/PIP4K/krz/Sulf1/Rheb/HDAC4/wrd/mask/Ddr/alph/step/Mob4/Pp2A-29B/Cul3/sxc/sgl/cic/Src64B/hppy/PDZ-GEF/Ptp61F/Glo1/slmb/Vps4	74	1.73085	0.791479	5.50416
bp	GO:0032989	cellular component morphogenesis	154/1637	154	1637	415/6356	415	6356	8.5997e-08	3.35092e-06	2.58615e-06	Appl/bru1/ash2/ben/brm/bsk/cact/Cam/cni/Dab/Lar/dnc/EcR/emc/ena/Fas2/Actn/DCTN1-p150/Hsc70-5/if/Jra/Khc/Arpc1/pho/mle/Raf/pum/ras/rl/Scm/shi/sm/sn/Tm1/Pp1-87B/Tm2/ct/me31B/Galphaq/zfh1/fs(1)h/mys/eIF2beta/Mbs/Klc/hep/Rac1/Cdc42/dock/msn/fra/Moe/Snr1/tsr/Dp/shot/Rab5/Rac2/Rho1/Mlp84B/CanB2/Lis-1/Nak/Rab6/HDAC1/lama/fry/Mitofilin/14-3-3epsilon/chb/nudC/Pka-R2/RhoGEF2/trio/DIP2/CG13366/DAAM/Rok/RhoG…	154	1.44081	0.526884	5.47484
bp	GO:0007389	pattern specification process	143/1637	143	1637	380/6356	380	6356	9.60935e-08	3.71233e-06	2.86508e-06	AnxB9/arm/ash2/bic/BicD/brm/bsk/cact/CkIIbeta/Pka-C1/Chc/cni/csw/EcR/emc/ena/exd/flw/Hsp83/hth/Khc/dlg1/l(2)gl/pho/Raf/pum/Ras85D/rl/Scm/sgg/sn/spir/sqh/stau/Tm1/mts/ct/Syt1/RasGAP1/Rop/Rap1/fs(1)h/Hrb27C/hop/orb/tws/14-3-3zeta/nmd/Psc/faf/Parp/Dsor1/hep/Rac1/Cdc42/cora/Gug/heph/Ssdp/fng/fra/Moe/Snr1/tsr/Dp/nmo/nuf/Rho1/sty/Lis-1/rin/Rab11/Rab7/Rab6/HDAC1/Cdk4/Past1/dos/sktl/Cbl/14-3-3epsilon/lig…	143	1.46113	0.547081	5.43035
bp	GO:0070887	cellular response to chemical stimulus	134/1637	134	1637	352/6356	352	6356	1.14276e-07	4.37737e-06	3.37834e-06	ben/bsk/Cam/Pka-C1/csw/Lar/E(bx)/EcR/Galphas/gro/Hsc70-3/Hsc70-5/Hsp83/Idh/eIF4A/Raf/Ras85D/rl/sesB/sgg/Sod1/vap/mts/Syt1/RasGAP1/Galphaq/GlyP/Rap1/drk/hop/Itpr/Sod2/Dsor1/hep/Akt1/htl/dock/msn/Cdc37/msi/Fdh/sty/Hsp60A/Cul1/Lis-1/Rab10/Tom40/wun/Nurf-38/Usp47/Pdk1/emb/Pi3K21B/Xbp1/Pka-R2/Mkk4/Sec13/PRL-1/SkpA/Roc1a/TBPH/CG14812/Pten/STUB1/wdb/Syt4/Ack/lqf/Lnk/Fmr1/Dd/Mkrn1/hiw/HUWE1/CG8974/CG6762…	134	1.47808	0.563722	5.35879
bp	GO:0019915	lipid storage	31/1637	31	1637	51/6356	51	6356	1.2226e-07	4.60514e-06	3.55413e-06	rb/svp/mdy/Itpr/Arf79F/Cds/Akt1/blw/Mef2/Rac2/Ubc2/Pi3K21B/Uba1/alphaCOP/Pten/wdb/Atf3/gammaCOP/deltaCOP/spidey/snz/puml/CG5946/elm/foxo/zetaCOP/SERCA/Acsl/SNF4Agamma/CaMKII/FASN1	31	2.36008	1.23884	5.33676
bp	GO:1902600	proton transmembrane transport	31/1637	31	1637	51/6356	51	6356	1.2226e-07	4.60514e-06	3.55413e-06	Atpalpha/Vha55/ATPsynG/sun/ATPsynCF6/ATPsynD/ATPsynO/ATPsynB/Vha36-1/VhaSFD/VhaPPA1-1/VhaM9.7-b/VhaM9.7-c/Vha100-2/Vha100-1/ND-20/levy/ATPsynF/VhaM9.7-a/ATP6AP2/ATPsynE/ND-MLRQ/Vha14-1/VhaAC45/Vha16-1/Vha68-2/Vha68-1/Vha26/Vha13/Letm1/VhaAC39-1	31	2.36008	1.23884	5.33676
bp	GO:0045471	response to ethanol	28/1637	28	1637	44/6356	44	6356	1.24836e-07	4.66328e-06	3.599e-06	Cam/Pka-C1/dnc/Fas2/dlg1/pum/rl/vap/Syn/Itpr/AcCoAS/Aldh/Arf51F/Pka-R2/aay/Agpat2/aru/Shmt/Tao/Jwa/Tat/Gbs-70E/rogdi/vsg/Gclm/kra/Pka-R1/hppy	28	2.47082	1.30499	5.33131
bp	GO:0001654	eye development	119/1637	119	1637	305/6356	305	6356	1.3051e-07	4.75729e-06	3.67155e-06	arm/Cam/Chc/csw/Dab/Lar/emc/ena/exd/Fas2/DCTN1-p150/Hrb98DE/hth/Jra/Khc/Arpc1/l(2)gl/Lam/Raf/Ras85D/rl/Scm/shi/Su(var)2-10/svp/sw/mts/Hrb87F/RasGAP1/Galphaq/Rap1/drk/hop/Mbs/faf/Dsor1/Rac1/Cdc42/Arf79F/AP-1-2beta/Gug/eff/fng/fra/Moe/msi/tsr/nmo/Arf102F/Arf51F/Rho1/sty/Rala/Lis-1/rin/Rab11/Rab6/fry/Past1/Usp47/dos/Cbl/AP-1mu/siz/Rok/msk/Pten/Amph/Vha100-1/Pink1/AP-1gamma/EMC3/Mlf/Slik/Hipk/M6/ArfG…	119	1.51489	0.599217	5.32264
bp	GO:0048880	sensory system development	119/1637	119	1637	305/6356	305	6356	1.3051e-07	4.75729e-06	3.67155e-06	arm/Cam/Chc/csw/Dab/Lar/emc/ena/exd/Fas2/DCTN1-p150/Hrb98DE/hth/Jra/Khc/Arpc1/l(2)gl/Lam/Raf/Ras85D/rl/Scm/shi/Su(var)2-10/svp/sw/mts/Hrb87F/RasGAP1/Galphaq/Rap1/drk/hop/Mbs/faf/Dsor1/Rac1/Cdc42/Arf79F/AP-1-2beta/Gug/eff/fng/fra/Moe/msi/tsr/nmo/Arf102F/Arf51F/Rho1/sty/Rala/Lis-1/rin/Rab11/Rab6/fry/Past1/Usp47/dos/Cbl/AP-1mu/siz/Rok/msk/Pten/Amph/Vha100-1/Pink1/AP-1gamma/EMC3/Mlf/Slik/Hipk/M6/ArfG…	119	1.51489	0.599217	5.32264
bp	GO:0150063	visual system development	119/1637	119	1637	305/6356	305	6356	1.3051e-07	4.75729e-06	3.67155e-06	arm/Cam/Chc/csw/Dab/Lar/emc/ena/exd/Fas2/DCTN1-p150/Hrb98DE/hth/Jra/Khc/Arpc1/l(2)gl/Lam/Raf/Ras85D/rl/Scm/shi/Su(var)2-10/svp/sw/mts/Hrb87F/RasGAP1/Galphaq/Rap1/drk/hop/Mbs/faf/Dsor1/Rac1/Cdc42/Arf79F/AP-1-2beta/Gug/eff/fng/fra/Moe/msi/tsr/nmo/Arf102F/Arf51F/Rho1/sty/Rala/Lis-1/rin/Rab11/Rab6/fry/Past1/Usp47/dos/Cbl/AP-1mu/siz/Rok/msk/Pten/Amph/Vha100-1/Pink1/AP-1gamma/EMC3/Mlf/Slik/Hipk/M6/ArfG…	119	1.51489	0.599217	5.32264
bp	GO:0043408	regulation of MAPK cascade	54/1637	54	1637	111/6356	111	6356	1.45265e-07	5.25278e-06	4.05396e-06	ben/flw/Raf/Ras85D/sgg/Ubc6/Rap1/drk/Rac1/Cdc42/msn/poe/cpb/Cdc37/sty/Rala/ATPsynD/Usp47/Cbl/Spred/syd/Crk/SkpA/ics/Lnk/Rab3-GEF/HUWE1/Tao/Mnn1/Ufd4/CYLD/cpa/Uev1A/fmt/Mkp3/Kcmf1/Ccm3/XNP/krz/Cka/ALiX/alph/Alg-2/step/cno/Diap1/slim/hppy/rdx/smt3/Pde8/Ptp61F/Pak/Sac1	54	1.88889	0.917536	5.27961
bp	GO:0002165	instar larval or pupal development	149/1637	149	1637	402/6356	402	6356	1.54567e-07	5.54478e-06	4.27932e-06	arm/ash2/brm/bsk/by/Cam/Pka-C1/E(bx)/EcR/emc/Fas2/flw/Galphao/Galphas/hth/if/Jra/dlg1/l(2)gl/hyd/opa/Raf/Ras85D/rl/sgg/sn/sqh/Ubi-p63E/ct/RasGAP1/Rap1/drk/mys/hop/Top1/Mbs/RpL7/Eip63E/Itpr/hdc/hep/woc/Rac1/Cdc42/cora/Gug/msn/heph/jar/fng/Moe/Sep1/Snr1/tsr/ctp/BRWD3/nmo/pnut/shot/Rab5/Rho1/sty/fry/Past1/Cbl/Pkn/scu/Vps25/Uba1/RhoGEF2/EloB/trio/Npc1a/Sec13/Crk/CG13366/Timp/Rok/msk/Pten/SPARC/Ilk/ic…	149	1.43911	0.525182	5.25612
bp	GO:0000904	cell morphogenesis involved in differentiation	131/1637	131	1637	344/6356	344	6356	1.5618e-07	5.55854e-06	4.28994e-06	Appl/ash2/ben/brm/bsk/Cam/cta/Dab/Lar/dnc/EcR/ena/Fas2/DCTN1-p150/if/Khc/Arpc1/pho/mle/pum/ras/Ras85D/Scm/sgg/sm/sqh/Tm1/Pp1-87B/ct/Galphaq/zfh1/fs(1)h/mys/hop/eIF2beta/alpha-Cat/hep/Rac1/Cdc42/dock/msn/fra/Moe/Snr1/tsr/shot/Rab5/Rac2/Rho1/Lis-1/Nak/Rab6/HDAC1/fry/14-3-3epsilon/chb/nudC/Pka-R2/RhoGEF2/trio/DIP2/DAAM/Rok/RhoGAPp190/msps/Ilk/Fmr1/SoxN/pigs/Nf-YC/Dlic/HUWE1/Rab35/Megf8/BuGZ/CdGAPr/n…	131	1.47859	0.564223	5.25504
bp	GO:0048812	neuron projection morphogenesis	123/1637	123	1637	319/6356	319	6356	1.72323e-07	6.08516e-06	4.69637e-06	Appl/ash2/ben/brm/bsk/Cam/Dab/Lar/dnc/EcR/ena/Fas2/DCTN1-p150/if/Khc/Arpc1/pho/mle/pum/ras/Scm/sm/sn/Tm1/Pp1-87B/ct/me31B/Galphaq/zfh1/fs(1)h/mys/eIF2beta/Mbs/hep/Rac1/Cdc42/dock/msn/fra/Moe/Snr1/tsr/shot/Rab5/Rac2/Rho1/Lis-1/Nak/Rab6/HDAC1/fry/14-3-3epsilon/chb/nudC/Pka-R2/RhoGEF2/trio/DIP2/DAAM/Rok/RhoGAPp190/msps/Fmr1/SoxN/Nf-YC/Dlic/HUWE1/Tao/BuGZ/CdGAPr/nudE/Abp1/CG9705/Cont/foxo/Sra-1/Sar1/…	123	1.4971	0.582167	5.21573
bp	GO:0006900	vesicle budding from membrane	17/1637	17	1637	21/6356	21	6356	1.80182e-07	6.31335e-06	4.87248e-06	g/shi/Sec13/Drp1/Fmr1/Sec31/Sec24AB/Vps20/Vps60/ArfGAP3/Vps24/Sar1/lap/shrb/Sec23/Sec24CD/sau	17	3.14315	1.65221	5.19974
bp	GO:0009886	post-embryonic animal morphogenesis	131/1637	131	1637	345/6356	345	6356	1.89748e-07	6.55362e-06	5.05792e-06	arm/ash2/brm/bsk/by/Cam/Pka-C1/EcR/emc/Fas2/flw/Galphao/Galphas/hth/if/Jra/dlg1/l(2)gl/hyd/opa/Raf/Ras85D/rl/sgg/sn/sqh/Ubi-p63E/ct/RasGAP1/Rap1/drk/mys/hop/Mbs/Itpr/hdc/hep/Rac1/Cdc42/cora/Gug/msn/heph/jar/fng/Moe/Sep1/Snr1/tsr/ctp/BRWD3/nmo/pnut/shot/Rab5/Rho1/sty/fry/Past1/Cbl/Pkn/Vps25/Uba1/RhoGEF2/EloB/trio/Crk/CG13366/Timp/Rok/msk/Pten/Ilk/ics/Fmr1/gammaCOP/deltaCOP/Dd/RhoGAP15B/Atg101/RhoG…	131	1.47431	0.560035	5.18352
bp	GO:0072583	clathrin-dependent endocytosis	20/1637	20	1637	27/6356	27	6356	1.92026e-07	6.55362e-06	5.05792e-06	BicD/Dab/Pkc53E/shi/Syt1/Rab5/Lis-1/Nak/Rab7/Dap160/Clc/lqf/EndoB/Synj/CG8176/EndoA/PIP4K/lap/fwe/AP-2alpha	20	2.87608	1.52411	5.18352
bp	GO:0050803	regulation of synapse structure or activity	74/1637	74	1637	169/6356	169	6356	1.94349e-07	6.55362e-06	5.05792e-06	Act57B/ena/Fas2/Galphao/dlg1/pum/sgg/shi/Sod1/stau/Syt1/mys/Rac1/Cdc42/Akt1/htl/Spn/cpb/Arp2/nmo/Rab2/Rab5/Rab11/Fak/trio/SkpA/TBPH/Tip60/Fmr1/aru/CG15309/hiw/ND-20/Tao/Yip1d1/Synj/Eps-15/Cip4/Abp1/Sra-1/EndoA/RhoGAP92B/Syp/Sar1/Nrx-1/atl/Cals/Kat60/Rheb/Fsn/bchs/Synd/HSPC300/spin/beta-Spec/alpha-Spec/futsch/mnb/Nedd4/Mob2/Mob4/Atg1/Arp3/Src64B/scrib/CaMKII/ringer/Nsf2/kis/unc-104/Pi4KIIIalpha/Pa…	74	1.70012	0.765639	5.18352
bp	GO:0008293	torso signaling pathway	18/1637	18	1637	23/6356	23	6356	1.95739e-07	6.55362e-06	5.05792e-06	csw/gro/Raf/Ras85D/rl/vap/RasGAP1/Rap1/drk/14-3-3zeta/gcl/Dsor1/sty/dos/krz/Cul3/cic/Src64B	18	3.03864	1.60343	5.18352
bp	GO:0046627	negative regulation of insulin receptor signaling pathway	18/1637	18	1637	23/6356	23	6356	1.95739e-07	6.55362e-06	5.05792e-06	Lar/sgg/mts/dock/Cul1/SkpA/Roc1a/Pten/STUB1/wdb/Fmr1/Mkp3/foxo/PIP4K/wrd/Pp2A-29B/Ptp61F/slmb	18	3.03864	1.60343	5.18352
bp	GO:1900077	negative regulation of cellular response to insulin stimulus	18/1637	18	1637	23/6356	23	6356	1.95739e-07	6.55362e-06	5.05792e-06	Lar/sgg/mts/dock/Cul1/SkpA/Roc1a/Pten/STUB1/wdb/Fmr1/Mkp3/foxo/PIP4K/wrd/Pp2A-29B/Ptp61F/slmb	18	3.03864	1.60343	5.18352
bp	GO:0009060	aerobic respiration	54/1637	54	1637	112/6356	112	6356	2.11352e-07	6.99802e-06	5.40089e-06	Scsalpha1/mAcon1/ATPsynbeta/Nc73EF/ox/SdhB/sun/ATPsynO/ND-75/ND-23/COX5A/ND-42/RFeSP/ND-B14.5A/Idh3a/ND-ASHI/Pink1/ND-20/Nipsnap/UQCR-14/ND-24/ND-B17.2/ND-B14.5B/ND-13A/ND-51/COX5B/ND-B22/COX4/levy/ATPsynF/ND-19/Cyt-c1/UQCR-Q/Mics1/ScsbetaA/SdhC/CG5214/Idh3b/SdhD/CG5028/dj-1beta/ND-49/COX7A/COX7C/CG32026/UQCR-C2/UQCR-11/Chchd2/SdhA/kdn/Mdh2/Mdh1/bsf/Fum1	54	1.87202	0.904597	5.15502
bp	GO:0023061	signal release	59/1637	59	1637	126/6356	126	6356	2.12108e-07	6.99802e-06	5.40089e-06	BicD/Chc/DCTN1-p150/dco/Syb/Csp/Syt1/Rop/Syn/Rap1/Gdi/Itpr/Cdc42/Arf79F/Akt1/Snap25/Syx5/nSyb/Arf102F/Arf51F/CanB2/Syt4/Vap33/CHOp24/p24-1/Rab3-GEF/Frq1/Cirl/Dyb/Syngr/Vps35/Syx8/rogdi/Arl8/Snx3/RhoGAP92B/AdipoR/Scamp/cpx/7B2/bai/CG32850/Synd/Cadps/eca/stmA/alphaSnap/Dys/Sec22/lqfR/Flo2/Glut1/Nsf2/Hsc70-4/Snap24/unc-104/Syx7/Letm1/Rab1	59	1.8181	0.862428	5.15502
bp	GO:0040011	locomotion	167/1637	167	1637	463/6356	463	6356	2.182e-07	7.14685e-06	5.51576e-06	awd/brm/bsk/Cam/csw/cta/Dab/Lar/EcR/ena/Fas2/Gbeta13F/if/Khc/dlg1/opa/Raf/pum/ras/Ras85D/sesB/shi/sm/sn/sqh/svp/alphaTub84D/Pp1-87B/ct/nonA/Galphaq/zfh1/Rap1/drk/mys/Hrb27C/hop/Ggamma1/eIF2beta/faf/alpha-Cat/Dsor1/hep/Rac1/Cdc42/Cds/Akt1/htl/dock/msn/jar/cpb/fra/Moe/Snr1/tsr/nmo/shot/Rab5/Rac2/Rho1/Rala/Lis-1/Rab11/Rab7/Rab6/HDAC1/wun/qm/Cbl/14-3-3epsilon/chb/Pka-R2/Sin3A/foi/trio/DIP2/Crk/DAAM/T…	167	1.40046	0.485901	5.14589
bp	GO:0060562	epithelial tube morphogenesis	131/1637	131	1637	346/6356	346	6356	2.30116e-07	7.44658e-06	5.74708e-06	arm/ash2/brm/bsk/by/Pka-C1/EcR/emc/Fas2/flw/Galphao/Galphas/hth/if/Jra/dlg1/hyd/Lam/opa/Raf/Ras85D/rl/sgg/sn/sqh/svp/ct/RasGAP1/Rap1/drk/mys/hop/Mbs/hdc/Dsor1/hep/Rac1/Cdc42/Cds/cora/wal/Gug/msn/heph/jar/fng/Moe/Sep1/Snr1/tsr/ctp/nmo/pnut/shot/Rab5/Rho1/sty/CCT3/fry/Past1/Cbl/Pkn/Vps25/RhoGEF2/EloB/foi/trio/Crk/CG13366/Timp/Rok/par-6/msk/SPARC/Ilk/ics/VhaPPA1-1/Vha100-1/gammaCOP/Dd/RhoGAP15B/RhoG…	131	1.47004	0.55586	5.12804
bp	GO:0022904	respiratory electron transport chain	39/1637	39	1637	72/6356	72	6356	2.30646e-07	7.44658e-06	5.74708e-06	ox/SdhB/ND-75/ND-23/COX5A/ND-42/RFeSP/Gpo1/ND-B14.5A/NP15.6/aralar1/ND-ASHI/Pink1/UQCR-14/ND-24/ND-B17.2/ND-B14.5B/ND-13A/ND-51/COX5B/ND-B22/COX4/levy/ND-19/Cyt-c1/UQCR-Q/Mics1/SdhC/SdhD/dj-1beta/ND-49/COX7C/CG6115/ND-13B/UQCR-C2/UQCR-11/GC1/Chchd2/SdhA	39	2.10314	1.07254	5.12804
bp	GO:0048749	compound eye development	113/1637	113	1637	289/6356	289	6356	2.40727e-07	7.71692e-06	5.95572e-06	arm/Cam/Chc/csw/Dab/Lar/emc/ena/DCTN1-p150/Hrb98DE/hth/Jra/Arpc1/l(2)gl/Lam/Raf/Ras85D/rl/Scm/shi/Su(var)2-10/svp/mts/Hrb87F/RasGAP1/Galphaq/Rap1/drk/hop/Mbs/faf/Dsor1/Rac1/Cdc42/Arf79F/AP-1-2beta/eff/fng/fra/Moe/msi/tsr/nmo/Arf102F/Arf51F/Rho1/sty/Rala/Lis-1/rin/Rab11/Rab6/fry/Past1/Usp47/dos/Cbl/AP-1mu/siz/Rok/msk/Pten/Amph/Vha100-1/Pink1/AP-1gamma/EMC3/Mlf/Slik/Hipk/M6/ArfGAP3/ATP6AP2/foxo/Sra…	113	1.51815	0.602318	5.11256
bp	GO:0030707	ovarian follicle cell development	94/1637	94	1637	230/6356	230	6356	2.43872e-07	7.7242e-06	5.96134e-06	bsk/cact/cni/csw/Lar/EcR/emc/ena/if/Jra/Khc/dlg1/Raf/Ras85D/rl/Scm/sgg/shi/spir/sqh/CCT1/me31B/Rop/Rap1/drk/mys/Hrb27C/hop/orb/Klc/Parp/Dsor1/hep/Rac1/Cdc42/Akt1/msn/jar/cpb/fng/tsr/Dp/Rab5/Rac2/Rho1/sty/Rala/Lis-1/rin/Rab11/Rab7/lama/Rab4/Cbl/lig/Uba1/Prosalpha7/Crk/CalpB/par-6/Pten/Rpt4/GMF/Spt6/pigs/Tao/eIF3b/Cip4/nudE/Sra-1/Syp/mask/Mrtf/Not1/kra/kuz/rhea/Diap1/par-1/Dhc64C/RanBPM/cic/Src64B/…	94	1.58685	0.666164	5.11215
bp	GO:0032869	cellular response to insulin stimulus	37/1637	37	1637	67/6356	67	6356	2.44372e-07	7.7242e-06	5.96134e-06	Lar/Hsp83/rl/sgg/mts/GlyP/drk/Dsor1/Akt1/dock/Cdc37/Cul1/Rab10/Usp47/Pdk1/Pi3K21B/SkpA/Roc1a/Pten/STUB1/wdb/Lnk/Fmr1/Mkrn1/Mkp3/foxo/CycG/PIP4K/Rheb/HDAC4/wrd/step/Mob4/Pp2A-29B/Ptp61F/Glo1/slmb	37	2.14418	1.10043	5.11215
bp	GO:0035152	regulation of tube architecture, open tracheal system	35/1637	35	1637	62/6356	62	6356	2.50386e-07	7.85933e-06	6.06563e-06	awd/Chc/Fas2/DCTN1-p150/if/Atpalpha/shi/sqh/mys/Lac/cora/Moe/shot/Rho1/CCT3/nrv2/Rbcn-3B/DAAM/gammaCOP/deltaCOP/Dlic/Rab35/Mkp3/M6/wkd/vari/mmy/rhea/Dhc64C/Sec23/Sec24CD/Vha68-2/garz/Nrg/Sac1	35	2.19185	1.13215	5.10461
bp	GO:0030855	epithelial cell differentiation	111/1637	111	1637	283/6356	283	6356	2.55988e-07	7.92173e-06	6.11379e-06	bsk/cact/cni/csw/cta/Lar/EcR/emc/ena/DCTN1-p150/Galphao/if/Jra/Khc/dlg1/Raf/Ras85D/rl/Scm/sgg/shi/sn/spir/sqh/CCT1/me31B/Rop/Rap1/drk/mys/Hrb27C/hop/orb/Mbs/alpha-Cat/Klc/Parp/Dsor1/hep/Rac1/Cdc42/Akt1/cora/msn/jar/cpb/fng/tsr/Dp/Rab5/Rac2/Rho1/sty/Rala/Lis-1/rin/Rab11/Rab7/lama/fry/Rab4/Cbl/lig/Uba1/RhoGEF2/Prosalpha7/Crk/CalpB/Rok/par-6/Pten/Rpt4/GMF/Spt6/pigs/Tao/Rab35/eIF3b/Cip4/nudE/ATP6AP2/…	111	1.5229	0.606822	5.10118
bp	GO:0048858	cell projection morphogenesis	123/1637	123	1637	321/6356	321	6356	2.57632e-07	7.92173e-06	6.11379e-06	Appl/ash2/ben/brm/bsk/Cam/Dab/Lar/dnc/EcR/ena/Fas2/DCTN1-p150/if/Khc/Arpc1/pho/mle/pum/ras/Scm/sm/sn/Tm1/Pp1-87B/ct/me31B/Galphaq/zfh1/fs(1)h/mys/eIF2beta/Mbs/hep/Rac1/Cdc42/dock/msn/fra/Moe/Snr1/tsr/shot/Rab5/Rac2/Rho1/Lis-1/Nak/Rab6/HDAC1/fry/14-3-3epsilon/chb/nudC/Pka-R2/RhoGEF2/trio/DIP2/DAAM/Rok/RhoGAPp190/msps/Fmr1/SoxN/Nf-YC/Dlic/HUWE1/Tao/BuGZ/CdGAPr/nudE/Abp1/CG9705/Cont/foxo/Sra-1/Sar1/…	123	1.48777	0.57315	5.10118
bp	GO:0120039	plasma membrane bounded cell projection morphogenesis	123/1637	123	1637	321/6356	321	6356	2.57632e-07	7.92173e-06	6.11379e-06	Appl/ash2/ben/brm/bsk/Cam/Dab/Lar/dnc/EcR/ena/Fas2/DCTN1-p150/if/Khc/Arpc1/pho/mle/pum/ras/Scm/sm/sn/Tm1/Pp1-87B/ct/me31B/Galphaq/zfh1/fs(1)h/mys/eIF2beta/Mbs/hep/Rac1/Cdc42/dock/msn/fra/Moe/Snr1/tsr/shot/Rab5/Rac2/Rho1/Lis-1/Nak/Rab6/HDAC1/fry/14-3-3epsilon/chb/nudC/Pka-R2/RhoGEF2/trio/DIP2/DAAM/Rok/RhoGAPp190/msps/Fmr1/SoxN/Nf-YC/Dlic/HUWE1/Tao/BuGZ/CdGAPr/nudE/Abp1/CG9705/Cont/foxo/Sra-1/Sar1/…	123	1.48777	0.57315	5.10118
bp	GO:0016050	vesicle organization	53/1637	53	1637	110/6356	110	6356	2.81408e-07	8.59436e-06	6.63291e-06	Chc/g/lt/ref(2)P/shi/Syt1/Snap25/Syx5/nSyb/Rab5/Rab11/Rab14/Rab7/sktl/Vps28/Ocrl/Sec13/AP-1mu/Pten/Drp1/Syt4/Fmr1/AP-1gamma/Rab35/Snx6/Yip1d1/Sec31/Sec24AB/Vps20/ClC-c/Syx8/TSG101/Vps60/ArfGAP3/Vps24/Pi4KIIalpha/Arl8/Sar1/Vps11/lap/shrb/alphaSnap/Sec22/Sec23/Sec24CD/Vha68-2/Snap24/unc-104/sau/dop/Syx7/TER94/Tango1	53	1.87076	0.903626	5.06579
bp	GO:0035220	wing disc development	113/1637	113	1637	290/6356	290	6356	2.97119e-07	9.01327e-06	6.95621e-06	AnxB9/arm/ash2/brm/by/Pka-C1/EcR/emc/flw/Galphao/Galphas/hth/if/hyd/Raf/Ras85D/rl/sgg/sn/sqh/mts/ct/RasGAP1/Rap1/drk/mys/hop/nmd/Mbs/Rac1/Cdc42/cora/Gug/heph/cpb/fng/Sep1/Snr1/tsr/ctp/nmo/Pp2B-14D/nuf/pnut/shot/Rab5/Rho1/sty/Rab7/fry/Past1/Cbl/14-3-3epsilon/CtBP/Rack1/Pkn/Sin3A/fray/RhoGEF2/EloB/CG13366/Timp/Rok/msk/Mpcp2/Ilk/ics/Dd/CHOp24/CG8405/cpa/CNBP/wmd/Hipk/Cip4/MYPT-75D/Mkp3/CG11399/ATP6A…	113	1.51292	0.597335	5.04512
bp	GO:0044089	positive regulation of cellular component biogenesis	54/1637	54	1637	113/6356	113	6356	3.04999e-07	9.19064e-06	7.0931e-06	Lar/ena/dlg1/Arpc1/dco/Lam/mle/shi/stau/Su(var)205/hop/hep/Rac1/Cdc42/htl/cpb/Arp2/nmo/shot/Cul1/Rack1/chb/trio/Flo1/SkpA/DAAM/Rok/par-6/msps/Rpt4/Rab35/cpa/Synj/Abp1/Sra-1/RhoGAP92B/Cals/Rheb/SCAR/IRSp53/Synd/HSPC300/kra/mnb/Nedd4/Su(var)3-3/aPKC/Arp3/CG43658/Flo2/ringer/Pak/slmb/caz	54	1.85546	0.891773	5.03665
bp	GO:0099003	vesicle-mediated transport in synapse	48/1637	48	1637	97/6356	97	6356	3.75379e-07	1.11626e-05	8.615e-06	BicD/Chc/Dab/g/shi/Syb/Csp/Syt1/Rop/Syn/Rap1/Arf79F/Snap25/Syx5/nSyb/Arf102F/Arf51F/Rab5/Rab11/Dap160/Drp1/Syt4/Fmr1/Vap33/Git/Syngr/Synj/Vps35/Eps-15/Syx8/EndoA/Nrx-1/Scamp/cpx/Synd/Cadps/lap/spin/stmA/alphaSnap/mnb/lqfR/tweek/fwe/AP-2alpha/Nsf2/Snap24/Syx7	48	1.92134	0.942114	4.95224
bp	GO:0099504	synaptic vesicle cycle	48/1637	48	1637	97/6356	97	6356	3.75379e-07	1.11626e-05	8.615e-06	BicD/Chc/Dab/g/shi/Syb/Csp/Syt1/Rop/Syn/Rap1/Arf79F/Snap25/Syx5/nSyb/Arf102F/Arf51F/Rab5/Rab11/Dap160/Drp1/Syt4/Fmr1/Vap33/Git/Syngr/Synj/Vps35/Eps-15/Syx8/EndoA/Nrx-1/Scamp/cpx/Synd/Cadps/lap/spin/stmA/alphaSnap/mnb/lqfR/tweek/fwe/AP-2alpha/Nsf2/Snap24/Syx7	48	1.92134	0.942114	4.95224
bp	GO:0046626	regulation of insulin receptor signaling pathway	26/1637	26	1637	41/6356	41	6356	3.92619e-07	1.15524e-05	8.91583e-06	Lar/Hsp83/sgg/mts/dock/Cdc37/Cul1/Usp47/SkpA/Roc1a/Pten/STUB1/wdb/Fmr1/Mkrn1/Mkp3/foxo/CycG/PIP4K/wrd/step/Mob4/Pp2A-29B/Ptp61F/Glo1/slmb	26	2.46221	1.29995	4.93733
bp	GO:0050684	regulation of mRNA processing	45/1637	45	1637	89/6356	89	6356	3.9529e-07	1.15524e-05	8.91583e-06	bru1/Hrb98DE/eIF4A/swm/mle/Rm62/Hrb87F/B52/Hrb27C/Rox8/Hel25E/Psi/snRNP-U1-70K/U2af38/qkr58E-3/qkr58E-1/SF1/Ythdc1/Nab2/CG4119/hfp/Fmr1/Rbp1-like/CG4896/Caper/Cpsf6/CG2926/Son/Saf-B/CG1646/CG17454/Rbfox1/Spf45/Rbp1/bru2/mub/sqd/l(3)72Ab/bru3/how/SC35/mbl/Doa/HnRNP-K/SF2	45	1.96317	0.973184	4.93733
bp	GO:0048707	instar larval or pupal morphogenesis	127/1637	127	1637	336/6356	336	6356	3.96155e-07	1.15524e-05	8.91583e-06	arm/ash2/brm/bsk/by/Cam/Pka-C1/EcR/emc/Fas2/flw/Galphao/Galphas/hth/if/Jra/dlg1/l(2)gl/hyd/opa/Raf/Ras85D/rl/sgg/sn/sqh/Ubi-p63E/ct/RasGAP1/Rap1/drk/mys/hop/Mbs/Itpr/hdc/hep/Rac1/Cdc42/cora/Gug/msn/heph/jar/fng/Moe/Sep1/Snr1/tsr/ctp/BRWD3/nmo/pnut/shot/Rab5/Rho1/sty/fry/Past1/Cbl/Pkn/Vps25/Uba1/RhoGEF2/EloB/trio/Crk/CG13366/Timp/Rok/msk/Pten/Ilk/ics/Dd/RhoGAP15B/Atg101/RhoGAP19D/Mnn1/CNBP/wmd/Hip…	127	1.46757	0.553432	4.93733
bp	GO:0051656	establishment of organelle localization	60/1637	60	1637	131/6356	131	6356	4.37327e-07	1.26713e-05	9.77935e-06	BicD/flw/g/Galphai/DCTN1-p150/Khc/dlg1/l(2)gl/Lam/sesB/shi/spir/sqh/Pp1-87B/Rop/faf/msn/jar/Snap25/Arp1/ctp/Mtor/Lis-1/Rab11/Rab7/Ran/emb/chb/nudC/Rok/Drp1/Eb1/msps/Fmr1/gammaCOP/Marf/Pink1/Klp10A/Rab35/Syngr/Slik/nudE/ArfGAP3/jagn/Sar1/Miro/pins/Liprin-alpha/ALiX/lap/pix/cno/didum/Dhc64C/aPKC/Sec23/milt/AP-2alpha/unc-104/dop	60	1.77834	0.830532	4.89718
bp	GO:0051094	positive regulation of developmental process	81/1637	81	1637	193/6356	193	6356	4.59552e-07	1.32304e-05	1.02109e-05	bru1/bsk/EcR/DCTN1-p150/Gs1/Hsp83/dlg1/Raf/Ras85D/rl/stau/Tm2/RasGAP1/Rop/mys/Rac1/Arf79F/Akt1/htl/cpb/Cdc37/Arp2/ctp/Dp/nmo/pnut/shot/Cul1/Lis-1/Pdk1/nudC/Dap160/trio/Roc1a/DAAM/TBPH/Drp1/Fmr1/Mkrn1/Marf/Pink1/Pdcd4/Mlf/Hipk/nudE/Wbp2/Abp1/hzg/Tctp/foxo/RhoGAP92B/Sar1/atl/PIP4K/Cals/Fis1/G9a/Rheb/tral/bchs/Cka/Synd/Desat1/step/mnb/Nedd4/Mob4/Atg1/Atg13/Dhc64C/aPKC/Sec23/Sec24CD/Arp3/DnaJ-1/kis/w…	81	1.62953	0.704458	4.87843
bp	GO:1901888	regulation of cell junction assembly	55/1637	55	1637	117/6356	117	6356	4.6694e-07	1.3358e-05	1.03094e-05	ena/Fas2/Galphao/dlg1/pum/sgg/stau/Rac1/Cdc42/Akt1/htl/Spn/cpb/Arp2/nmo/Fak/trio/Flo1/SkpA/TBPH/Rok/Pten/Fmr1/hiw/Tao/Eps-15/Cip4/Abp1/RhoGAP92B/Syp/atl/Cals/Kat60/Rheb/Fsn/Synd/HSPC300/spin/beta-Spec/alpha-Spec/futsch/mnb/Nedd4/Mob2/Mob4/Arp3/Src64B/CaMKII/ringer/Nsf2/kis/unc-104/Pi4KIIIalpha/Pak/caz	55	1.82521	0.86806	4.87426
bp	GO:0030952	establishment or maintenance of cytoskeleton polarity	25/1637	25	1637	39/6356	39	6356	4.87728e-07	1.37783e-05	1.06337e-05	BicD/Pka-C1/Chc/cta/Gbeta13F/Khc/l(2)gl/14-3-3zeta/Ggamma1/heph/Rho1/Rab11/Rab6/sktl/14-3-3epsilon/chb/Eb1/msps/Kap3/nudE/btz/Pka-R1/par-1/capt/sqd	25	2.48892	1.31552	4.8608
bp	GO:1900076	regulation of cellular response to insulin stimulus	25/1637	25	1637	39/6356	39	6356	4.87728e-07	1.37783e-05	1.06337e-05	Lar/Hsp83/sgg/mts/dock/Cdc37/Cul1/Usp47/SkpA/Roc1a/Pten/STUB1/wdb/Fmr1/Mkrn1/Mkp3/foxo/CycG/PIP4K/wrd/step/Mob4/Pp2A-29B/Ptp61F/slmb	25	2.48892	1.31552	4.8608
bp	GO:0043484	regulation of RNA splicing	47/1637	47	1637	95/6356	95	6356	5.0036e-07	1.40474e-05	1.08414e-05	bru1/Hrb98DE/eIF4A/Rm62/Hrb87F/B52/Hrb27C/Rox8/Parp/Hel25E/Psi/snRNP-U1-70K/U2af38/qkr58E-3/qkr58E-1/SF1/TBPH/Ythdc1/CG4119/hfp/Rbp1-like/CG4896/Caper/BI-1/Cpsf6/barc/CG2926/Son/Saf-B/CG1646/CG17454/Rbfox1/Spf45/glo/Rbp1/bru2/mub/sqd/l(3)72Ab/bru3/how/Pcf11/SC35/mbl/Doa/HnRNP-K/SF2	47	1.92092	0.941798	4.8524
bp	GO:0007430	terminal branching, open tracheal system	20/1637	20	1637	28/6356	28	6356	5.09473e-07	1.42149e-05	1.09707e-05	Lam/Raf/Ras85D/rl/hdc/Dsor1/Cds/CCT3/par-6/VhaPPA1-1/Vha100-1/TSG101/Rheb/rhea/aPKC/Hph/Nsf2/Vha26/Vha13/VhaAC39-1	20	2.77337	1.47164	4.84726
bp	GO:0031344	regulation of cell projection organization	58/1637	58	1637	126/6356	126	6356	5.52682e-07	1.53259e-05	1.18281e-05	Lar/ena/DCTN1-p150/Arpc1/Tm1/me31B/Rop/hep/Rac1/Cdc42/Akt1/cpb/fra/tsr/Arp2/shot/Rac2/Rho1/Lis-1/HDAC1/fry/14-3-3epsilon/nudC/RhoGEF2/trio/DAAM/TBPH/Rok/par-6/RhoGAPp190/Pten/Fmr1/GMF/Dlic/HUWE1/Rab35/cpa/nudE/Abp1/Sra-1/Sar1/atl/Ythdf/G9a/SCAR/Trim9/HSPC300/kra/Nedd4/aPKC/Sec23/Arp3/Flo2/CaMKII/unc-104/Pak/LIMK1/Rab1	58	1.78728	0.837766	4.81457
bp	GO:0035330	regulation of hippo signaling	34/1637	34	1637	61/6356	61	6356	5.60359e-07	1.5444e-05	1.19193e-05	Pka-C1/l(2)gl/dco/mts/Rap1/14-3-3zeta/Rox8/Akt1/msn/CkIalpha/Cul1/14-3-3epsilon/lig/SkpA/CG7028/Ack/Usp7/Tao/Git/Hipk/Herc4/Slmap/Cka/alpha-Spec/mnb/Mob4/Pp2A-29B/par-1/aPKC/Csk/Patronin/hppy/wap/slmb	34	2.16413	1.11379	4.81124
bp	GO:0048592	eye morphogenesis	98/1637	98	1637	246/6356	246	6356	5.67491e-07	1.54522e-05	1.19256e-05	arm/Cam/Chc/csw/Dab/Lar/emc/Fas2/DCTN1-p150/Hrb98DE/hth/Jra/Khc/Arpc1/l(2)gl/Lam/Raf/Ras85D/rl/shi/svp/sw/mts/Hrb87F/RasGAP1/Galphaq/Rap1/drk/hop/Mbs/faf/Dsor1/Rac1/Cdc42/Arf79F/eff/fng/Moe/msi/tsr/nmo/Arf51F/Rho1/sty/Rala/Lis-1/rin/Rab11/Rab6/fry/Past1/Usp47/dos/Cbl/siz/Rok/msk/Pten/Amph/EMC3/Mlf/Slik/M6/ArfGAP3/foxo/Sra-1/AP-1sigma/SCAR/mask/Liprin-alpha/Asap/Efa6/Synd/snama/alph/Spf45/alphaSna…	98	1.54677	0.62926	4.81101
bp	GO:0090596	sensory organ morphogenesis	98/1637	98	1637	246/6356	246	6356	5.67491e-07	1.54522e-05	1.19256e-05	arm/Cam/Chc/csw/Dab/Lar/emc/Fas2/DCTN1-p150/Hrb98DE/hth/Jra/Khc/Arpc1/l(2)gl/Lam/Raf/Ras85D/rl/shi/svp/sw/mts/Hrb87F/RasGAP1/Galphaq/Rap1/drk/hop/Mbs/faf/Dsor1/Rac1/Cdc42/Arf79F/eff/fng/Moe/msi/tsr/nmo/Arf51F/Rho1/sty/Rala/Lis-1/rin/Rab11/Rab6/fry/Past1/Usp47/dos/Cbl/siz/Rok/msk/Pten/Amph/EMC3/Mlf/Slik/M6/ArfGAP3/foxo/Sra-1/AP-1sigma/SCAR/mask/Liprin-alpha/Asap/Efa6/Synd/snama/alph/Spf45/alphaSna…	98	1.54677	0.62926	4.81101
bp	GO:1902532	negative regulation of intracellular signal transduction	53/1637	53	1637	112/6356	112	6356	5.80503e-07	1.57118e-05	1.2126e-05	flw/sgg/vap/mts/Ubc6/Rap1/Akt1/poe/cpb/sty/CkIalpha/Rala/Cul1/ATPsynD/Cbl/Spred/SkpA/Pten/wdb/Ack/ics/spidey/Usp7/HUWE1/Mnn1/Ufd4/cpa/Hipk/Herc4/fmt/Atg18a/Mkp3/Kcmf1/PIP4K/Slmap/krz/Rheb/wrd/Cka/alph/mnb/Mob4/Pp2A-29B/Diap1/par-1/Atg1/raskol/aPKC/Patronin/wap/Ptp61F/slmb/Sac1	53	1.83735	0.87763	4.80377
bp	GO:0071375	cellular response to peptide hormone stimulus	37/1637	37	1637	69/6356	69	6356	6.58067e-07	1.76004e-05	1.35835e-05	Lar/Hsp83/rl/sgg/mts/GlyP/drk/Dsor1/Akt1/dock/Cdc37/Cul1/Rab10/Usp47/Pdk1/Pi3K21B/SkpA/Roc1a/Pten/STUB1/wdb/Lnk/Fmr1/Mkrn1/Mkp3/foxo/CycG/PIP4K/Rheb/HDAC4/wrd/step/Mob4/Pp2A-29B/Ptp61F/Glo1/slmb	37	2.08203	1.05799	4.75448
bp	GO:1901653	cellular response to peptide	37/1637	37	1637	69/6356	69	6356	6.58067e-07	1.76004e-05	1.35835e-05	Lar/Hsp83/rl/sgg/mts/GlyP/drk/Dsor1/Akt1/dock/Cdc37/Cul1/Rab10/Usp47/Pdk1/Pi3K21B/SkpA/Roc1a/Pten/STUB1/wdb/Lnk/Fmr1/Mkrn1/Mkp3/foxo/CycG/PIP4K/Rheb/HDAC4/wrd/step/Mob4/Pp2A-29B/Ptp61F/Glo1/slmb	37	2.08203	1.05799	4.75448
bp	GO:0051239	regulation of multicellular organismal process	148/1637	148	1637	408/6356	408	6356	7.71459e-07	2.03788e-05	1.57278e-05	bru1/brm/bsk/cact/Cat/Pka-C1/cta/EcR/ena/Gbeta13F/DCTN1-p150/Galphao/Hsp83/Jra/dlg1/l(2)gl/dco/Raf/Pkc53E/Ras85D/rl/sgg/sqh/stau/mts/RasGAP1/me31B/Rap1/Hrb27C/hop/tws/Ggamma1/Top1/Rox8/Itpr/hdc/Sod2/hep/Rac1/Akt1/htl/CG10939/Spn/msn/cpb/Cdc37/Snr1/Arp2/nmo/Pp2B-14D/Nca/shot/Rac2/Rho1/sty/Lis-1/Rab11/HDAC1/Drip/Nurf-38/Rga/Cbl/Pdk1/Fak/nudC/Sin3A/cyc/RhoGEF2/Dap160/trio/inc/SkpA/TBPH/Pten/Eaat1/bg…	148	1.40843	0.494093	4.69082
bp	GO:0007423	sensory organ development	133/1637	133	1637	359/6356	359	6356	7.74094e-07	2.03788e-05	1.57278e-05	arm/Cam/Chc/csw/Dab/Lar/emc/ena/exd/Fas2/DCTN1-p150/Hrb98DE/hth/Jra/Khc/Arpc1/l(2)gl/Lam/Raf/Ras85D/rl/Scm/sgg/shi/sn/Su(var)2-10/svp/sw/mts/Hrb87F/RasGAP1/Galphaq/Rap1/drk/hop/tws/Mbs/faf/Dsor1/Rac1/Cdc42/Arf79F/AP-1-2beta/NAT1/Gug/eff/fng/fra/Moe/msi/tsr/ctp/nmo/nuf/Arf102F/Arf51F/Rho1/sty/Diap2/Rala/Lis-1/rin/Rab11/Rab6/fry/Past1/Usp47/dos/Cbl/CtBP/AP-1mu/siz/Rok/msk/Pten/Eb1/Amph/Vha100-1/Pin…	133	1.43844	0.524507	4.69082
bp	GO:0008219	cell death	109/1637	109	1637	282/6356	282	6356	7.75477e-07	2.03788e-05	1.57278e-05	Appl/arm/ben/bsk/Cam/Pka-C1/Chc/EcR/l(2)gl/dco/RpS3/Men/Raf/Ras85D/sesB/shi/Su(var)205/Ubi-p63E/porin/Galphaq/Ubc6/mdy/Itpr/hdc/hep/Akt1/msn/Sep1/ctp/Dp/BRWD3/Aldh/pnut/Hsp60A/Diap2/Cul1/wun/RpL14/Cbl/Pdk1/Vps25/qkr58E-3/Uba1/syd/Mkk4/SkpA/TBPH/Tip60/CG14812/msk/Pten/Ack/Fmr1/cathD/Debcl/Pink1/Rab3-GEF/HUWE1/Atg101/Tao/Daxx/CYLD/CG17019/Hipk/Uev1A/CG7546/Atg18a/BI-1/NijA/Atg17/Mics1/FBXO11/Prx3/I…	109	1.50076	0.585698	4.69082
bp	GO:1902903	regulation of supramolecular fiber organization	48/1637	48	1637	99/6356	99	6356	8.11475e-07	2.12015e-05	1.63628e-05	cta/Gbeta13F/if/Arpc1/dco/Lam/shi/Tm2/mys/Ggamma1/Gel/hep/Cdc42/LamC/cpb/shot/Rack1/chb/RhoGEF2/DAAM/Rok/msps/GMF/CG6891/Arpc5/Arpc2/cpa/Cip4/Abp1/Sra-1/RhoGAP92B/atl/SCAR/Efa6/CG31715/CG32066/IRSp53/HSPC300/tmod/beta-Spec/alpha-Spec/gish/futsch/Nedd4/Src64B/Patronin/CG43658/Arpc4	48	1.88253	0.912671	4.67363
bp	GO:0009791	post-embryonic development	160/1637	160	1637	448/6356	448	6356	8.18036e-07	2.12501e-05	1.64003e-05	arm/ash2/brm/bsk/by/Cam/Pka-C1/E(bx)/EcR/emc/Fas2/flw/Galphao/Galphas/hth/if/Jra/Khc/dlg1/l(2)gl/hyd/opa/Raf/Ras85D/rl/sgg/sn/sqh/Ubi-p63E/ct/RasGAP1/Rap1/drk/mys/hop/Top1/Mbs/RpL7/Eip63E/Itpr/hdc/hep/woc/Rac1/Cdc42/htl/cora/Gug/msn/heph/jar/fng/Mef2/Moe/Syx5/Sep1/Snr1/tsr/ctp/BRWD3/nmo/pnut/shot/Rab5/Rho1/sty/fry/Past1/Cbl/Pkn/scu/Vps25/Sin3A/Uba1/RhoGEF2/EloB/trio/Npc1a/Sec13/Crk/Tnpo/CG13366/T…	160	1.38668	0.471638	4.67264
bp	GO:0007444	imaginal disc development	152/1637	152	1637	422/6356	422	6356	8.83549e-07	2.28208e-05	1.76125e-05	AnxB9/arm/ash2/brm/bsk/by/Pka-C1/csw/EcR/emc/Fas2/flw/Galphao/Galphas/hth/if/Jra/dlg1/l(2)gl/dco/hyd/opa/Raf/Ras85D/rl/sgg/sn/sqh/Su(var)2-10/mts/ct/RasGAP1/Rap1/drk/mys/hop/tws/nmd/Mbs/hep/Rac1/Cdc42/cora/Gug/msn/heph/jar/cpb/fng/Moe/Sep1/Snr1/tsr/ctp/nmo/Pp2B-14D/nuf/pnut/shot/Rab5/Rho1/sty/Rab7/lama/fry/Past1/Cbl/14-3-3epsilon/lig/CtBP/Rack1/Pkn/Vps25/Sin3A/fray/RhoGEF2/EloB/trio/Crk/CG13366/T…	152	1.39851	0.483893	4.64167
bp	GO:0007028	cytoplasm organization	34/1637	34	1637	62/6356	62	6356	9.36755e-07	2.40576e-05	1.8567e-05	bic/Pka-C1/Chc/Hsp83/Khc/dlg1/shi/spir/stau/Tm1/Syt1/Rop/Hrb27C/orb/Moe/Rab5/Lis-1/Rab11/Rab7/Rab6/SmD3/tapas/papi/EndoB/jagn/btz/glo/par-1/didum/scrib/sqd/rump/Ge-1/TER94	34	2.12923	1.09033	4.61875
bp	GO:0048667	cell morphogenesis involved in neuron differentiation	119/1637	119	1637	315/6356	315	6356	9.65989e-07	2.46682e-05	1.90383e-05	Appl/ash2/ben/brm/bsk/Cam/Dab/Lar/dnc/EcR/ena/Fas2/DCTN1-p150/if/Khc/Arpc1/pho/mle/pum/ras/Ras85D/Scm/sm/Tm1/Pp1-87B/ct/Galphaq/zfh1/fs(1)h/mys/eIF2beta/hep/Rac1/Cdc42/dock/msn/fra/Moe/Snr1/tsr/shot/Rab5/Rac2/Rho1/Lis-1/Nak/Rab6/HDAC1/fry/14-3-3epsilon/chb/nudC/Pka-R2/RhoGEF2/trio/DIP2/DAAM/Rok/RhoGAPp190/msps/Fmr1/SoxN/Nf-YC/Dlic/HUWE1/BuGZ/CdGAPr/nudE/Abp1/CG9705/Cont/foxo/Sra-1/Sar1/AP-1sigma/…	119	1.4668	0.552675	4.60786
bp	GO:0008088	axo-dendritic transport	25/1637	25	1637	40/6356	40	6356	9.84017e-07	2.49874e-05	1.92846e-05	g/DCTN1-p150/Khc/sw/Arp1/Lis-1/syd/Kap3/Fmr1/Vap33/Marf/Dlic/Arl8/ATP6AP2/Miro/Unc-76/Liprin-alpha/futsch/Mob4/Atg1/Dhc64C/milt/unc-104/Sac1/Rab1	25	2.4267	1.27899	4.60228
bp	GO:0051235	maintenance of location	43/1637	43	1637	86/6356	86	6356	1.05938e-06	2.67509e-05	2.06456e-05	Act5C/cact/if/rb/svp/mdy/14-3-3zeta/Itpr/Parp/Cdc42/Arf79F/Cds/Akt1/blw/Mef2/Rac2/Ubc2/14-3-3epsilon/Pi3K21B/Uba1/alphaCOP/Rok/Pten/wdb/Atf3/gammaCOP/deltaCOP/spidey/snz/Vps13/puml/CG5946/elm/foxo/zetaCOP/SPoCk/Dhc64C/SERCA/Acsl/SNF4Agamma/CaMKII/KdelR/FASN1	43	1.94136	0.957065	4.57266
bp	GO:0007552	metamorphosis	128/1637	128	1637	345/6356	345	6356	1.15367e-06	2.8912e-05	2.23136e-05	arm/ash2/brm/bsk/by/Cam/Pka-C1/EcR/emc/Fas2/flw/Galphao/Galphas/hth/if/Jra/dlg1/l(2)gl/hyd/opa/Raf/Ras85D/rl/sgg/sn/sqh/Ubi-p63E/ct/RasGAP1/Rap1/drk/mys/hop/Mbs/Eip63E/Itpr/hdc/hep/Rac1/Cdc42/cora/Gug/msn/heph/jar/fng/Moe/Sep1/Snr1/tsr/ctp/BRWD3/nmo/pnut/shot/Rab5/Rho1/sty/fry/Past1/Cbl/Pkn/Vps25/Uba1/RhoGEF2/EloB/trio/Crk/CG13366/Timp/Rok/msk/Pten/Ilk/ics/Dd/RhoGAP15B/Atg101/RhoGAP19D/Mnn1/CNBP/…	128	1.44054	0.526612	4.53892
bp	GO:0045880	positive regulation of smoothened signaling pathway	27/1637	27	1637	45/6356	45	6356	1.16153e-06	2.8912e-05	2.23136e-05	Pka-C1/dco/Su(var)2-10/mts/Rap1/tws/CkIalpha/Tnpo/par-6/wdb/Usp7/Rpn13/Hipk/UbcE2M/Usp8/Sulf1/gish/cno/C3G/Pka-R1/Gprk1/Ubr3/aPKC/Gprk2/CkIIalpha/smt3/Pi4KIIIalpha	27	2.32963	1.2201	4.53892
bp	GO:0007015	actin filament organization	61/1637	61	1637	137/6356	137	6356	1.16416e-06	2.8912e-05	2.23136e-05	ena/Actn/if/Khc/Arpc1/dco/Lam/osp/shi/sn/spir/Tm1/Tm2/mys/Gel/hep/Rac1/Cdc42/LamC/Spn/jar/cpb/tsr/Arp2/ctp/Rac2/Rho1/Rack1/RhoGEF2/Fim/DAAM/Rok/GMF/pigs/CG6891/Arpc5/Arpc2/CAP/cpa/Cip4/Abp1/Sra-1/RhoGAP92B/SCAR/CG31715/CG32066/IRSp53/HSPC300/tmod/ALiX/gish/Pka-R1/didum/capt/Arp3/Src64B/hts/CG43658/Pi4KIIIalpha/Girdin/Arpc4	61	1.7288	0.78977	4.53892
bp	GO:0007043	cell-cell junction assembly	24/1637	24	1637	38/6356	38	6356	1.23527e-06	3.05106e-05	2.35473e-05	arm/Galphai/Galphao/dlg1/l(2)gl/Atpalpha/Rap1/alpha-Cat/Lac/nrv2/wun/par-6/Tsf2/M6/Cont/vari/p120ctn/aPKC/pyd/Src64B/scrib/Nrg/PDZ-GEF/Pak	24	2.45224	1.2941	4.51555
bp	GO:0016477	cell migration	93/1637	93	1637	234/6356	234	6356	1.25367e-06	3.07418e-05	2.37257e-05	awd/bsk/csw/cta/Lar/EcR/ena/Gbeta13F/if/opa/Raf/pum/Ras85D/shi/sn/sqh/zfh1/Rap1/drk/mys/Hrb27C/hop/Ggamma1/faf/alpha-Cat/Dsor1/hep/Rac1/Cdc42/Akt1/htl/dock/msn/jar/cpb/fra/tsr/Rab5/Rac2/Rho1/Rala/Lis-1/Rab11/Rab7/wun/qm/Cbl/14-3-3epsilon/chb/Sin3A/foi/Crk/CalpB/par-6/Pten/nes/Stam/GMF/Arpc5/Megf8/oys/Uev1A/nudE/Cerk/trbd/Sra-1/XNP/Kat60/Jafrac1/SCAR/Mrtf/spin/gish/kuz/rhea/Diap1/par-1/sgl/Dhc64C/…	93	1.54313	0.625859	4.51227
bp	GO:0070936	protein K48-linked ubiquitination	10/1637	10	1637	6356-10-01	10	6356	1.25824e-06	3.07418e-05	2.37257e-05	hyd/Diap2/CG2924/Pli/CG17019/CG7656/Diap1/Ubr3/Cul3/rdx	10	3.88271	1.95706	4.51227
bp	GO:0044419	biological process involved in interspecies interaction between organisms	112/1637	112	1637	294/6356	294	6356	1.26702e-06	3.079e-05	2.3763e-05	ben/brm/bsk/cact/E(bx)/DCTN1-p150/Hsf/Jra/dlg1/lt/Pp1alpha-96A/Ras85D/rl/Rm62/shi/Su(var)2-10/me31B/GlyP/B52/hop/faf/Parp/Dsor1/hep/Rac1/Cdc42/Arf79F/AP-1-2beta/htl/eff/Mef2/mtd/Arf102F/Rab2/Rab5/Rac2/Rho1/Diap2/Rala/Cul1/Rab10/Rab11/Rab14/Rab7/Rab6/wun/Pitslre/Rack1/Pli/SkpA/Crag/Pten/Eb1/Ack/Spt6/cathD/Uba2/Vap33/Rab35/Ntf-2/Usp2/Zir/Vps29/Npc2a/CYLD/CG10333/TM9SF2/Ars2/Sec31/asrij/Herc4/Fit1/U…	112	1.47913	0.564747	4.51159
bp	GO:0009790	embryo development	141/1637	141	1637	388/6356	388	6356	1.27465e-06	3.08098e-05	2.37782e-05	arm/ben/bic/bsk/Pka-C1/Chc/cni/csw/cta/Dab/EcR/emc/ena/exd/Gbeta13F/Hsp83/hth/if/Jra/Khc/dlg1/Arpc1/l(2)gl/Raf/pum/Ras85D/rl/sgg/shi/sn/spir/sqh/stau/svp/Tm1/ct/Syt1/RasGAP1/Rop/zfh1/Rap1/fs(1)h/mys/Hrb27C/hop/orb/14-3-3zeta/gol/Ggamma1/Top1/Mbs/Psc/faf/Eip63E/alpha-Cat/Lac/Dsor1/hep/Rac1/Cdc42/htl/cora/wal/Gug/msn/jar/Ssdp/Moe/PhKgamma/Pp2B-14D/shot/Deaf1/Rab5/Rac2/Rho1/Rab11/Rab6/HDAC1/Cdk4/dos…	141	1.41099	0.496703	4.51131
bp	GO:0007351	tripartite regional subdivision	43/1637	43	1637	87/6356	87	6356	1.57974e-06	3.77801e-05	2.91577e-05	bic/Pka-C1/Chc/csw/Hsp83/Khc/dlg1/l(2)gl/Raf/pum/Ras85D/rl/spir/stau/Tm1/Syt1/RasGAP1/Rop/fs(1)h/Hrb27C/orb/Dsor1/Moe/Rab11/Rab6/dos/Vps25/SmD3/tapas/msps/Mkrn1/papi/btz/glo/par-1/didum/aPKC/cic/scrib/sqd/rump/Ge-1/TER94	43	1.91904	0.940386	4.42274
bp	GO:0008595	anterior/posterior axis specification, embryo	43/1637	43	1637	87/6356	87	6356	1.57974e-06	3.77801e-05	2.91577e-05	bic/Pka-C1/Chc/csw/Hsp83/Khc/dlg1/l(2)gl/Raf/pum/Ras85D/rl/spir/stau/Tm1/Syt1/RasGAP1/Rop/fs(1)h/Hrb27C/orb/Dsor1/Moe/Rab11/Rab6/dos/Vps25/SmD3/tapas/msps/Mkrn1/papi/btz/glo/par-1/didum/aPKC/cic/scrib/sqd/rump/Ge-1/TER94	43	1.91904	0.940386	4.42274
bp	GO:0032868	response to insulin	37/1637	37	1637	71/6356	71	6356	1.66014e-06	3.9494e-05	3.04804e-05	Lar/Hsp83/rl/sgg/mts/GlyP/drk/Dsor1/Akt1/dock/Cdc37/Cul1/Rab10/Usp47/Pdk1/Pi3K21B/SkpA/Roc1a/Pten/STUB1/wdb/Lnk/Fmr1/Mkrn1/Mkp3/foxo/CycG/PIP4K/Rheb/HDAC4/wrd/step/Mob4/Pp2A-29B/Ptp61F/Glo1/slmb	37	2.02339	1.01677	4.40347
bp	GO:0072384	organelle transport along microtubule	17/1637	17	1637	23/6356	23	6356	1.75355e-06	4.14977e-05	3.20268e-05	g/DCTN1-p150/Khc/jar/Arp1/Lis-1/gammaCOP/Marf/Pink1/nudE/Miro/Liprin-alpha/didum/Dhc64C/milt/unc-104/dop	17	2.86983	1.52097	4.38198
bp	GO:0003002	regionalization	130/1637	130	1637	354/6356	354	6356	1.79239e-06	4.21958e-05	3.25656e-05	AnxB9/arm/ash2/bic/BicD/brm/cact/CkIIbeta/Pka-C1/Chc/cni/csw/EcR/emc/ena/exd/flw/Hsp83/hth/Khc/dlg1/l(2)gl/pho/Raf/pum/Ras85D/rl/Scm/sgg/sn/spir/sqh/stau/Tm1/mts/ct/Syt1/RasGAP1/Rop/fs(1)h/Hrb27C/hop/orb/tws/nmd/Psc/faf/Parp/Dsor1/hep/cora/Gug/fng/fra/Moe/Snr1/tsr/Dp/nmo/nuf/sty/Lis-1/rin/Rab11/Rab7/Rab6/HDAC1/Cdk4/Past1/dos/sktl/Cbl/14-3-3epsilon/lig/CtBP/Vps25/SmD3/EloB/Sec13/msk/Mpcp2/tapas/ms…	130	1.42585	0.511827	4.37473
bp	GO:0040008	regulation of growth	101/1637	101	1637	261/6356	261	6356	1.87389e-06	4.3886e-05	3.38701e-05	Chc/Lar/ena/Fas2/Galphao/dlg1/l(2)gl/dco/Raf/pum/Ras85D/Scm/sgg/shi/stau/Rox8/Rac1/Cdc42/Akt1/htl/cpb/Arp2/mRpL12/nmo/pnut/shot/Cdk4/14-3-3epsilon/lig/Pdk1/Fak/Uba1/trio/SkpA/TBPH/Pten/hfp/Lnk/Fmr1/spidey/hiw/Tao/Git/Eps-15/Hipk/Cip4/Wbp2/Abp1/SCCRO/TSG101/Tctp/Paip2/foxo/RhoGAP92B/Syp/atl/puf/Ythdf/dj-1beta/CycG/Hcf/PIP4K/Kat60/scyl/ago/Rheb/Fsn/bchs/Liprin-alpha/Synd/HSPC300/spin/Desat1/pix/ste…	101	1.50251	0.58737	4.35767
bp	GO:0001745	compound eye morphogenesis	94/1637	94	1637	239/6356	239	6356	1.88796e-06	4.39876e-05	3.39485e-05	arm/Cam/Chc/csw/Dab/Lar/emc/DCTN1-p150/Hrb98DE/hth/Jra/Arpc1/l(2)gl/Lam/Raf/Ras85D/rl/shi/svp/mts/Hrb87F/RasGAP1/Galphaq/Rap1/drk/hop/Mbs/faf/Dsor1/Rac1/Cdc42/Arf79F/eff/fng/Moe/msi/tsr/nmo/Arf51F/Rho1/sty/Rala/Lis-1/rin/Rab11/Rab6/fry/Past1/Usp47/dos/Cbl/siz/Rok/msk/Pten/Amph/EMC3/Mlf/Slik/M6/ArfGAP3/foxo/Sra-1/AP-1sigma/SCAR/mask/Liprin-alpha/Asap/Efa6/Synd/snama/alph/Spf45/alphaSnap/cno/Mob2/D…	94	1.52709	0.610787	4.35667
bp	GO:0051963	regulation of synapse assembly	52/1637	52	1637	113/6356	113	6356	2.14901e-06	4.9813e-05	3.84444e-05	ena/Fas2/Galphao/dlg1/pum/sgg/stau/Rac1/Cdc42/Akt1/htl/Spn/cpb/Arp2/nmo/Fak/trio/SkpA/TBPH/Fmr1/hiw/Tao/Eps-15/Cip4/Abp1/RhoGAP92B/Syp/atl/Cals/Kat60/Rheb/Fsn/Synd/HSPC300/spin/beta-Spec/alpha-Spec/futsch/mnb/Nedd4/Mob2/Mob4/Arp3/Src64B/CaMKII/ringer/Nsf2/kis/unc-104/Pi4KIIIalpha/Pak/caz	52	1.78673	0.837326	4.30266
bp	GO:0007528	neuromuscular junction development	70/1637	70	1637	166/6356	166	6356	2.26334e-06	5.21955e-05	4.02831e-05	ben/Lar/ena/Fas2/Galphao/Galphas/Jra/dlg1/Atpalpha/pum/sesB/sgg/stau/Syn/Cdc42/Akt1/htl/cpb/Arp2/nmo/Pdk1/Fak/trio/SkpA/TBPH/Fmr1/Vap33/hiw/Frq1/Tao/Eps-15/Cip4/Abp1/RhoGAP92B/Syp/Nrx-1/atl/BOD1/Kat60/Rheb/cpx/wrd/Fsn/Liprin-alpha/Synd/HSPC300/spin/beta-Spec/alpha-Spec/futsch/mnb/Nedd4/Mob2/Mob4/par-1/Atg1/nsl1/Arp3/Src64B/CaMKII/rg/ringer/Nsf2/kis/unc-104/Pi4KIIIalpha/DIP-lambda/Pak/LIMK1/caz	70	1.63729	0.711308	4.28237
bp	GO:0010883	regulation of lipid storage	24/1637	24	1637	39/6356	39	6356	2.43135e-06	5.55832e-05	4.28977e-05	rb/svp/mdy/Itpr/Arf79F/Cds/Akt1/Rac2/Pi3K21B/alphaCOP/Pten/wdb/Atf3/gammaCOP/deltaCOP/spidey/CG5946/elm/foxo/zetaCOP/SERCA/Acsl/CaMKII/FASN1	24	2.38936	1.25663	4.25506
bp	GO:0120035	regulation of plasma membrane bounded cell projection organization	55/1637	55	1637	122/6356	122	6356	2.43484e-06	5.55832e-05	4.28977e-05	Lar/ena/DCTN1-p150/Arpc1/Tm1/Rop/hep/Rac1/Cdc42/Akt1/cpb/fra/tsr/Arp2/shot/Rac2/Rho1/Lis-1/HDAC1/fry/nudC/RhoGEF2/trio/DAAM/TBPH/Rok/par-6/RhoGAPp190/Pten/Fmr1/Dlic/HUWE1/Rab35/cpa/nudE/Abp1/Sra-1/Sar1/atl/Ythdf/G9a/SCAR/Trim9/HSPC300/kra/Nedd4/aPKC/Sec23/Arp3/Flo2/CaMKII/unc-104/Pak/LIMK1/Rab1	55	1.7504	0.807687	4.25506
bp	GO:1990778	protein localization to cell periphery	34/1637	34	1637	64/6356	64	6356	2.47518e-06	5.62202e-05	4.33893e-05	arm/l(2)gl/shi/Cdc42/Arf79F/CG10939/Rab10/Rab11/Past1/KrT95D/fray/Flo1/alphaCOP/Crag/Lnk/Rab35/Tsp26A/Vps35/Herc4/CG11753/Sar1/CG5447/stmA/Bsg/aPKC/Sec23/Sec24CD/scrib/Flo2/smt3/Nsf2/sau/dop/Rab1	34	2.06269	1.04453	4.25011
bp	GO:0032870	cellular response to hormone stimulus	44/1637	44	1637	91/6356	91	6356	2.55309e-06	5.76998e-05	4.45313e-05	Lar/E(bx)/EcR/Hsp83/rl/sgg/mts/GlyP/drk/Dsor1/Akt1/dock/Cdc37/Cul1/Rab10/Nurf-38/Usp47/Pdk1/Pi3K21B/SkpA/Roc1a/TBPH/Pten/STUB1/wdb/Lnk/Fmr1/Mkrn1/Chd64/Mkp3/foxo/AdipoR/CycG/PIP4K/G9a/Rheb/HDAC4/wrd/step/Mob4/Pp2A-29B/Ptp61F/Glo1/slmb	44	1.87736	0.908702	4.23883
bp	GO:0061564	axon development	97/1637	97	1637	250/6356	250	6356	2.62432e-06	5.90146e-05	4.5546e-05	Appl/ben/brm/bsk/Cam/Pka-C1/Dab/Lar/dnc/ena/Fas2/DCTN1-p150/if/Khc/Arpc1/mle/ras/Scm/sm/Pp1-87B/Galphaq/zfh1/mys/eIF2beta/hep/Rac1/Cdc42/Akt1/dock/fra/Moe/tsr/shot/Rab5/Rac2/Rho1/Lis-1/Rab6/HDAC1/14-3-3epsilon/chb/Pka-R2/RhoGEF2/trio/DIP2/DAAM/Rok/RhoGAPp190/Pten/msps/Fmr1/SoxN/Nf-YC/Dlic/HUWE1/CdGAPr/nudE/Abp1/Cont/Sra-1/AP-1sigma/atl/Ythdf/XNP/Sulf1/Gclc/Rheb/SCAR/bchs/Liprin-alpha/Unc-115a/Tri…	97	1.50649	0.591193	4.22904
bp	GO:1903311	regulation of mRNA metabolic process	60/1637	60	1637	137/6356	137	6356	2.77185e-06	6.20235e-05	4.78681e-05	bru1/Hrb98DE/eIF4A/swm/mle/pum/Rm62/Hrb87F/me31B/B52/Hrb27C/Pabp2/Rox8/twin/Hel25E/Psi/snRNP-U1-70K/U2af38/Rga/qkr58E-3/qkr58E-1/SF1/Ythdc1/Nab2/CG4119/hfp/Fmr1/Rbp1-like/CG4896/Caper/Not3/PAN3/Cpsf6/Pop2/CG9705/CG2926/Son/Saf-B/Ythdf/CG1646/CG17454/Rbfox1/Not1/Spf45/Rbp1/bru2/mbf1/mub/sqd/l(3)72Ab/bru3/how/SC35/mbl/Doa/rump/HnRNP-K/SF2/Ge-1/bsf	60	1.70046	0.765923	4.20744
bp	GO:0048024	regulation of mRNA splicing, via spliceosome	41/1637	41	1637	83/6356	83	6356	2.80758e-06	6.25136e-05	4.82464e-05	bru1/Hrb98DE/eIF4A/Rm62/Hrb87F/B52/Hrb27C/Rox8/Hel25E/Psi/snRNP-U1-70K/U2af38/qkr58E-3/qkr58E-1/SF1/Ythdc1/CG4119/hfp/Rbp1-like/CG4896/Caper/Cpsf6/CG2926/Son/Saf-B/CG1646/CG17454/Rbfox1/Spf45/Rbp1/bru2/mub/sqd/l(3)72Ab/bru3/how/SC35/mbl/Doa/HnRNP-K/SF2	41	1.91797	0.939577	4.20403
bp	GO:0006898	receptor-mediated endocytosis	30/1637	30	1637	54/6356	54	6356	2.85309e-06	6.32155e-05	4.87882e-05	BicD/Chc/Dab/Pkc53E/shi/Syt1/drk/Rab5/Lis-1/Nak/Rab7/Cbl/Dap160/Flo1/Clc/Rlip/lqf/AP-1gamma/EndoB/Synj/CG8176/CG8507/EndoA/PIP4K/krz/lap/Nedd4/fwe/Gprk2/AP-2alpha	30	2.15706	1.10907	4.19918
bp	GO:1901701	cellular response to oxygen-containing compound	63/1637	63	1637	146/6356	146	6356	2.88782e-06	6.36728e-05	4.91411e-05	bsk/Cam/Pka-C1/Lar/E(bx)/EcR/Galphas/Hsp83/rl/sgg/Sod1/mts/Galphaq/GlyP/Rap1/drk/Itpr/Sod2/Dsor1/Akt1/dock/Cdc37/Fdh/Cul1/Rab10/Nurf-38/Usp47/Pdk1/Pi3K21B/Pka-R2/Sec13/PRL-1/SkpA/Roc1a/CG14812/Pten/STUB1/wdb/Lnk/Fmr1/Mkrn1/Sirup/RagC-D/Sod3/Mkp3/foxo/dj-1beta/CycG/PIP4K/Jafrac1/G9a/Rheb/HDAC4/FASN2/wrd/step/Mob4/Pp2A-29B/Pde8/Ptp61F/FASN1/Glo1/slmb	63	1.67542	0.74452	4.19605
bp	GO:0010941	regulation of cell death	82/1637	82	1637	204/6356	204	6356	3.18131e-06	6.98035e-05	5.38726e-05	Appl/ben/bsk/Pka-C1/EcR/l(2)gl/dco/RpS3/Men/Raf/Ras85D/sesB/Su(var)205/porin/Galphaq/Ubc6/mdy/hep/Akt1/msn/Sep1/Dp/BRWD3/Aldh/pnut/Diap2/Cul1/RpL14/Cbl/Pdk1/Vps25/Uba1/syd/Mkk4/SkpA/TBPH/Tip60/CG14812/msk/Pten/Ack/Fmr1/Debcl/Pink1/Rab3-GEF/HUWE1/Daxx/CYLD/CG17019/Hipk/Uev1A/CG7546/BI-1/Mics1/FBXO11/Prx3/Idh3b/Buffy/Rheb/wrd/htk/Sec61alpha/spin/pix/futsch/Diap1/Atg1/Ubr3/Atg13/fwe/Csk/Mdh2/bel/hpp…	82	1.5607	0.642191	4.15612
bp	GO:0006413	translational initiation	33/1637	33	1637	62/6356	62	6356	3.29018e-06	7.18435e-05	5.5447e-05	eIF4A/eIF2beta/NAT1/eIF4E1/eIF3i/eIF4B/eIF3h/eIF4G1/eIF3e/eIF1A/eIF5B/eIF3j/eIF3g1/eIF5/CG13124/eIF3m/eIF3b/eIF3c/eIF3k/CNBP/eIF1/eIF3l/CG7414/eIF3a/eIF3f1/Paip2/eIF3d1/eIF4EHP/pix/eIF2alpha/eIF4H1/Unr/eIF2gamma	33	2.0666	1.04726	4.14361
bp	GO:0046847	filopodium assembly	25/1637	25	1637	42/6356	42	6356	3.5678e-06	7.75311e-05	5.98365e-05	Lar/ena/Arpc1/sn/hep/Rac1/Cdc42/cpb/Arp2/shot/Rho1/DAAM/par-6/Rab35/cpa/Sra-1/SCAR/IRSp53/HSPC300/kra/aPKC/Arp3/Flo2/CaMKII/unc-104	25	2.31114	1.2086	4.11052
bp	GO:0051049	regulation of transport	93/1637	93	1637	239/6356	239	6356	3.66778e-06	7.93224e-05	6.1219e-05	BicD/Cam/Pka-C1/Chc/swm/l(2)gl/dco/Pkc53E/sbr/sesB/sgg/vap/Syt1/porin/Rap1/drk/Itpr/Cdc42/Arf79F/Akt1/jar/Moe/Sep1/tsr/Mtor/Rab5/Cnx99A/Nak/nrv1/nrv2/Rab10/Rab11/ScpX/Rab4/Cbl/Npc1a/Flo1/AP-1mu/Crag/Syt4/Gapvd1/Frq1/Tao/Usp2/IA-2/Dyb/ReepB/Vps35/levy/CG8507/Snx3/RhoGAP92B/CG7956/Sar1/Nrx-1/AdipoR/PIP4K/krz/cpx/7B2/tral/ND-MLRQ/CG32850/LRP1/Cadps/NKAIN/Sec61alpha/lap/step/gish/mnb/Nedd4/Sep4/Dys/G…	93	1.51085	0.595357	4.1006
bp	GO:0006119	oxidative phosphorylation	40/1637	40	1637	81/6356	81	6356	3.74322e-06	8.05684e-05	6.21806e-05	ATPsynbeta/ox/SdhB/sun/ATPsynO/ND-75/ND-23/COX5A/ND-42/RFeSP/ND-B14.5A/ND-ASHI/Pink1/Nipsnap/UQCR-14/ND-24/ND-B17.2/ND-B14.5B/ND-13A/ND-51/COX5B/ND-B22/COX4/levy/ATPsynF/ND-19/Cyt-c1/UQCR-Q/Mics1/SdhC/SdhD/dj-1beta/ND-49/COX7A/COX7C/UQCR-C2/UQCR-11/Chchd2/SdhA/bsf	40	1.91739	0.939143	4.09384
bp	GO:0030100	regulation of endocytosis	29/1637	29	1637	52/6356	52	6356	3.76387e-06	8.06289e-05	6.22273e-05	BicD/Chc/Pkc53E/vap/drk/Arf79F/Moe/Rab5/Nak/Rab4/Cbl/Flo1/Tao/CG8507/Nrx-1/PIP4K/krz/lap/step/mnb/Nedd4/Gprk2/nsl1/pyd/scrib/mib1/garz/AP-2alpha/Syx7	29	2.16536	1.11461	4.09351
bp	GO:0012501	programmed cell death	92/1637	92	1637	236/6356	236	6356	3.78391e-06	8.06759e-05	6.22636e-05	arm/Cam/Pka-C1/Chc/EcR/l(2)gl/dco/RpS3/Raf/Ras85D/sesB/shi/Su(var)205/Ubi-p63E/porin/Galphaq/Ubc6/mdy/Itpr/hdc/Akt1/Sep1/ctp/Dp/BRWD3/pnut/Hsp60A/Diap2/Cul1/wun/RpL14/Cbl/Pdk1/Vps25/qkr58E-3/Uba1/syd/SkpA/TBPH/Tip60/CG14812/msk/Pten/Ack/Fmr1/cathD/Debcl/Pink1/Rab3-GEF/Atg101/Tao/Daxx/CG17019/Hipk/CG7546/Atg18a/BI-1/Atg17/Mics1/FBXO11/Prx3/Idh3b/Miro/XNP/Atg16/Fis1/Buffy/scyl/wrd/Atg8a/snama/spin/…	92	1.5136	0.597984	4.09326
bp	GO:0051248	negative regulation of protein metabolic process	64/1637	64	1637	150/6356	150	6356	3.8273e-06	8.12177e-05	6.26818e-05	bru1/ash2/l(2)gl/dco/hyd/pum/sgg/shi/mts/me31B/Hrb27C/orb/Pabp2/heph/msi/twin/sty/Diap2/HDAC1/Usp47/sktl/Rga/Cbl/Rack1/eIF3h/Pka-R2/Timp/CG14812/par-6/Pten/wdb/I-2/ics/Fmr1/Pink1/CG3662/Not3/CG17019/PAN3/Srp9/Pop2/SCCRO4/RpL13A/Son/Paip2/Ythdf/CG17059/Rbfox1/eIF4EHP/endos/Not1/kra/Pka-R1/Diap1/ctrip/bru2/Unr/sqd/bru3/orb2/CkIIalpha/tn/Ge-1/bsf	64	1.65662	0.728246	4.09035
bp	GO:0051489	regulation of filopodium assembly	22/1637	22	1637	35/6356	35	6356	3.88863e-06	8.16968e-05	6.30515e-05	Lar/ena/Arpc1/hep/Rac1/Cdc42/cpb/Arp2/shot/Rho1/DAAM/par-6/Rab35/cpa/Sra-1/SCAR/HSPC300/kra/aPKC/Arp3/Flo2/CaMKII	22	2.44056	1.28721	4.0878
bp	GO:0043434	response to peptide hormone	37/1637	37	1637	73/6356	73	6356	3.9454e-06	8.16968e-05	6.30515e-05	Lar/Hsp83/rl/sgg/mts/GlyP/drk/Dsor1/Akt1/dock/Cdc37/Cul1/Rab10/Usp47/Pdk1/Pi3K21B/SkpA/Roc1a/Pten/STUB1/wdb/Lnk/Fmr1/Mkrn1/Mkp3/foxo/CycG/PIP4K/Rheb/HDAC4/wrd/step/Mob4/Pp2A-29B/Ptp61F/Glo1/slmb	37	1.96795	0.976694	4.0878
bp	GO:1901652	response to peptide	37/1637	37	1637	73/6356	73	6356	3.9454e-06	8.16968e-05	6.30515e-05	Lar/Hsp83/rl/sgg/mts/GlyP/drk/Dsor1/Akt1/dock/Cdc37/Cul1/Rab10/Usp47/Pdk1/Pi3K21B/SkpA/Roc1a/Pten/STUB1/wdb/Lnk/Fmr1/Mkrn1/Mkp3/foxo/CycG/PIP4K/Rheb/HDAC4/wrd/step/Mob4/Pp2A-29B/Ptp61F/Glo1/slmb	37	1.96795	0.976694	4.0878
bp	GO:0016325	oocyte microtubule cytoskeleton organization	18/1637	18	1637	26/6356	26	6356	3.97639e-06	8.16968e-05	6.30515e-05	BicD/Pka-C1/Chc/Khc/l(2)gl/14-3-3zeta/heph/Rab11/Rab6/sktl/14-3-3epsilon/chb/msps/btz/Pka-R1/par-1/capt/sqd	18	2.68803	1.42655	4.0878
bp	GO:0032509	endosome transport via multivesicular body sorting pathway	18/1637	18	1637	26/6356	26	6356	3.97639e-06	8.16968e-05	6.30515e-05	AnxB9/Rab5/Rab7/Vps28/Vps25/Stam/Mvb12/Vps20/Vta1/CG15012/CHMP2B/Ist1/Vps60/Chmp1/Vps24/Vps2/CG30423/shrb	18	2.68803	1.42655	4.0878
bp	GO:0051491	positive regulation of filopodium assembly	18/1637	18	1637	26/6356	26	6356	3.97639e-06	8.16968e-05	6.30515e-05	Lar/ena/Arpc1/hep/Rac1/Cdc42/shot/DAAM/par-6/Rab35/cpa/Sra-1/SCAR/HSPC300/kra/aPKC/Arp3/Flo2	18	2.68803	1.42655	4.0878
bp	GO:0071985	multivesicular body sorting pathway	18/1637	18	1637	26/6356	26	6356	3.97639e-06	8.16968e-05	6.30515e-05	AnxB9/Rab5/Rab7/Vps28/Vps25/Stam/Mvb12/Vps20/Vta1/CG15012/CHMP2B/Ist1/Vps60/Chmp1/Vps24/Vps2/CG30423/shrb	18	2.68803	1.42655	4.0878
bp	GO:0007610	behavior	129/1637	129	1637	356/6356	356	6356	4.38653e-06	8.97155e-05	6.92401e-05	Appl/arm/ben/bsk/CkIIbeta/Pka-C1/dnc/eas/EcR/Fas2/Galphas/Gpdh1/Hsp83/Khc/dlg1/dco/Lam/mle/Atpalpha/pum/rl/sgg/shi/sm/stau/vap/Pp1-87B/nonA/Syt1/me31B/Galphaq/Syn/Plc21C/drk/hop/14-3-3zeta/Ggamma1/Mbs/Calr/Itpr/Rac1/Gug/Mef2/Fdh/AcCoAS/Nca/Sap47/Arf51F/Rac2/Rho1/Drip/lig/Rack1/Pi3K21B/Gpo1/Pka-R2/cyc/aay/inc/TBPH/Eaat1/SPARC/Agpat2/Eb1/bgm/CenG1A/Lnk/Fmr1/aru/Shmt/Marf/Pink1/hiw/wcy/MICU1/Gadd45/…	129	1.40694	0.492559	4.04713
bp	GO:0035329	hippo signaling	35/1637	35	1637	68/6356	68	6356	4.57972e-06	9.32448e-05	7.19639e-05	Pka-C1/l(2)gl/dco/mts/Rap1/14-3-3zeta/Rox8/Akt1/msn/CkIalpha/Cul1/14-3-3epsilon/lig/SkpA/CG7028/Ack/Usp7/Tao/Git/Magi/Hipk/Herc4/Slmap/Cka/alpha-Spec/mnb/Mob4/Pp2A-29B/par-1/aPKC/Csk/Patronin/hppy/wap/slmb	35	1.99845	0.998885	4.03038
bp	GO:0000578	embryonic axis specification	43/1637	43	1637	90/6356	90	6356	4.91137e-06	9.95488e-05	7.68292e-05	bic/Pka-C1/Chc/csw/Hsp83/Khc/dlg1/l(2)gl/Raf/pum/Ras85D/rl/spir/stau/Tm1/Syt1/RasGAP1/Rop/fs(1)h/Hrb27C/orb/Dsor1/Moe/Rab11/Rab6/dos/Vps25/SmD3/tapas/msps/Mkrn1/papi/btz/glo/par-1/didum/aPKC/cic/scrib/sqd/rump/Ge-1/TER94	43	1.85507	0.891476	4.00196
bp	GO:0000380	alternative mRNA splicing, via spliceosome	39/1637	39	1637	79/6356	79	6356	4.99107e-06	0.000100713	7.77275e-05	bru1/Hrb98DE/eIF4A/Rm62/Hrb87F/B52/Rox8/Hel25E/Psi/snRNP-U1-70K/U2af38/qkr58E-3/qkr58E-1/Ythdc1/CG4119/hfp/Rbp1-like/CG4896/Caper/Srrm234/Cpsf6/CG2926/Saf-B/CG1646/CG17454/Rbfox1/Spf45/Rbp1/bru2/mub/sqd/l(3)72Ab/bru3/how/SC35/mbl/Doa/HnRNP-K/SF2	39	1.91678	0.938686	3.99692
bp	GO:0008103	oocyte microtubule cytoskeleton polarization	13/1637	13	1637	16/6356	16	6356	5.25922e-06	0.000105652	8.15395e-05	BicD/Pka-C1/Chc/Khc/14-3-3zeta/heph/Rab11/Rab6/sktl/14-3-3epsilon/btz/Pka-R1/capt	13	3.1547	1.6575	3.97612
bp	GO:0007291	sperm individualization	25/1637	25	1637	43/6356	43	6356	6.45178e-06	0.000129036	9.95864e-05	Act5C/Chc/EcR/shi/sw/porin/Cds/heph/jar/poe/ctp/Past1/Osbp/Npc1a/Taz/nes/Ack/oys/eIF3m/Duba/ScsbetaA/gish/Cul3/didum/orb2	25	2.25739	1.17466	3.88929
bp	GO:0000381	regulation of alternative mRNA splicing, via spliceosome	38/1637	38	1637	77/6356	77	6356	6.65553e-06	0.000132524	0.000102279	bru1/Hrb98DE/eIF4A/Rm62/Hrb87F/B52/Rox8/Hel25E/Psi/snRNP-U1-70K/U2af38/qkr58E-3/qkr58E-1/Ythdc1/CG4119/hfp/Rbp1-like/CG4896/Caper/Cpsf6/CG2926/Saf-B/CG1646/CG17454/Rbfox1/Spf45/Rbp1/bru2/mub/sqd/l(3)72Ab/bru3/how/SC35/mbl/Doa/HnRNP-K/SF2	38	1.91614	0.938206	3.87771
bp	GO:0042775	mitochondrial ATP synthesis coupled electron transport	32/1637	32	1637	61/6356	61	6356	6.9505e-06	0.000137791	0.000106343	ox/SdhB/ND-23/COX5A/ND-42/RFeSP/ND-B14.5A/ND-ASHI/Pink1/UQCR-14/ND-24/ND-B17.2/ND-B14.5B/ND-13A/ND-51/COX5B/ND-B22/COX4/levy/ND-19/Cyt-c1/UQCR-Q/Mics1/SdhC/SdhD/dj-1beta/ND-49/COX7C/UQCR-C2/UQCR-11/Chchd2/SdhA	32	2.03683	1.02633	3.86078
bp	GO:0009725	response to hormone	45/1637	45	1637	97/6356	97	6356	7.93677e-06	0.000156656	0.000120903	Lar/E(bx)/EcR/Hsp83/rl/sgg/mts/GlyP/drk/Dsor1/Akt1/dock/Cdc37/Cul1/Cpr/Rab10/Nurf-38/Usp47/Pdk1/Pi3K21B/SkpA/Roc1a/TBPH/Pten/STUB1/wdb/Lnk/Fmr1/Mkrn1/Chd64/Mkp3/foxo/AdipoR/CycG/PIP4K/G9a/Rheb/HDAC4/wrd/step/Mob4/Pp2A-29B/Ptp61F/Glo1/slmb	45	1.80126	0.849005	3.80505
bp	GO:0010623	programmed cell death involved in cell development	40/1637	40	1637	83/6356	83	6356	8.03284e-06	0.000157863	0.000121834	arm/Cam/Chc/EcR/l(2)gl/Ras85D/shi/Ubi-p63E/Galphaq/mdy/Itpr/hdc/ctp/Dp/BRWD3/wun/Uba1/cathD/Debcl/Pink1/Atg101/Atg18a/BI-1/Atg17/Idh3b/Atg16/Buffy/Atg8a/spin/Diap1/Atg1/Atg13/Trf2/aPKC/Mdh2/bel/Bruce/Pak/slmb/TER94	40	1.87119	0.903953	3.80172
bp	GO:0007409	axonogenesis	92/1637	92	1637	240/6356	240	6356	8.54911e-06	0.000167281	0.000129103	Appl/ben/brm/bsk/Cam/Dab/Lar/dnc/ena/Fas2/DCTN1-p150/if/Khc/Arpc1/mle/ras/Scm/sm/Pp1-87B/Galphaq/zfh1/mys/eIF2beta/hep/Rac1/Cdc42/dock/fra/Moe/tsr/shot/Rab5/Rac2/Rho1/Lis-1/Rab6/HDAC1/14-3-3epsilon/chb/Pka-R2/RhoGEF2/trio/DIP2/DAAM/Rok/RhoGAPp190/msps/Fmr1/SoxN/Nf-YC/Dlic/HUWE1/CdGAPr/nudE/Abp1/Cont/Sra-1/AP-1sigma/atl/Ythdf/XNP/Sulf1/Gclc/Rheb/SCAR/Liprin-alpha/Unc-115a/Trim9/LRP1/kra/beta-Spec/…	92	1.48837	0.573736	3.77655
bp	GO:0030951	establishment or maintenance of microtubule cytoskeleton polarity	21/1637	21	1637	34/6356	34	6356	9.66195e-06	0.000188241	0.00014528	BicD/Pka-C1/Chc/Khc/l(2)gl/14-3-3zeta/heph/Rab11/Rab6/sktl/14-3-3epsilon/chb/Eb1/msps/Kap3/nudE/btz/Pka-R1/par-1/capt/sqd	21	2.39815	1.26192	3.72528
bp	GO:0048515	spermatid differentiation	38/1637	38	1637	78/6356	78	6356	9.79703e-06	0.000190054	0.000146679	Act5C/Chc/E(bx)/EcR/hyd/shi/sw/alphaTub84D/porin/nmd/Cdc42/Cds/heph/jar/poe/ctp/Nap1/Past1/sktl/Osbp/Npc1a/Taz/nes/Ack/Fmr1/oys/eIF3m/Duba/ScsbetaA/mfrn/gish/Diap1/Cul3/didum/milt/orb2/pAbp/Bruce	38	1.89158	0.91959	3.72112
bp	GO:0016331	morphogenesis of embryonic epithelium	43/1637	43	1637	92/6356	92	6356	9.9492e-06	0.000192181	0.00014832	arm/bsk/Dab/emc/ena/Jra/dlg1/l(2)gl/Ras85D/Rap1/mys/Ggamma1/Mbs/alpha-Cat/Lac/hep/Rac1/Cdc42/cora/msn/jar/shot/Rab5/Rac2/Rho1/Rab11/Pkn/RhoGEF2/Rok/par-6/Ack/Cka/Sec61alpha/alph/step/cno/mmy/aPKC/pyd/scrib/PDZ-GEF/Pak/Sac1	43	1.81475	0.859768	3.71629
bp	GO:0007254	JNK cascade	35/1637	35	1637	70/6356	70	6356	1.06016e-05	0.000203195	0.000156821	ben/bsk/flw/Jra/sgg/hep/Rac1/Cdc42/msn/cpb/Rac2/Rala/syd/Mkk4/Crk/SkpA/ics/HUWE1/Mnn1/CYLD/Gadd45/cpa/Uev1A/fmt/XNP/Cka/ALiX/alph/Alg-2/cno/Diap1/hppy/rdx/Ptp61F/Sac1	35	1.94136	0.957065	3.69209
bp	GO:0001700	embryonic development via the syncytial blastoderm	54/1637	54	1637	124/6356	124	6356	1.06151e-05	0.000203195	0.000156821	arm/bic/bsk/Dab/EcR/emc/ena/Jra/dlg1/Arpc1/l(2)gl/pum/Ras85D/sgg/sqh/zfh1/Rap1/mys/Ggamma1/Mbs/faf/Eip63E/alpha-Cat/hep/Rac1/Cdc42/cora/wal/msn/jar/shot/Rab5/Rac2/Rho1/Rab11/Pkn/RhoGEF2/Rok/Eb1/Ack/scyl/Cka/Sec61alpha/alph/step/cno/mmy/rhea/pyd/Arp3/scrib/PDZ-GEF/Pak/Sac1	54	1.69086	0.757756	3.69209
bp	GO:0042461	photoreceptor cell development	39/1637	39	1637	81/6356	81	6356	1.06992e-05	0.000203195	0.000156821	ben/Cam/csw/Dab/Lar/DCTN1-p150/Raf/Ras85D/Mbs/Dsor1/Rac1/msn/Moe/tsr/sty/Lis-1/Rab11/Rab6/fry/dos/msk/Pten/Amph/EMC3/Slik/AP-1sigma/Liprin-alpha/Synd/Mob2/didum/capt/Bsg/pAbp/mbl/sno/PDZ-GEF/Doa/rg/Vps4	39	1.86945	0.902617	3.69209
bp	GO:0061640	cytoskeleton-dependent cytokinesis	39/1637	39	1637	81/6356	81	6356	1.06992e-05	0.000203195	0.000156821	Act5C/Act57B/Act79B/Act87E/flw/hyd/Lam/shi/spir/sqh/fwd/Arf79F/LamC/Syx5/Sep1/tsr/pnut/Arf51F/Rho1/Rab11/Pkn/RhoGEF2/Ocrl/alphaCOP/Rok/gammaCOP/Rab35/Asap/Synd/ALiX/shrb/alphaSnap/Sep4/l(2)gd1/AP-2alpha/pAbp/sau/vib/Rab1	39	1.86945	0.902617	3.69209
bp	GO:1902533	positive regulation of intracellular signal transduction	62/1637	62	1637	148/6356	148	6356	1.10047e-05	0.000208123	0.000160624	ben/Pka-C1/l(2)gl/dco/Raf/Ras85D/Pp1-87B/Rap1/drk/14-3-3zeta/Rox8/Rac1/Cdc42/Akt1/msn/Cdc37/Mtor/Cdk4/Usp47/14-3-3epsilon/lig/Pdk1/RhoGEF2/trio/Sec13/Crk/RhoGAP1A/CG14812/siz/CG7028/Lnk/Rab3-GEF/wcy/Tao/Mnn1/CYLD/Nup44A/RagC-D/Git/Hipk/Uev1A/Ccm3/Sur-8/CycG/Slmap/Rheb/Cka/Efa6/ALiX/Alg-2/step/alpha-Spec/Mob4/slim/Gprk2/Csk/hppy/CG43658/Hmgcr/rdx/smt3/Pde8	62	1.62654	0.701808	3.68168
bp	GO:0048149	behavioral response to ethanol	20/1637	20	1637	32/6356	32	6356	1.22508e-05	0.000230724	0.000178067	dnc/Fas2/dlg1/pum/rl/vap/Syn/AcCoAS/Arf51F/Pka-R2/aay/Agpat2/Shmt/Tat/Gbs-70E/rogdi/vsg/Gclm/kra/hppy	20	2.4267	1.27899	3.63691
bp	GO:0008582	regulation of synaptic assembly at neuromuscular junction	48/1637	48	1637	107/6356	107	6356	1.24551e-05	0.000233342	0.000180087	ena/Fas2/Galphao/dlg1/pum/sgg/stau/Cdc42/Akt1/htl/cpb/Arp2/nmo/Fak/trio/SkpA/TBPH/Fmr1/hiw/Tao/Eps-15/Cip4/Abp1/RhoGAP92B/Syp/atl/Kat60/Rheb/Fsn/Synd/HSPC300/spin/beta-Spec/alpha-Spec/futsch/mnb/Mob2/Mob4/Arp3/Src64B/CaMKII/ringer/Nsf2/kis/unc-104/Pi4KIIIalpha/Pak/caz	48	1.74178	0.80056	3.63201
bp	GO:0042773	ATP synthesis coupled electron transport	33/1637	33	1637	65/6356	65	6356	1.24931e-05	0.000233342	0.000180087	ox/SdhB/ND-75/ND-23/COX5A/ND-42/RFeSP/ND-B14.5A/ND-ASHI/Pink1/UQCR-14/ND-24/ND-B17.2/ND-B14.5B/ND-13A/ND-51/COX5B/ND-B22/COX4/levy/ND-19/Cyt-c1/UQCR-Q/Mics1/SdhC/SdhD/dj-1beta/ND-49/COX7C/UQCR-C2/UQCR-11/Chchd2/SdhA	33	1.97122	0.979091	3.63201
bp	GO:0031399	regulation of protein modification process	70/1637	70	1637	173/6356	173	6356	1.27904e-05	0.000237912	0.000183615	ash2/CkIIbeta/l(2)gl/dco/hyd/rb/sgg/shi/Su(var)205/mts/Pabp2/Rac1/Cdc42/Gug/Fdh/Rho1/sty/Diap2/Cul1/HDAC1/fry/sktl/Cbl/Rack1/Pka-R2/Dap160/Rok/par-6/Pten/wdb/Ankle2/I-2/ics/CDK2AP1/CycY/Rtf1/PPP1R15/Slik/fmt/CG4911/upSET/SCCRO/MYPT-75D/SCCRO4/Atg17/Son/Tctp/Ccm3/CycG/krz/G9a/CG17059/bchs/Ndf/Ndfip/Atg8a/CG40191/endos/step/Pka-R1/Mob2/mmy/Diap1/ctrip/par-1/Atg13/fzr/SNF4Agamma/smt3/Yeti	70	1.57104	0.65172	3.62358
bp	GO:0015031	protein transport	139/1637	139	1637	396/6356	396	6356	1.28514e-05	0.000238068	0.000183735	bic/Chc/g/DCTN1-p150/Hsc70-5/Arpc1/l(2)gl/lt/rb/sgg/Rop/Gdi/Arf79F/AP-1-2beta/cora/Sec61beta/Trp1/Syx5/tsr/Arf102F/Arf51F/Mtor/Rab2/Rab5/Vps26/Hsp60A/Lis-1/Rab10/Rab11/Rab14/Rab18/Rab6/Vsp37A/Tom40/Ran/emb/Osbp/Vps28/Vps25/Cse1/Sec13/Clc/AP-1mu/Tnpo/alphaCOP/Crag/msk/Kap-alpha3/Tim8/Stam/Madm/gammaCOP/deltaCOP/CHOp24/AP-1gamma/Gapvd1/p24-1/CG8206/Sec61gamma/Rab35/Ntf-2/Vps29/Snx1/Snx17/Pex19/Sgt/…	139	1.36287	0.446649	3.6233
bp	GO:0030010	establishment of cell polarity	28/1637	28	1637	52/6356	52	6356	1.36394e-05	0.000251632	0.000194204	cta/Galphai/Gbeta13F/DCTN1-p150/dlg1/l(2)gl/sgg/mts/Ggamma1/Rac1/Cdc42/ctp/Lis-1/sktl/Ran/par-6/msps/Klp10A/Slik/nudE/pins/cno/Dys/Dhc64C/aPKC/scrib/Pi4KIIIalpha/slmb	28	2.09069	1.06398	3.59923
bp	GO:0008340	determination of adult lifespan	56/1637	56	1637	131/6356	131	6356	1.43117e-05	0.000262962	0.000202947	Cat/EcR/g/lt/Men/mle/Atpalpha/Ras85D/rb/rl/sesB/sm/Sod1/fwd/GlyP/mys/Sam-S/Sod2/Dsor1/hep/Ccs/ND-SGDH/sun/HDAC1/ATPsynD/Prosalpha5/14-3-3epsilon/Sin3A/Mtpbeta/Eaat1/wdb/VhaSFD/Mtpalpha/Rpn1/Coq7/snz/ND-20/Daxx/Mnn1/CYLD/levy/SdhC/foxo/Prx3/Trx-2/Jafrac1/CG18809/Atg8a/NLaz/AGBE/Tpi/alph/Prosalpha6/alpha-Man-Ia/kis/eEF1alpha1	56	1.65979	0.730997	3.58011
bp	GO:0051247	positive regulation of protein metabolic process	82/1637	82	1637	211/6356	211	6356	1.46129e-05	0.00026741	0.000206381	ash2/Pka-C1/Hrb98DE/eIF4A/dco/pum/sgg/Su(var)205/Ubc6/Hrb27C/Pabp2/Rac1/Cdc42/RpS9/poe/Rho1/Oda/CkIalpha/Diap2/Cul1/fry/Rack1/EloB/Dap160/SkpA/Roc1a/STUB1/Tnks/Dp1/Ankle2/Fmr1/REG/Mkrn1/UbcE2H/CDK2AP1/HUWE1/CG8974/Usp2/Ufd4/Pomp/PI31/eIF3m/CG8405/Rtf1/CNBP/PPP1R15/Slik/CG4911/SCCRO/Rnf146/SCCRO4/Atg17/ScsbetaA/Kcmf1/Tctp/Ccm3/krz/G9a/Rheb/7B2/Fsn/Ndf/Ndfip/step/Nedd4/Mob2/mmy/Diap1/ctrip/Atg13/Cu…	82	1.50892	0.593518	3.57282
bp	GO:0048638	regulation of developmental growth	79/1637	79	1637	202/6356	202	6356	1.60076e-05	0.000291752	0.000225167	Lar/ena/Fas2/Galphao/dlg1/l(2)gl/Raf/pum/Ras85D/sgg/stau/Rox8/Rac1/Cdc42/Akt1/htl/cpb/Arp2/nmo/pnut/shot/lig/Pdk1/Fak/trio/SkpA/TBPH/Pten/Fmr1/hiw/Tao/Git/Eps-15/Hipk/Cip4/Wbp2/Abp1/TSG101/Tctp/foxo/RhoGAP92B/Syp/atl/Ythdf/dj-1beta/PIP4K/Kat60/ago/Rheb/Fsn/bchs/Liprin-alpha/Synd/HSPC300/spin/Desat1/step/beta-Spec/alpha-Spec/futsch/mnb/Mob2/Mob4/kuz/Csk/cic/Arp3/Src64B/scrib/CaMKII/ringer/Nsf2/kis…	79	1.51849	0.602634	3.53499
bp	GO:0019991	septate junction assembly	14/1637	14	1637	19/6356	19	6356	1.61714e-05	0.000293554	0.000226558	Galphai/Galphao/dlg1/l(2)gl/Atpalpha/Lac/nrv2/wun/Tsf2/Cont/vari/scrib/Nrg/Pak	14	2.86095	1.51649	3.53231
bp	GO:0010591	regulation of lamellipodium assembly	13/1637	13	1637	17/6356	17	6356	1.70619e-05	0.000308479	0.000238076	ena/Tm1/hep/Rac1/Cdc42/cpb/tsr/par-6/cpa/SCAR/HSPC300/aPKC/Arp3	13	2.96913	1.57004	3.51077
bp	GO:0007167	enzyme-linked receptor protein signaling pathway	83/1637	83	1637	215/6356	215	6356	1.73681e-05	0.000312299	0.000241024	bsk/csw/Dab/Lar/Fas2/gro/Hsp83/dlg1/eIF4A/Raf/pum/Ras85D/rl/sgg/vap/mts/RasGAP1/GlyP/Rap1/drk/14-3-3zeta/gcl/Dsor1/hep/Rac1/Cdc42/Akt1/htl/dock/Gug/Cdc37/sty/Cul1/Lis-1/Usp47/dos/Cbl/Pdk1/Pi3K21B/Crk/SkpA/Roc1a/Pten/STUB1/wdb/Ack/lqf/Lnk/Fmr1/Dd/Mkrn1/hiw/Mvb12/Tao/Pngl/lbk/Mkp3/foxo/CycG/PIP4K/krz/Sulf1/Rheb/HDAC4/wrd/mask/Ddr/alph/spin/step/Mob4/Pp2A-29B/Cul3/sxc/sgl/cic/Src64B/hppy/PDZ-GEF/Ptp…	83	1.49891	0.583911	3.50543
bp	GO:0007286	spermatid development	36/1637	36	1637	74/6356	74	6356	1.74113e-05	0.000312299	0.000241024	Act5C/Chc/EcR/hyd/shi/sw/alphaTub84D/porin/nmd/Cdc42/Cds/heph/jar/poe/ctp/Nap1/Past1/sktl/Osbp/Npc1a/Taz/nes/Ack/Fmr1/oys/eIF3m/Duba/ScsbetaA/gish/Diap1/Cul3/didum/milt/orb2/pAbp/Bruce	36	1.88889	0.917536	3.50543
bp	GO:0035148	tube formation	21/1637	21	1637	35/6356	35	6356	1.83219e-05	0.000327333	0.000252627	Act5C/DCTN1-p150/sqh/ct/Moe/shot/Rho1/CCT3/Rbcn-3B/gammaCOP/Dlic/Rab35/wkd/mmy/rhea/Dhc64C/Sec23/Sec24CD/Vha68-2/garz/Sac1	21	2.32963	1.2201	3.48501
bp	GO:0009792	embryo development ending in birth or egg hatching	55/1637	55	1637	129/6356	129	6356	1.86828e-05	0.000332278	0.000256443	arm/bic/bsk/Dab/EcR/emc/ena/Jra/dlg1/Arpc1/l(2)gl/pum/Ras85D/sgg/sqh/zfh1/Rap1/mys/Ggamma1/Mbs/faf/Eip63E/alpha-Cat/hep/Rac1/Cdc42/cora/wal/msn/jar/shot/Deaf1/Rab5/Rac2/Rho1/Rab11/Pkn/RhoGEF2/Rok/Eb1/Ack/scyl/Cka/Sec61alpha/alph/step/cno/mmy/rhea/pyd/Arp3/scrib/PDZ-GEF/Pak/Sac1	55	1.65542	0.727197	3.4785
bp	GO:0022411	cellular component disassembly	57/1637	57	1637	135/6356	135	6356	1.87457e-05	0.000332278	0.000256443	flw/Hsc70-5/Khc/lt/Pp1alpha-96A/ref(2)P/Sod1/Pp1-87B/Ubc6/Sod2/Gel/hep/cpb/tsr/shot/eRF3/Vps28/Vps25/Sbf/Vha100-1/Fmr1/Pink1/Klp10A/CG5676/Yip1d1/Atg18b/cpa/Atg18a/Atg3/eRF1/Atg17/EndoA/Sar1/atl/Fis1/Kat60/ago/wrd/mask/CG31715/Vps11/Atg8a/tmod/pix/beta-Spec/alpha-Spec/alphaSnap/futsch/Atg1/Atg13/SREBP/Patronin/Nsf2/Vps4/Rab1/eEF5/TER94	57	1.63937	0.713139	3.4785
bp	GO:0090066	regulation of anatomical structure size	72/1637	72	1637	181/6356	181	6356	1.93236e-05	0.000341183	0.000263316	bru1/Chc/Lar/EcR/Fas2/Arpc1/dco/Lam/Atpalpha/Ras85D/rl/shi/sqh/RasGAP1/drk/Gel/Lac/Rac1/Cdc42/Akt1/LamC/cora/cpb/shot/Rho1/nrv2/Pdk1/Rack1/Pi3K21B/DAAM/RhoGAP1A/RhoGAPp190/Pten/Madm/Fmr1/GMF/gammaCOP/deltaCOP/CG6891/Arpc5/Arpc2/Nup44A/cpa/Cip4/Ncc69/Abp1/Tctp/foxo/Sra-1/RhoGAP92B/atl/Ythdf/Rheb/Liprin-alpha/NKCC/CG31715/CG32066/IRSp53/HSPC300/tmod/Desat1/vari/mmy/kuz/Sec24CD/Src64B/hppy/garz/Nrg/…	72	1.5445	0.627144	3.46701
bp	GO:0045184	establishment of protein localization	144/1637	144	1637	416/6356	416	6356	2.04698e-05	0.000360014	0.00027785	bic/Chc/g/DCTN1-p150/Hsc70-5/Arpc1/l(2)gl/lt/rb/sgg/Rop/Gdi/nmd/Arf79F/AP-1-2beta/cora/Sec61beta/Trp1/Syx5/tsr/Arf102F/Arf51F/Mtor/Rab2/Rab5/Rho1/Vps26/Hsp60A/Lis-1/Rab10/Rab11/Rab14/Rab18/Rab6/Vsp37A/Tom40/Ran/emb/Osbp/Vps28/Vps25/Cse1/Sec13/Clc/AP-1mu/Tnpo/alphaCOP/Crag/Rok/msk/Kap-alpha3/Tim8/Stam/Madm/gammaCOP/deltaCOP/CHOp24/Pink1/AP-1gamma/Gapvd1/p24-1/CG8206/Sec61gamma/Rab35/Ntf-2/Vps29/Sn…	144	1.34402	0.42655	3.44368
bp	GO:0010506	regulation of autophagy	45/1637	45	1637	100/6356	100	6356	2.09974e-05	0.000367727	0.000283802	bsk/Chc/EcR/Raf/Ras85D/rl/sesB/shi/Sod1/Sod2/hep/AP-1-2beta/Sec61beta/Sbf/Pten/CG3530/Debcl/Pink1/CG3632/wcy/Atg101/Sec61gamma/Nup44A/RagC-D/Synj/Atg18a/BI-1/Cpsf6/foxo/Atg16/Gyf/Buffy/ago/Rheb/mask/Atg8a/Sec61alpha/Desat1/Atg1/Atg13/SREBP/Acn/AP-2alpha/Doa/Bruce	45	1.74722	0.805062	3.43447
bp	GO:0046578	regulation of Ras protein signal transduction	34/1637	34	1637	69/6356	69	6356	2.10711e-05	0.000367727	0.000283802	vap/Pp1-87B/14-3-3zeta/sty/dos/14-3-3epsilon/Uba1/RhoGEF2/trio/Sbf/RhoGAP1A/Crag/Rlip/siz/Rgl/aru/Gapvd1/Rab3-GEF/Zir/pns/Sur-8/RhoGAP92B/Slmap/Cka/Efa6/alph/step/Mob4/Ziz/raskol/CG43658/Hmgcr/garz/smt3	34	1.91322	0.936003	3.43447
bp	GO:0060627	regulation of vesicle-mediated transport	46/1637	46	1637	103/6356	103	6356	2.16713e-05	0.000376747	0.000290764	BicD/Chc/Pkc53E/vap/Syt1/Rap1/drk/Arf79F/jar/Moe/Sep1/Rab5/Nak/Rab10/Rab11/Rab4/Cbl/Flo1/AP-1mu/Crag/Syt4/Tao/Vps35/CG8507/CG7956/Sar1/Nrx-1/PIP4K/krz/Cadps/lap/step/gish/mnb/Nedd4/Sep4/Gprk2/Sec23/nsl1/pyd/scrib/mib1/garz/AP-2alpha/Slh/Syx7	46	1.73403	0.794126	3.42395
bp	GO:0019646	aerobic electron transport chain	28/1637	28	1637	53/6356	53	6356	2.18769e-05	0.000378382	0.000292026	ox/SdhB/ND-23/COX5A/ND-42/RFeSP/ND-B14.5A/ND-ASHI/Pink1/UQCR-14/ND-24/ND-B14.5B/ND-13A/ND-51/COX5B/ND-B22/COX4/levy/ND-19/Cyt-c1/UQCR-Q/SdhC/SdhD/ND-49/COX7C/UQCR-C2/UQCR-11/SdhA	28	2.05124	1.0365	3.42207
bp	GO:0007391	dorsal closure	39/1637	39	1637	83/6356	83	6356	2.19328e-05	0.000378382	0.000292026	arm/bsk/Dab/emc/ena/Jra/dlg1/l(2)gl/Ras85D/Rap1/mys/Ggamma1/Mbs/alpha-Cat/hep/Rac1/Cdc42/cora/msn/jar/shot/Rab5/Rac2/Rho1/Rab11/Pkn/Rok/Ack/Cka/Sec61alpha/alph/step/cno/mmy/pyd/scrib/PDZ-GEF/Pak/Sac1	39	1.82441	0.867428	3.42207
bp	GO:0016567	protein ubiquitination	75/1637	75	1637	191/6356	191	6356	2.22106e-05	0.000381718	0.000294601	ben/stc/hyd/rb/RpL40/RpS27A/Ubi-p63E/Ubc6/gol/gcl/Taf1/eff/Cdc27/Diap2/Ubc2/Cul1/Cbl/Rack1/bon/Uba1/CG2924/Pli/Roc1a/Ubc10/STUB1/Mkrn1/CG14435/UbcE2H/CG17754/hiw/HUWE1/CG8974/wcy/CG8188/HERC2/Rchy1/Ufd4/CG9934/CG7220/CG17019/Herc4/CG12099/CG1317/Uev1A/CG4911/CG4080/SCCRO/CG7656/SCCRO4/gzl/FBXO11/Keap1/CG5823/bchs/Roc2/Ndfip/Vps11/Atg8a/CG32850/CG40045/snama/mib2/Ubi-p5E/Nedd4/Diap1/ctrip/Ubr3/Cul…	75	1.52463	0.608455	3.41826
bp	GO:0035149	lumen formation, open tracheal system	17/1637	17	1637	26/6356	26	6356	2.38466e-05	0.000408283	0.000315102	DCTN1-p150/Moe/shot/Rho1/CCT3/Rbcn-3B/gammaCOP/Dlic/Rab35/wkd/rhea/Dhc64C/Sec23/Sec24CD/Vha68-2/garz/Sac1	17	2.5387	1.34409	3.38904
bp	GO:0060491	regulation of cell projection assembly	24/1637	24	1637	43/6356	43	6356	2.5474e-05	0.000432867	0.000334076	Lar/ena/Arpc1/Tm1/hep/Rac1/Cdc42/cpb/tsr/Arp2/shot/Rho1/DAAM/par-6/Rab35/cpa/Sra-1/SCAR/HSPC300/kra/aPKC/Arp3/Flo2/CaMKII	24	2.1671	1.11576	3.36365
bp	GO:0120032	regulation of plasma membrane bounded cell projection assembly	24/1637	24	1637	43/6356	43	6356	2.5474e-05	0.000432867	0.000334076	Lar/ena/Arpc1/Tm1/hep/Rac1/Cdc42/cpb/tsr/Arp2/shot/Rho1/DAAM/par-6/Rab35/cpa/Sra-1/SCAR/HSPC300/kra/aPKC/Arp3/Flo2/CaMKII	24	2.1671	1.11576	3.36365
bp	GO:0000910	cytokinesis	42/1637	42	1637	92/6356	92	6356	2.57083e-05	0.000434536	0.000335364	Act5C/Act57B/Act79B/Act87E/flw/hyd/Lam/shi/spir/sqh/fwd/Arf79F/LamC/Syx5/Sep1/tsr/nuf/pnut/Arf51F/Rho1/Rab11/Pkn/RhoGEF2/Ocrl/alphaCOP/Rok/gammaCOP/Rab35/Cp110/Asap/Synd/ALiX/shrb/alphaSnap/Sep4/l(2)gd1/AP-2alpha/pAbp/Bruce/sau/vib/Rab1	42	1.77254	0.82582	3.36197
bp	GO:0072659	protein localization to plasma membrane	29/1637	29	1637	56/6356	56	6356	2.57645e-05	0.000434536	0.000335364	arm/shi/Cdc42/Arf79F/CG10939/Rab10/Rab11/Past1/KrT95D/Flo1/Crag/Rab35/Tsp26A/Vps35/Herc4/CG11753/Sar1/CG5447/stmA/Bsg/aPKC/Sec23/Sec24CD/scrib/Flo2/smt3/Nsf2/sau/dop	29	2.01069	1.00769	3.36197
bp	GO:0051301	cell division	82/1637	82	1637	214/6356	214	6356	2.68357e-05	0.000450919	0.000348008	Act5C/Act57B/Act79B/Act87E/eas/flw/Galphai/Gbeta13F/Galphao/eIF4A/l(2)gl/dco/hyd/Lam/shi/spir/sqh/Su(var)2-10/mts/fwd/zfh1/tws/Ggamma1/Cdc42/Arf79F/LamC/Pfdn2/eff/jar/msi/Syx5/Sep1/twin/tsr/Cdc27/nuf/pnut/Arf51F/Mtor/Rho1/Lis-1/Nak/Rab11/Pkn/chb/RhoGEF2/Ocrl/Fim/flfl/alphaCOP/Rok/par-6/Sara/msps/hfp/CSN7/gammaCOP/Rab35/Cp110/loqs/pins/Asap/Mrtf/Synd/ALiX/shrb/alphaSnap/Sep4/Diap1/Dhc64C/aPKC/l(2)…	82	1.48777	0.57315	3.3459
bp	GO:0099537	trans-synaptic signaling	87/1637	87	1637	230/6356	230	6356	2.71494e-05	0.000454502	0.000350773	BicD/Cat/Pka-C1/Chc/dnc/Fas2/DCTN1-p150/Galphas/dlg1/Atpalpha/pum/rl/sesB/shi/Sod1/svp/Syb/Csp/Syt1/Galphaq/Rop/Syn/Plc21C/Rap1/Gdi/Sod2/Cdc42/Arf79F/Akt1/Snap25/Syx5/Sap47/nSyb/Arf102F/Arf51F/CanB2/TBPH/Tip60/Pten/Eaat1/Syt4/Fmr1/Vap33/Pink1/hiw/Rab3-GEF/Frq1/Cirl/Dyb/Syngr/Syx8/rogdi/Arl8/RhoGAP92B/Syp/Nrx-1/dj-1beta/Cals/Scamp/cpx/wrd/Fsn/CG31475/Csas/Synd/Cadps/lap/stmA/beta-Spec/alpha-Spec/a…	87	1.46868	0.554518	3.34246
bp	GO:0060810	intracellular mRNA localization involved in pattern specification process	27/1637	27	1637	51/6356	51	6356	2.91462e-05	0.000485346	0.000374577	bic/CkIIbeta/Pka-C1/Chc/Hsp83/Khc/spir/stau/Tm1/Syt1/Rop/Hrb27C/orb/Rab11/Rab6/Vps25/SmD3/msps/btz/glo/par-1/didum/sqd/CkIIalpha/rump/Ge-1/TER94	27	2.05555	1.03953	3.31395
bp	GO:0009948	anterior/posterior axis specification	46/1637	46	1637	104/6356	104	6356	2.9314e-05	0.000485346	0.000374577	bic/Pka-C1/Chc/csw/Hsp83/Khc/dlg1/l(2)gl/pho/Raf/pum/Ras85D/rl/Scm/spir/stau/Tm1/Syt1/RasGAP1/Rop/fs(1)h/Hrb27C/orb/Psc/Dsor1/Moe/Rab11/Rab6/dos/Vps25/SmD3/tapas/msps/Mkrn1/papi/btz/glo/par-1/didum/aPKC/cic/scrib/sqd/rump/Ge-1/TER94	46	1.71735	0.780187	3.31395
bp	GO:0010876	lipid localization	46/1637	46	1637	104/6356	104	6356	2.9314e-05	0.000485346	0.000374577	dco/rb/rdgB/svp/mdy/Itpr/Arf79F/Cds/Akt1/blw/Mef2/Rac2/Ubc2/ScpX/Pi3K21B/Uba1/Npc1a/alphaCOP/Pten/wdb/cert/Atf3/gammaCOP/deltaCOP/spidey/snz/CG4301/CDC50/Pmp70/Npc2a/puml/CG5946/elm/fabp/foxo/Nrx-1/zetaCOP/CG31729/LRP1/GramD1B/SERCA/Acsl/SNF4Agamma/CaMKII/vib/FASN1	46	1.71735	0.780187	3.31395
bp	GO:2000112	regulation of cellular macromolecule biosynthetic process	61/1637	61	1637	149/6356	149	6356	3.01089e-05	0.000495841	0.000382678	bru1/Hrb98DE/mle/pum/stau/me31B/Hrb27C/orb/Pabp2/RpS9/heph/msi/twin/Lis-1/Rga/Rack1/Xbp1/eIF4G1/eIF3j/Dp1/Fmr1/Mkrn1/Pink1/CG3662/CG13124/Not3/eIF3b/eIF3k/CNBP/PAN3/Srp9/Pop2/Gbs-70E/CG7414/eIF3a/RpL13A/Paip2/Sra-1/Syp/Ythdf/eIF3d1/Rheb/Rbfox1/eIF4EHP/Not1/kra/glo/mmy/larp/bru2/Unr/sqd/eIF2gamma/bru3/orb2/how/pAbp/tn/Ge-1/bsf/eEF5	61	1.58957	0.668634	3.30466
bp	GO:0051293	establishment of spindle localization	19/1637	19	1637	31/6356	31	6356	3.0277e-05	0.000495841	0.000382678	Galphai/DCTN1-p150/dlg1/l(2)gl/spir/jar/ctp/Lis-1/Ran/chb/Eb1/msps/Klp10A/Slik/nudE/pins/cno/Dhc64C/aPKC	19	2.37973	1.2508	3.30466
bp	GO:0051653	spindle localization	19/1637	19	1637	31/6356	31	6356	3.0277e-05	0.000495841	0.000382678	Galphai/DCTN1-p150/dlg1/l(2)gl/spir/jar/ctp/Lis-1/Ran/chb/Eb1/msps/Klp10A/Slik/nudE/pins/cno/Dhc64C/aPKC	19	2.37973	1.2508	3.30466
bp	GO:1904396	regulation of neuromuscular junction development	48/1637	48	1637	110/6356	110	6356	3.04903e-05	0.000497531	0.000383982	ena/Fas2/Galphao/dlg1/pum/sgg/stau/Cdc42/Akt1/htl/cpb/Arp2/nmo/Fak/trio/SkpA/TBPH/Fmr1/hiw/Tao/Eps-15/Cip4/Abp1/RhoGAP92B/Syp/atl/Kat60/Rheb/Fsn/Synd/HSPC300/spin/beta-Spec/alpha-Spec/futsch/mnb/Mob2/Mob4/Arp3/Src64B/CaMKII/ringer/Nsf2/kis/unc-104/Pi4KIIIalpha/Pak/caz	48	1.69427	0.760668	3.30318
bp	GO:0099536	synaptic signaling	88/1637	88	1637	234/6356	234	6356	3.15417e-05	0.000512837	0.000395794	BicD/Cat/Pka-C1/Chc/dnc/Fas2/DCTN1-p150/Galphas/dlg1/Atpalpha/pum/rl/sesB/shi/Sod1/svp/Syb/Csp/Syt1/Galphaq/Rop/Syn/Plc21C/Rap1/Gdi/Sod2/Cdc42/Arf79F/Akt1/Snap25/Syx5/Sap47/nSyb/Arf102F/Arf51F/CanB2/TBPH/Tip60/Pten/Eaat1/Syt4/Fmr1/Vap33/Pink1/hiw/Rab3-GEF/Frq1/Cirl/Dyb/Syngr/Syx8/rogdi/Arl8/Kcmf1/RhoGAP92B/Syp/Nrx-1/dj-1beta/Cals/Scamp/cpx/wrd/Fsn/CG31475/Csas/Synd/Cadps/lap/stmA/beta-Spec/alpha-…	88	1.46017	0.546132	3.29002
bp	GO:0071310	cellular response to organic substance	100/1637	100	1637	273/6356	273	6356	3.25509e-05	0.000527347	0.000406993	ben/bsk/Cam/Pka-C1/csw/Lar/E(bx)/EcR/Galphas/gro/Hsc70-3/Hsc70-5/Hsp83/eIF4A/Raf/Ras85D/rl/sgg/vap/mts/RasGAP1/Galphaq/GlyP/Rap1/drk/hop/Itpr/Dsor1/hep/Akt1/htl/dock/msn/Cdc37/sty/Hsp60A/Cul1/Lis-1/Rab10/Nurf-38/Usp47/Pdk1/Pi3K21B/Xbp1/Pka-R2/Mkk4/Sec13/SkpA/Roc1a/TBPH/CG14812/Pten/STUB1/wdb/Ack/lqf/Lnk/Fmr1/Dd/Mkrn1/hiw/HUWE1/CG8974/Tao/Spp/Herp/CYLD/Atf6/Pngl/RagC-D/lbk/Chd64/Uev1A/BI-1/Mkp3/fo…	100	1.42224	0.508164	3.2779
bp	GO:0031346	positive regulation of cell projection organization	31/1637	31	1637	62/6356	62	6356	3.36537e-05	0.000543267	0.00041928	Lar/ena/DCTN1-p150/Arpc1/Rop/hep/Rac1/Cdc42/Akt1/shot/Lis-1/nudC/DAAM/TBPH/par-6/Rab35/cpa/nudE/Abp1/Sra-1/Sar1/atl/G9a/SCAR/HSPC300/kra/aPKC/Sec23/Arp3/Flo2/Rab1	31	1.94136	0.957065	3.26499
bp	GO:0007268	chemical synaptic transmission	86/1637	86	1637	228/6356	228	6356	3.40959e-05	0.000546501	0.000421776	BicD/Cat/Pka-C1/Chc/dnc/Fas2/DCTN1-p150/Galphas/dlg1/Atpalpha/pum/rl/sesB/shi/Sod1/svp/Syb/Csp/Syt1/Galphaq/Rop/Syn/Plc21C/Rap1/Gdi/Sod2/Cdc42/Arf79F/Akt1/Snap25/Syx5/Sap47/nSyb/Arf102F/Arf51F/CanB2/TBPH/Tip60/Pten/Eaat1/Syt4/Fmr1/Vap33/Pink1/hiw/Rab3-GEF/Frq1/Cirl/Dyb/Syngr/Syx8/rogdi/Arl8/RhoGAP92B/Syp/Nrx-1/dj-1beta/Cals/Scamp/cpx/wrd/Fsn/Csas/Synd/Cadps/lap/stmA/beta-Spec/alpha-Spec/alphaSnap…	86	1.46453	0.55044	3.26241
bp	GO:0098916	anterograde trans-synaptic signaling	86/1637	86	1637	228/6356	228	6356	3.40959e-05	0.000546501	0.000421776	BicD/Cat/Pka-C1/Chc/dnc/Fas2/DCTN1-p150/Galphas/dlg1/Atpalpha/pum/rl/sesB/shi/Sod1/svp/Syb/Csp/Syt1/Galphaq/Rop/Syn/Plc21C/Rap1/Gdi/Sod2/Cdc42/Arf79F/Akt1/Snap25/Syx5/Sap47/nSyb/Arf102F/Arf51F/CanB2/TBPH/Tip60/Pten/Eaat1/Syt4/Fmr1/Vap33/Pink1/hiw/Rab3-GEF/Frq1/Cirl/Dyb/Syngr/Syx8/rogdi/Arl8/RhoGAP92B/Syp/Nrx-1/dj-1beta/Cals/Scamp/cpx/wrd/Fsn/Csas/Synd/Cadps/lap/stmA/beta-Spec/alpha-Spec/alphaSnap…	86	1.46453	0.55044	3.26241
bp	GO:0030032	lamellipodium assembly	15/1637	15	1637	22/6356	22	6356	3.49826e-05	0.000554812	0.00042819	ena/Tm1/hep/Rac1/Cdc42/cpb/tsr/Rac2/par-6/cpa/SCAR/Unc-115a/HSPC300/aPKC/Arp3	15	2.6473	1.40452	3.25585
bp	GO:0120192	tight junction assembly	15/1637	15	1637	22/6356	22	6356	3.49826e-05	0.000554812	0.00042819	Galphai/Galphao/dlg1/l(2)gl/Atpalpha/Lac/nrv2/wun/Tsf2/M6/Cont/vari/scrib/Nrg/Pak	15	2.6473	1.40452	3.25585
bp	GO:0120193	tight junction organization	15/1637	15	1637	22/6356	22	6356	3.49826e-05	0.000554812	0.00042819	Galphai/Galphao/dlg1/l(2)gl/Atpalpha/Lac/nrv2/wun/Tsf2/M6/Cont/vari/scrib/Nrg/Pak	15	2.6473	1.40452	3.25585
bp	GO:0071417	cellular response to organonitrogen compound	42/1637	42	1637	93/6356	93	6356	3.53817e-05	0.000558003	0.000430653	Lar/Galphas/Hsp83/rl/sgg/mts/Galphaq/GlyP/Rap1/drk/Dsor1/Akt1/dock/Cdc37/Cul1/Rab10/Usp47/Pdk1/Pi3K21B/SkpA/Roc1a/CG14812/Pten/STUB1/wdb/Lnk/Fmr1/Mkrn1/RagC-D/Mkp3/foxo/CycG/PIP4K/Rheb/HDAC4/wrd/step/Mob4/Pp2A-29B/Ptp61F/Glo1/slmb	42	1.75348	0.810223	3.25336
bp	GO:2000026	regulation of multicellular organismal development	85/1637	85	1637	225/6356	225	6356	3.54307e-05	0.000558003	0.000430653	brm/cta/ena/Gbeta13F/DCTN1-p150/Galphao/Hsp83/dlg1/l(2)gl/sgg/stau/mts/Rap1/hop/tws/Ggamma1/Top1/hdc/Rac1/Akt1/htl/Spn/msn/cpb/Cdc37/Snr1/Arp2/nmo/Pp2B-14D/shot/Rac2/Rho1/Lis-1/Rab11/HDAC1/Fak/nudC/RhoGEF2/Dap160/trio/SkpA/TBPH/Pten/Fmr1/SoxN/hiw/Tao/Rab35/Usp2/Rchy1/Ntan1/Cip4/nudE/Abp1/hzg/barc/RhoGAP92B/Syp/Sar1/atl/Ythdf/Cals/G9a/ago/Rheb/Fsn/Cka/Synd/mnb/Nedd4/Mob2/Mob4/par-1/aPKC/Sec23/pyd/…	85	1.4668	0.552675	3.25336
bp	GO:0051403	stress-activated MAPK cascade	36/1637	36	1637	76/6356	76	6356	3.62973e-05	0.000569666	0.000439654	ben/bsk/flw/Jra/sgg/hep/Rac1/Cdc42/msn/cpb/Rac2/Rala/syd/Mkk4/Crk/SkpA/ics/HUWE1/Mnn1/CYLD/Gadd45/cpa/Uev1A/fmt/XNP/Cka/ALiX/alph/Alg-2/cno/Diap1/slim/hppy/rdx/Ptp61F/Sac1	36	1.83918	0.879062	3.24438
bp	GO:0008298	intracellular mRNA localization	32/1637	32	1637	65/6356	65	6356	3.75304e-05	0.000586981	0.000453017	bic/BicD/CkIIbeta/Pka-C1/Chc/Hsp83/Khc/l(2)gl/spir/stau/Tm1/Syt1/Rop/Hrb27C/orb/Lis-1/Rab11/Rab6/Vps25/SmD3/msps/btz/glo/par-1/didum/Dhc64C/aPKC/sqd/CkIIalpha/rump/Ge-1/TER94	32	1.91149	0.934697	3.23138
bp	GO:0000422	autophagy of mitochondrion	18/1637	18	1637	29/6356	29	6356	3.86345e-05	0.000598041	0.000461553	Hsc70-5/ref(2)P/Sod1/Ubc6/Sod2/Pink1/CG5676/Atg18b/Atg18a/Atg3/Atg17/Fis1/ago/mask/Atg8a/Atg1/Atg13/SREBP	18	2.40996	1.26901	3.22327
bp	GO:0045995	regulation of embryonic development	18/1637	18	1637	29/6356	29	6356	3.86345e-05	0.000598041	0.000461553	cta/Gbeta13F/Rap1/hop/Ggamma1/Top1/Rac1/msn/Pp2B-14D/Rac2/Rho1/Rab11/RhoGEF2/Rab35/hzg/pyd/how/PDZ-GEF	18	2.40996	1.26901	3.22327
bp	GO:0061726	mitochondrion disassembly	18/1637	18	1637	29/6356	29	6356	3.86345e-05	0.000598041	0.000461553	Hsc70-5/ref(2)P/Sod1/Ubc6/Sod2/Pink1/CG5676/Atg18b/Atg18a/Atg3/Atg17/Fis1/ago/mask/Atg8a/Atg1/Atg13/SREBP	18	2.40996	1.26901	3.22327
bp	GO:0048598	embryonic morphogenesis	66/1637	66	1637	166/6356	166	6356	4.34426e-05	0.000669082	0.000516381	arm/bsk/cta/Dab/EcR/emc/ena/Gbeta13F/Jra/dlg1/l(2)gl/Raf/pum/Ras85D/sqh/svp/ct/Rap1/mys/hop/gol/Ggamma1/Mbs/alpha-Cat/Lac/hep/Rac1/Cdc42/htl/cora/wal/msn/jar/PhKgamma/shot/Rab5/Rac2/Rho1/Rab11/Pkn/RhoGEF2/Rok/par-6/Drp1/SPARC/Ack/Rab35/scyl/Cka/Sec61alpha/alph/step/Prosalpha6/cno/mmy/rhea/p120ctn/sgl/aPKC/Gprk2/pyd/scrib/PDZ-GEF/Ptp61F/Pak/Sac1	66	1.54373	0.626419	3.17452
bp	GO:1903008	organelle disassembly	20/1637	20	1637	34/6356	34	6356	4.352e-05	0.000669082	0.000516381	Hsc70-5/Khc/ref(2)P/Sod1/Ubc6/Sod2/Pink1/CG5676/Atg18b/Atg18a/Atg3/Atg17/Fis1/ago/mask/Atg8a/pix/Atg1/Atg13/SREBP	20	2.28395	1.19153	3.17452
bp	GO:0070371	ERK1 and ERK2 cascade	22/1637	22	1637	39/6356	39	6356	4.44055e-05	0.000680382	0.000525101	Raf/Ras85D/rl/Ubc6/Rap1/drk/Dsor1/poe/Cdc37/sty/ATPsynD/Usp47/Cbl/Spred/Lnk/Ufd4/Mkp3/Kcmf1/alph/step/Pde8/Ptp61F	22	2.19025	1.13109	3.16725
bp	GO:0070647	protein modification by small protein conjugation or removal	100/1637	100	1637	275/6356	275	6356	4.56769e-05	0.000697499	0.000538312	ben/stc/hyd/rb/Su(var)2-10/RpL40/RpS27A/Ubi-p63E/Ubc6/gol/faf/gcl/Uch/Taf1/eff/Cdc27/Diap2/Ubc2/Cul1/Usp47/Cbl/Rack1/bon/Uba1/CG2924/Pli/Roc1a/tna/Ubc10/STUB1/Rpn11/CSN7/Uba2/Mkrn1/CG14435/UbcE2H/CG17754/Usp7/hiw/HUWE1/CG8974/wcy/CG8188/CG7332/HERC2/Usp2/Rchy1/Ufd4/CYLD/CG9934/CG7220/CG17019/Herc4/CG12099/CG1317/Uev1A/UbcE2M/CG4911/CG4080/Duba/SCCRO/CG7656/Usp32/SCCRO4/eIF3f1/gzl/Son/trbd/FBXO11/…	100	1.4119	0.497633	3.15646
bp	GO:0030866	cortical actin cytoskeleton organization	27/1637	27	1637	52/6356	52	6356	4.58936e-05	0.000698448	0.000539044	flw/Galphai/Galphao/l(2)gl/Lam/shi/fwd/Rac1/Cdc42/Moe/tsr/Rho1/Rab11/sktl/RhoGEF2/Ocrl/Fim/Sbf/Rok/Arpc2/Slik/Sra-1/SCAR/sau/Frl/vib/Arpc4	27	2.01602	1.01151	3.15587
bp	GO:0007560	imaginal disc morphogenesis	106/1637	106	1637	295/6356	295	6356	4.79841e-05	0.000723551	0.000558419	arm/ash2/brm/bsk/by/Pka-C1/EcR/emc/Fas2/flw/Galphao/Galphas/hth/if/Jra/dlg1/hyd/opa/Raf/Ras85D/rl/sgg/sn/sqh/ct/RasGAP1/Rap1/drk/mys/hop/Mbs/hep/Rac1/Cdc42/cora/Gug/msn/heph/jar/fng/Moe/Sep1/Snr1/tsr/ctp/nmo/pnut/shot/Rab5/Rho1/sty/fry/Past1/Cbl/Pkn/Vps25/RhoGEF2/EloB/trio/Crk/CG13366/Timp/Rok/msk/Ilk/ics/Dd/RhoGAP15B/RhoGAP19D/Mnn1/CNBP/wmd/Hipk/Cip4/MYPT-75D/Mkp3/ATP6AP2/RhoGAP92B/Usp8/Gclc/Rbf…	106	1.39514	0.480414	3.14053
bp	GO:0048563	post-embryonic animal organ morphogenesis	106/1637	106	1637	295/6356	295	6356	4.79841e-05	0.000723551	0.000558419	arm/ash2/brm/bsk/by/Pka-C1/EcR/emc/Fas2/flw/Galphao/Galphas/hth/if/Jra/dlg1/hyd/opa/Raf/Ras85D/rl/sgg/sn/sqh/ct/RasGAP1/Rap1/drk/mys/hop/Mbs/hep/Rac1/Cdc42/cora/Gug/msn/heph/jar/fng/Moe/Sep1/Snr1/tsr/ctp/nmo/pnut/shot/Rab5/Rho1/sty/fry/Past1/Cbl/Pkn/Vps25/RhoGEF2/EloB/trio/Crk/CG13366/Timp/Rok/msk/Ilk/ics/Dd/RhoGAP15B/RhoGAP19D/Mnn1/CNBP/wmd/Hipk/Cip4/MYPT-75D/Mkp3/ATP6AP2/RhoGAP92B/Usp8/Gclc/Rbf…	106	1.39514	0.480414	3.14053
bp	GO:0032446	protein modification by small protein conjugation	82/1637	82	1637	217/6356	217	6356	4.80233e-05	0.000723551	0.000558419	ben/stc/hyd/rb/Su(var)2-10/RpL40/RpS27A/Ubi-p63E/Ubc6/gol/gcl/Taf1/eff/Cdc27/Diap2/Ubc2/Cul1/Cbl/Rack1/bon/Uba1/CG2924/Pli/Roc1a/tna/Ubc10/STUB1/Uba2/Mkrn1/CG14435/UbcE2H/CG17754/hiw/HUWE1/CG8974/wcy/CG8188/HERC2/Rchy1/Ufd4/CG9934/CG7220/CG17019/Herc4/CG12099/CG1317/Uev1A/UbcE2M/CG4911/CG4080/SCCRO/CG7656/SCCRO4/gzl/Son/FBXO11/Keap1/CG5823/CG17059/bchs/Roc2/Ndfip/Vps11/Atg8a/CG32850/CG40045/snama…	82	1.4672	0.553066	3.14053
bp	GO:1901699	cellular response to nitrogen compound	42/1637	42	1637	94/6356	94	6356	4.82764e-05	0.000723771	0.000558588	Lar/Galphas/Hsp83/rl/sgg/mts/Galphaq/GlyP/Rap1/drk/Dsor1/Akt1/dock/Cdc37/Cul1/Rab10/Usp47/Pdk1/Pi3K21B/SkpA/Roc1a/CG14812/Pten/STUB1/wdb/Lnk/Fmr1/Mkrn1/RagC-D/Mkp3/foxo/CycG/PIP4K/Rheb/HDAC4/wrd/step/Mob4/Pp2A-29B/Ptp61F/Glo1/slmb	42	1.73483	0.794793	3.1404
bp	GO:0010243	response to organonitrogen compound	61/1637	61	1637	151/6356	151	6356	4.83582e-05	0.000723771	0.000558588	Lar/EcR/Galphas/Hsc70-3/Hsp83/dco/rl/sgg/mts/Galphaq/GlyP/Rap1/drk/Calr/Dsor1/Akt1/dock/Cdc37/Cul1/Cnx99A/Rab10/Usp47/Pdk1/Pi3K21B/Pka-R2/cyc/SkpA/Roc1a/CG14812/Pten/STUB1/wdb/Hrd3/Rpt4/Lnk/Fmr1/Mkrn1/CG8974/Tao/CG9934/Sgt/RagC-D/CG8405/CG1317/CG7546/Mkp3/foxo/CG5823/Gp93/CycG/PIP4K/Rheb/HDAC4/wrd/step/Mob4/Pp2A-29B/Ubc7/Ptp61F/Glo1/slmb	61	1.56851	0.649397	3.1404
bp	GO:0031532	actin cytoskeleton reorganization	17/1637	17	1637	27/6356	27	6356	4.8981e-05	0.00072827	0.000562061	Pka-C1/Actn/Arpc1/Rac1/Cdc42/nuf/Rac2/Rho1/Rab11/Pkn/RhoGEF2/trio/Rok/SCAR/IRSp53/CG32264/Arp3	17	2.44467	1.28964	3.13771
bp	GO:0043297	apical junction assembly	17/1637	17	1637	27/6356	27	6356	4.8981e-05	0.00072827	0.000562061	arm/Galphai/Galphao/dlg1/l(2)gl/Atpalpha/Lac/nrv2/wun/par-6/Tsf2/Cont/vari/aPKC/scrib/Nrg/Pak	17	2.44467	1.28964	3.13771
bp	GO:0031098	stress-activated protein kinase signaling cascade	36/1637	36	1637	77/6356	77	6356	5.14992e-05	0.00076089	0.000587236	ben/bsk/flw/Jra/sgg/hep/Rac1/Cdc42/msn/cpb/Rac2/Rala/syd/Mkk4/Crk/SkpA/ics/HUWE1/Mnn1/CYLD/Gadd45/cpa/Uev1A/fmt/XNP/Cka/ALiX/alph/Alg-2/cno/Diap1/slim/hppy/rdx/Ptp61F/Sac1	36	1.81529	0.860203	3.11868
bp	GO:0000226	microtubule cytoskeleton organization	101/1637	101	1637	279/6356	279	6356	5.15116e-05	0.00076089	0.000587236	BicD/Cam/Pka-C1/Chc/Galphai/DCTN1-p150/Hsp83/Khc/dlg1/ifc/l(2)gl/Lam/sgg/spir/sw/alphaTub84B/alphaTub84D/betaTub85D/Pp1-87B/mts/fwd/Ubc6/tws/14-3-3zeta/heph/jar/Moe/tsr/ctp/shot/Mtor/Lis-1/Rab11/Rab6/sktl/14-3-3epsilon/Ran/emb/CLIP-190/chb/SkpA/TBPH/Rok/par-6/Eb1/CCT6/wdb/Tnks/msps/Kap3/Fmr1/Prosbeta5/Vap33/pigs/Klp10A/Dlic/Cp110/BuGZ/Rcd1/Slik/nudE/Miro/atl/CG17493/pins/Kat60/tral/bchs/btz/Efa6/…	101	1.40557	0.491155	3.11868
bp	GO:0043409	negative regulation of MAPK cascade	25/1637	25	1637	47/6356	47	6356	5.17529e-05	0.000761965	0.000588065	flw/sgg/Ubc6/poe/cpb/sty/Rala/ATPsynD/Cbl/Spred/SkpA/ics/HUWE1/Mnn1/Ufd4/cpa/fmt/Mkp3/Kcmf1/krz/Cka/alph/Diap1/Ptp61F/Sac1	25	2.06527	1.04633	3.11807
bp	GO:0007315	pole plasm assembly	28/1637	28	1637	55/6356	55	6356	5.30072e-05	0.000775081	0.000598187	bic/Pka-C1/Chc/Hsp83/Khc/dlg1/spir/stau/Tm1/Syt1/Rop/Hrb27C/orb/Moe/Rab11/Rab6/SmD3/tapas/papi/btz/glo/par-1/didum/scrib/sqd/rump/Ge-1/TER94	28	1.97665	0.98306	3.11065
bp	GO:0061136	regulation of proteasomal protein catabolic process	28/1637	28	1637	55/6356	55	6356	5.30072e-05	0.000775081	0.000598187	Pka-C1/eIF4A/dco/sgg/Ubc6/poe/CkIalpha/Cul1/Usp47/eIF3h/EloB/SkpA/Roc1a/Tnks/REG/UbcE2H/Usp2/Ufd4/Pomp/PI31/CG8405/Rnf146/Kcmf1/RanBPM/fzr/CkIIalpha/slmb/TER94	28	1.97665	0.98306	3.11065
bp	GO:0007611	learning or memory	54/1637	54	1637	130/6356	130	6356	5.31582e-05	0.000775081	0.000598187	Appl/arm/bsk/Pka-C1/dnc/eas/EcR/Fas2/Galphas/pum/sgg/shi/stau/Pp1-87B/me31B/Syn/drk/hop/14-3-3zeta/Rac1/Fdh/Sap47/CenG1A/Fmr1/aru/Pink1/hiw/wcy/MICU1/ATP6AP2/fabp/Nrx-1/BOD1/Scamp/G9a/HDAC4/vsg/Gclm/Rbfox1/sra/kra/gish/futsch/mnb/Pka-R1/Mob2/aPKC/FoxP/Src64B/scrib/orb2/CaMKII/rg/kis	54	1.61282	0.689584	3.11065
bp	GO:0051050	positive regulation of transport	51/1637	51	1637	121/6356	121	6356	5.38974e-05	0.000783332	0.000604556	BicD/Cam/Chc/swm/Pkc53E/sbr/Syt1/drk/Itpr/Arf79F/jar/Moe/tsr/Mtor/nrv1/nrv2/Rab11/ScpX/Cbl/Flo1/Crag/Syt4/Tao/Vps35/levy/Snx3/RhoGAP92B/Sar1/Nrx-1/AdipoR/krz/tral/ND-MLRQ/Cadps/Sec61alpha/lap/mnb/Nedd4/Gprk2/Sec23/Sec24CD/SERCA/mib1/Flo2/garz/Glut1/AP-2alpha/unc-104/Syx7/Rab1/Tango1	51	1.63652	0.710627	3.10605
bp	GO:0019094	pole plasm mRNA localization	23/1637	23	1637	42/6356	42	6356	5.63912e-05	0.000816949	0.0006305	bic/Pka-C1/Chc/Hsp83/Khc/spir/stau/Tm1/Syt1/Rop/Hrb27C/orb/Rab11/Rab6/SmD3/btz/glo/par-1/didum/sqd/rump/Ge-1/TER94	23	2.12625	1.08831	3.08781
bp	GO:0034332	adherens junction organization	19/1637	19	1637	32/6356	32	6356	5.6623e-05	0.000817687	0.00063107	arm/awd/shi/Rap1/alpha-Cat/Rac1/Rac2/Rho1/Rab11/par-6/Magi/Cip4/p120ctn/aPKC/Csk/pyd/Src64B/scrib/PDZ-GEF	19	2.30536	1.20499	3.08741
bp	GO:0007472	wing disc morphogenesis	82/1637	82	1637	218/6356	218	6356	5.79794e-05	0.000834608	0.000644129	arm/ash2/brm/by/Pka-C1/EcR/emc/flw/Galphao/Galphas/hth/if/Raf/Ras85D/rl/sgg/sn/sqh/ct/RasGAP1/Rap1/drk/mys/hop/Mbs/Rac1/Cdc42/cora/Gug/heph/fng/Sep1/Snr1/tsr/ctp/nmo/pnut/shot/Rho1/sty/fry/Past1/Cbl/Pkn/RhoGEF2/EloB/CG13366/Timp/Rok/msk/Ilk/ics/Dd/CNBP/wmd/Hipk/Cip4/MYPT-75D/Mkp3/ATP6AP2/Usp8/Gclc/Rbfox1/Mrtf/step/alphaSnap/Nedd4/Dys/Su(var)3-3/rhea/par-1/Cul3/l(2)gd1/Gprk2/cic/scrib/how/sno/PDZ-…	82	1.46047	0.546432	3.07852
bp	GO:0000209	protein polyubiquitination	39/1637	39	1637	86/6356	86	6356	5.95926e-05	0.000855107	0.00065995	ben/hyd/Ubc6/gcl/eff/Diap2/Ubc2/Cul1/Uba1/CG2924/Pli/Ubc10/STUB1/Mkrn1/UbcE2H/HUWE1/CG8188/Ufd4/CG9934/CG7220/CG17019/Herc4/Uev1A/CG4080/CG7656/CG5823/CG40045/mib2/Nedd4/Diap1/ctrip/Ubr3/Cul3/mib1/rdx/tn/Bruce/Ubc7/slmb	39	1.76076	0.816202	3.06798
bp	GO:0110053	regulation of actin filament organization	33/1637	33	1637	69/6356	69	6356	5.98272e-05	0.000855757	0.000660451	if/Arpc1/dco/Lam/shi/mys/Gel/hep/Cdc42/LamC/cpb/Rack1/DAAM/Rok/GMF/CG6891/Arpc5/Arpc2/cpa/Cip4/Abp1/Sra-1/RhoGAP92B/SCAR/CG31715/CG32066/IRSp53/HSPC300/tmod/gish/Src64B/CG43658/Arpc4	33	1.85695	0.892934	3.06765
bp	GO:0040001	establishment of mitotic spindle localization	16/1637	16	1637	25/6356	25	6356	6.15965e-05	0.00087245	0.000673335	DCTN1-p150/dlg1/l(2)gl/jar/ctp/Lis-1/Ran/chb/Eb1/msps/Slik/nudE/pins/cno/Dhc64C/aPKC	16	2.48494	1.31321	3.05926
bp	GO:0097479	synaptic vesicle localization	16/1637	16	1637	25/6356	25	6356	6.15965e-05	0.00087245	0.000673335	g/DCTN1-p150/Khc/sesB/shi/Rop/Snap25/Drp1/Fmr1/Syngr/Miro/wrd/Liprin-alpha/lap/AP-2alpha/unc-104	16	2.48494	1.31321	3.05926
bp	GO:0042176	regulation of protein catabolic process	40/1637	40	1637	89/6356	89	6356	6.17664e-05	0.00087245	0.000673335	Pka-C1/eIF4A/dco/sgg/Ubc6/poe/Oda/CkIalpha/Cul1/Usp47/eIF3h/EloB/SkpA/Roc1a/Timp/Tnks/Rpn2/Rpn1/REG/UbcE2H/HUWE1/CG8974/CG15445/Usp2/Ufd4/Pomp/PI31/CG8405/Rnf146/Kcmf1/Fsn/Nedd4/ctrip/Rpn3/RanBPM/fzr/CkIIalpha/rdx/slmb/TER94	40	1.74504	0.803259	3.05926
bp	GO:2000241	regulation of reproductive process	40/1637	40	1637	89/6356	89	6356	6.17664e-05	0.00087245	0.000673335	bic/bsk/Pka-C1/Khc/sqh/stau/Syt1/Rop/mdy/Hrb27C/hep/Rac1/Akt1/msn/Dp/Cul1/Rab11/Drip/Cbl/SkpA/Mkrn1/CG9784/Gadd45/Nup44A/CG6805/Adi1/endos/spin/kuz/Diap1/par-1/Atg1/Atg13/didum/CaMKII/Doa/kis/Bruce/slmb/TER94	40	1.74504	0.803259	3.05926
bp	GO:0051240	positive regulation of multicellular organismal process	60/1637	60	1637	149/6356	149	6356	6.21262e-05	0.000874799	0.000675148	EcR/DCTN1-p150/Hsp83/Jra/dlg1/Raf/Ras85D/rl/stau/RasGAP1/Itpr/Rac1/Akt1/htl/cpb/Cdc37/Arp2/nmo/Nca/shot/Lis-1/Pdk1/nudC/Dap160/trio/bgm/Fmr1/Mkrn1/Pink1/Usp2/Hipk/nudE/Abp1/hzg/Tctp/RhoGAP92B/Sar1/atl/PIP4K/Cals/G9a/Rheb/tral/bchs/Cka/Synd/Desat1/step/mnb/Nedd4/Mob4/aPKC/Sec23/Sec24CD/Arp3/kis/wap/Pak/Rab1/caz	60	1.56351	0.644787	3.05809
bp	GO:0030865	cortical cytoskeleton organization	30/1637	30	1637	61/6356	61	6356	6.69086e-05	0.000936888	0.000723066	flw/Galphai/Galphao/l(2)gl/Lam/shi/fwd/Rac1/Cdc42/Moe/tsr/shot/Rac2/Rho1/Rab11/sktl/RhoGEF2/Ocrl/Fim/Sbf/Rok/Rab3-GEF/Arpc2/Slik/Sra-1/SCAR/sau/Frl/vib/Arpc4	30	1.90953	0.933218	3.02831
bp	GO:0048569	post-embryonic animal organ development	118/1637	118	1637	337/6356	337	6356	6.69502e-05	0.000936888	0.000723066	arm/ash2/brm/bsk/by/Pka-C1/EcR/emc/Fas2/flw/Galphao/Galphas/hth/if/Jra/Khc/dlg1/hyd/opa/Raf/Ras85D/rl/sgg/sn/sqh/ct/RasGAP1/Rap1/drk/mys/hop/Mbs/hep/Rac1/Cdc42/htl/cora/Gug/msn/heph/jar/fng/Mef2/Moe/Syx5/Sep1/Snr1/tsr/ctp/nmo/pnut/shot/Rab5/Rho1/sty/fry/Past1/Cbl/Pkn/Vps25/Sin3A/RhoGEF2/EloB/trio/Crk/Tnpo/CG13366/Timp/Rok/msk/Pten/SPARC/Ilk/ics/Dd/RhoGAP15B/RhoGAP19D/Mnn1/asrij/CNBP/wmd/Hipk/Cip4…	118	1.35953	0.443103	3.02831
bp	GO:0043067	regulation of programmed cell death	66/1637	66	1637	168/6356	168	6356	6.71765e-05	0.000937153	0.000723271	Pka-C1/EcR/l(2)gl/dco/RpS3/Raf/Ras85D/sesB/Su(var)205/porin/Galphaq/Ubc6/mdy/Akt1/Sep1/Dp/BRWD3/pnut/Diap2/Cul1/RpL14/Cbl/Pdk1/Vps25/Uba1/syd/SkpA/TBPH/Tip60/CG14812/msk/Pten/Ack/Fmr1/Debcl/Pink1/Rab3-GEF/Daxx/CG17019/Hipk/CG7546/BI-1/Mics1/FBXO11/Prx3/Idh3b/Buffy/wrd/spin/pix/futsch/Diap1/Atg1/Ubr3/Atg13/fwe/Csk/Mdh2/bel/hppy/rdx/Bruce/Pak/slmb/cass/TER94	66	1.52535	0.609141	3.02819
bp	GO:0050890	cognition	54/1637	54	1637	131/6356	131	6356	6.81924e-05	0.000948399	0.00073195	Appl/arm/bsk/Pka-C1/dnc/eas/EcR/Fas2/Galphas/pum/sgg/shi/stau/Pp1-87B/me31B/Syn/drk/hop/14-3-3zeta/Rac1/Fdh/Sap47/CenG1A/Fmr1/aru/Pink1/hiw/wcy/MICU1/ATP6AP2/fabp/Nrx-1/BOD1/Scamp/G9a/HDAC4/vsg/Gclm/Rbfox1/sra/kra/gish/futsch/mnb/Pka-R1/Mob2/aPKC/FoxP/Src64B/scrib/orb2/CaMKII/rg/kis	54	1.60051	0.678529	3.02301
bp	GO:0010257	NADH dehydrogenase complex assembly	18/1637	18	1637	30/6356	30	6356	7.34399e-05	0.00100896	0.000778691	ND-ACP/ND-SGDH/ND-23/ND-PDSW/ND-B16.6/ND-ASHI/ND-B18/ND-20/ND-18/ND-15/ND-B17.2/ND-B14.5B/ND-B22/ND-B14/ND-B14.7/ND-B12/ND-19/ND-39	18	2.32963	1.2201	2.99613
bp	GO:0032981	mitochondrial respiratory chain complex I assembly	18/1637	18	1637	30/6356	30	6356	7.34399e-05	0.00100896	0.000778691	ND-ACP/ND-SGDH/ND-23/ND-PDSW/ND-B16.6/ND-ASHI/ND-B18/ND-20/ND-18/ND-15/ND-B17.2/ND-B14.5B/ND-B22/ND-B14/ND-B14.7/ND-B12/ND-19/ND-39	18	2.32963	1.2201	2.99613
bp	GO:0061572	actin filament bundle organization	18/1637	18	1637	30/6356	30	6356	7.34399e-05	0.00100896	0.000778691	Actn/if/Khc/sn/Tm1/mys/hep/Rac1/ctp/Rac2/Rho1/Fim/DAAM/Rok/IRSp53/Src64B/hts/CG43658	18	2.32963	1.2201	2.99613
bp	GO:0120034	positive regulation of plasma membrane bounded cell projection assembly	18/1637	18	1637	30/6356	30	6356	7.34399e-05	0.00100896	0.000778691	Lar/ena/Arpc1/hep/Rac1/Cdc42/shot/DAAM/par-6/Rab35/cpa/Sra-1/SCAR/HSPC300/kra/aPKC/Arp3/Flo2	18	2.32963	1.2201	2.99613
bp	GO:0150007	clathrin-dependent synaptic vesicle endocytosis	7/1637	7	1637	6356-07-01	7	6356	7.44578e-05	0.00101985	0.000787091	shi/Syt1/Dap160/Synj/EndoA/lap/fwe	7	3.88271	1.95706	2.99147
bp	GO:0045451	pole plasm oskar mRNA localization	22/1637	22	1637	40/6356	40	6356	7.48612e-05	0.00102227	0.000788965	bic/Pka-C1/Chc/Khc/spir/stau/Tm1/Syt1/Rop/Hrb27C/orb/Rab11/Rab6/SmD3/btz/glo/par-1/didum/sqd/rump/Ge-1/TER94	22	2.13549	1.09457	2.99043
bp	GO:0010256	endomembrane system organization	69/1637	69	1637	178/6356	178	6356	7.57905e-05	0.00102875	0.000793961	Chc/g/Lam/ref(2)P/shi/fwd/Snap25/Rab5/sktl/Surf4/Osbp/Vps28/Ocrl/AP-1mu/RhoGAP1A/Pten/nes/msps/Dd/Vap33/CHOp24/Marf/AP-1gamma/p24-1/Rab35/Yip1d1/oys/eIF3m/ReepB/EndoB/Cip4/ergic53/ClC-c/TSG101/Vps24/Pi4KIIalpha/jagn/Ccm3/Arl6IP1/EndoA/Sar1/atl/tral/bai/Asap/IRSp53/Vps11/Tango5/Rtnl1/eca/beta-Spec/alpha-Spec/alphaSnap/Sec22/ReepA/Bsg/Sec23/Sec24CD/Arp3/hppy/Vha68-2/garz/Kr-h2/Snap24/Pi4KIIIalpha/s…	69	1.5051	0.589856	2.98769
bp	GO:0140694	non-membrane-bounded organelle assembly	69/1637	69	1637	178/6356	178	6356	7.57905e-05	0.00102875	0.000793961	RpLP0/bru1/Cam/Actn/DCTN1-p150/if/ifc/Lam/RpS5a/sta/stau/Pp1-87B/Tm2/mts/RpS14a/RpS14a/me31B/mys/tws/RpS19a/Mtor/Mlp84B/CanB2/Lis-1/rin/emb/RpL3/chb/RpL10/CG13366/DAAM/RpL23A/Eb1/CCT6/wdb/Tnks/RpS28b/Klp10A/Cp110/BuGZ/CG13185/Rcd1/RpS15/RpS5b/mRpS11/RpS27/RpL6/CG17493/tral/mask/Synd/RpL5/Nedd4/C3G/Pp2A-29B/rhea/larp/Dhc64C/Bsg/hts/Rcd5/how/mgr/tn/Zasp52/sau/slmb/Ge-1/SRPK	69	1.5051	0.589856	2.98769
bp	GO:0048489	synaptic vesicle transport	15/1637	15	1637	23/6356	23	6356	7.66627e-05	0.00103747	0.000800694	g/DCTN1-p150/Khc/sesB/shi/Rop/Snap25/Drp1/Fmr1/Syngr/Miro/Liprin-alpha/lap/AP-2alpha/unc-104	15	2.5322	1.34039	2.98402
bp	GO:0062197	cellular response to chemical stress	20/1637	20	1637	35/6356	35	6356	7.71173e-05	0.00104051	0.000803038	bsk/Idh/rl/sesB/Sod1/Sod2/CG6762/Sirup/Atg18b/Sod3/Grx1/foxo/Prx3/dj-1beta/Jafrac1/Rbfox1/Chchd2/Atg1/kcc/Pde8	20	2.21869	1.14971	2.98275
bp	GO:0042462	eye photoreceptor cell development	32/1637	32	1637	67/6356	67	6356	7.97364e-05	0.00107264	0.00082784	Cam/csw/Dab/Lar/DCTN1-p150/Raf/Mbs/Rac1/Moe/tsr/sty/Lis-1/Rab11/Rab6/fry/msk/Pten/Amph/EMC3/Slik/AP-1sigma/Liprin-alpha/Synd/Mob2/didum/capt/pAbp/mbl/PDZ-GEF/Doa/rg/Vps4	32	1.85443	0.890976	2.96954
bp	GO:0032434	regulation of proteasomal ubiquitin-dependent protein catabolic process	25/1637	25	1637	48/6356	48	6356	8.18389e-05	0.00109766	0.000847147	Pka-C1/eIF4A/dco/sgg/Ubc6/poe/CkIalpha/Cul1/Usp47/eIF3h/EloB/SkpA/Roc1a/Tnks/UbcE2H/Ufd4/Pomp/PI31/Rnf146/Kcmf1/RanBPM/fzr/CkIIalpha/slmb/TER94	25	2.02225	1.01596	2.95953
bp	GO:0007269	neurotransmitter secretion	41/1637	41	1637	93/6356	93	6356	8.59827e-05	0.00114306	0.000882188	BicD/Chc/DCTN1-p150/Syb/Csp/Syt1/Rop/Syn/Rap1/Gdi/Cdc42/Arf79F/Snap25/Syx5/nSyb/Arf102F/Arf51F/CanB2/Syt4/Vap33/Rab3-GEF/Frq1/Cirl/Dyb/Syngr/Syx8/rogdi/Arl8/Scamp/cpx/Synd/Cadps/stmA/alphaSnap/Dys/lqfR/Nsf2/Hsc70-4/Snap24/Syx7/Letm1	41	1.71173	0.775458	2.94193
bp	GO:0030111	regulation of Wnt signaling pathway	41/1637	41	1637	93/6356	93	6356	8.59827e-05	0.00114306	0.000882188	flw/gro/dco/hyd/Pp1alpha-96A/sgg/Pp1-87B/mts/tws/Eip63E/Ssdp/nmo/Rho1/Vps26/CkIalpha/Cul1/Usp47/CtBP/Sin3A/SkpA/Roc1a/Tnks/Nulp1/Kap3/SoxN/HUWE1/CycY/Vps35/Hipk/Duba/Rnf146/ATP6AP2/trbd/Usp8/Sulf1/gish/Diap1/Flo2/slmb/RpS12/TER94	41	1.71173	0.775458	2.94193
bp	GO:0099643	signal release from synapse	41/1637	41	1637	93/6356	93	6356	8.59827e-05	0.00114306	0.000882188	BicD/Chc/DCTN1-p150/Syb/Csp/Syt1/Rop/Syn/Rap1/Gdi/Cdc42/Arf79F/Snap25/Syx5/nSyb/Arf102F/Arf51F/CanB2/Syt4/Vap33/Rab3-GEF/Frq1/Cirl/Dyb/Syngr/Syx8/rogdi/Arl8/Scamp/cpx/Synd/Cadps/stmA/alphaSnap/Dys/lqfR/Nsf2/Hsc70-4/Snap24/Syx7/Letm1	41	1.71173	0.775458	2.94193
bp	GO:0000281	mitotic cytokinesis	23/1637	23	1637	43/6356	43	6356	9.19459e-05	0.00121237	0.000935673	Act5C/Act57B/Act79B/Act87E/shi/sqh/Arf79F/tsr/pnut/Rho1/Pkn/Ocrl/Rok/Rab35/Asap/Synd/ALiX/shrb/alphaSnap/l(2)gd1/AP-2alpha/sau/Rab1	23	2.0768	1.05436	2.91637
bp	GO:0007316	pole plasm RNA localization	23/1637	23	1637	43/6356	43	6356	9.19459e-05	0.00121237	0.000935673	bic/Pka-C1/Chc/Hsp83/Khc/spir/stau/Tm1/Syt1/Rop/Hrb27C/orb/Rab11/Rab6/SmD3/btz/glo/par-1/didum/sqd/rump/Ge-1/TER94	23	2.0768	1.05436	2.91637
bp	GO:0048870	cell motility	99/1637	99	1637	276/6356	276	6356	9.20004e-05	0.00121237	0.000935673	awd/bsk/csw/cta/Lar/EcR/ena/Gbeta13F/if/opa/Raf/pum/Ras85D/shi/sn/sqh/alphaTub84D/zfh1/Rap1/drk/mys/Hrb27C/hop/Ggamma1/faf/alpha-Cat/Dsor1/hep/Rac1/Cdc42/Akt1/htl/dock/msn/jar/cpb/fra/tsr/Rab5/Rac2/Rho1/Rala/Lis-1/Rab11/Rab7/wun/qm/Cbl/14-3-3epsilon/chb/Sin3A/foi/Crk/CalpB/par-6/Pten/nes/Stam/Fmr1/GMF/CG9784/Arpc5/Megf8/oys/CG6805/Uev1A/nudE/Cerk/trbd/Sra-1/XNP/Kat60/Jafrac1/SCAR/Mrtf/HSPC300/spi…	99	1.39271	0.477897	2.91637
bp	GO:1901698	response to nitrogen compound	61/1637	61	1637	154/6356	154	6356	9.5248e-05	0.00125151	0.000965887	Lar/EcR/Galphas/Hsc70-3/Hsp83/dco/rl/sgg/mts/Galphaq/GlyP/Rap1/drk/Calr/Dsor1/Akt1/dock/Cdc37/Cul1/Cnx99A/Rab10/Usp47/Pdk1/Pi3K21B/Pka-R2/cyc/SkpA/Roc1a/CG14812/Pten/STUB1/wdb/Hrd3/Rpt4/Lnk/Fmr1/Mkrn1/CG8974/Tao/CG9934/Sgt/RagC-D/CG8405/CG1317/CG7546/Mkp3/foxo/CG5823/Gp93/CycG/PIP4K/Rheb/HDAC4/wrd/step/Mob4/Pp2A-29B/Ubc7/Ptp61F/Glo1/slmb	61	1.53796	0.621016	2.90256
bp	GO:0051056	regulation of small GTPase mediated signal transduction	35/1637	35	1637	76/6356	76	6356	9.58904e-05	0.0012563	0.000969583	vap/Pp1-87B/14-3-3zeta/sty/dos/14-3-3epsilon/Uba1/RhoGEF2/trio/Sbf/RhoGAP1A/Crag/Rlip/siz/Rgl/aru/Gapvd1/Rab3-GEF/Zir/pns/Sur-8/RhoGAP92B/CG5521/Slmap/Cka/Efa6/alph/step/Mob4/Ziz/raskol/CG43658/Hmgcr/garz/smt3	35	1.78809	0.83842	2.90091
bp	GO:0031032	actomyosin structure organization	36/1637	36	1637	79/6356	79	6356	0.000100323	0.00131058	0.00101147	bru1/Actn/flw/if/Lam/shi/Tm1/Tm2/fwd/mys/cora/tsr/Rho1/Mlp84B/CanB2/Rab11/RhoGEF2/Ocrl/CG13366/DAAM/Rok/SCAR/mask/step/Nedd4/C3G/rhea/Bsg/Src64B/hts/CG43658/how/tn/Zasp52/sau/vib	36	1.76934	0.823209	2.88254
bp	GO:0048878	chemical homeostasis	86/1637	86	1637	234/6356	234	6356	0.000100975	0.0013153	0.00101511	Ald1/Sap-r/EcR/Eno/Gapdh2/Hex-A/Atpalpha/Pfk/Pgi/Raf/sesB/svp/Pgd/Vha55/Itpr/hep/Akt1/Acbp2/Syx5/CkIalpha/Cnx99A/nrv1/nrv2/Drip/ATPCL/Uba1/Rbcn-3B/foi/Pten/CG5009/Atf3/Vha100-2/Vha100-1/Nhe3/Lnk/Men-b/snz/Npc2a/MICU1/CYLD/CG10470/nrv3/puml/Ae2/Aps/Ncc69/ClC-c/Grx1/IscU/Ho/foxo/AdipoR/mfrn/Rheb/wrd/NKCC/Atox1/SPoCk/NLaz/AGBE/endos/EMRE/Cisd2/Tpi/Desat1/PMCA/CG42542/SREBP/fwe/VhaAC45/Vha16-1/SERCA/…	86	1.42698	0.512965	2.88098
bp	GO:0061024	membrane organization	81/1637	81	1637	218/6356	218	6356	0.000104642	0.00135914	0.00104895	bsk/csw/EcR/g/Lam/lt/sesB/shi/spir/Syt1/hep/Rac1/Arf79F/Chchd3/Snap25/Syx5/nSyb/Rab5/Rac2/Rab11/Rab7/Mitofilin/Sec13/Crk/Drp1/Taz/nes/Tim8/cert/Syt4/Fmr1/Dd/Vap33/CG4301/Rab35/Snx6/Yip1d1/Sec31/Tom7/Sec24AB/oys/EndoB/Vps20/mge/Cip4/Syx8/Vps60/ArfGAP3/Vps24/Mics1/Arl8/Arl6IP1/EndoA/Sar1/Nrx-1/Miro/atl/Asap/CG31729/IRSp53/Vps11/Synd/Rtnl1/lap/shrb/beta-Spec/alpha-Spec/alphaSnap/Sec22/Sec23/Sec24CD/…	81	1.44266	0.52873	2.86674
bp	GO:0042330	taxis	85/1637	85	1637	231/6356	231	6356	0.000105444	0.00136563	0.00105396	brm/bsk/Cam/Dab/Lar/ena/Fas2/if/Khc/dlg1/ras/sm/svp/Pp1-87B/ct/nonA/Galphaq/zfh1/mys/eIF2beta/hep/Rac1/Cdc42/Cds/dock/fra/Moe/Snr1/nmo/shot/Rac2/Rho1/Lis-1/Rab6/HDAC1/wun/14-3-3epsilon/chb/Pka-R2/trio/DIP2/DAAM/Timp/msps/Fmr1/SoxN/Nf-YC/Clic/CdGAPr/Hipk/M6/laza/Cont/ATP6AP2/Sra-1/AP-1sigma/XNP/Sulf1/Rheb/SCAR/Cka/Liprin-alpha/Unc-115a/Trim9/LRP1/lap/kra/beta-Spec/alpha-Spec/Nedd4/mmy/kuz/capt/rdg…	85	1.4287	0.514707	2.86467
bp	GO:0042051	compound eye photoreceptor development	31/1637	31	1637	65/6356	65	6356	0.000106287	0.00137262	0.00105936	Cam/csw/Dab/Lar/DCTN1-p150/Raf/Mbs/Rac1/Moe/tsr/sty/Lis-1/Rab11/Rab6/fry/msk/Pten/Amph/EMC3/Slik/AP-1sigma/Liprin-alpha/Synd/Mob2/didum/capt/pAbp/mbl/PDZ-GEF/Doa/Vps4	31	1.85176	0.888893	2.86245
bp	GO:0006887	exocytosis	38/1637	38	1637	85/6356	85	6356	0.0001077	0.00138443	0.00106847	BicD/Chc/g/rb/Syb/Csp/Syt1/Rop/Syn/Rap1/jar/Snap25/Syx5/Sep1/nSyb/Rab10/Rab11/Rab7/Rab6/Amph/Syt4/Vap33/Rab35/Syngr/Syx8/jagn/Scamp/cpx/CG31475/Vps11/Cadps/ALiX/stmA/alphaSnap/Sep4/Nsf2/Snap24/Syx7	38	1.7358	0.795601	2.85873
bp	GO:0002376	immune system process	99/1637	99	1637	277/6356	277	6356	0.000107814	0.00138443	0.00106847	ben/brm/bsk/cact/Cat/E(bx)/EcR/DCTN1-p150/if/Jra/dlg1/Lam/Raf/Pkc53E/Pp1alpha-96A/Ras85D/rl/sn/Su(var)2-10/Galphaq/GlyP/zfh1/Rap1/mys/hop/faf/Sod2/Parp/Dsor1/hep/Rac1/Cdc42/Arf79F/Akt1/htl/eff/Mef2/Syx5/mtd/Cp1/Deaf1/Rac2/Rho1/sty/Diap2/Rala/Cul1/RpS21/wun/Nurf-38/Pitslre/chb/Sin3A/SmD3/Tnpo/Pli/SkpA/Crag/Pten/Eb1/Ack/Atf3/Spt6/Uba2/Ntf-2/Usp2/Zir/CYLD/TM9SF2/Sec31/Mlf/asrij/Herc4/Uev1A/CG4080/Mk…	99	1.38768	0.472679	2.85873
bp	GO:1901800	positive regulation of proteasomal protein catabolic process	24/1637	24	1637	46/6356	46	6356	0.000109339	0.00140004	0.00108051	Pka-C1/eIF4A/dco/sgg/Ubc6/poe/CkIalpha/Cul1/EloB/SkpA/Roc1a/Tnks/UbcE2H/Usp2/Ufd4/Pomp/PI31/CG8405/Rnf146/Kcmf1/RanBPM/fzr/slmb/TER94	24	2.02576	1.01847	2.85386
bp	GO:0045324	late endosome to vacuole transport	13/1637	13	1637	19/6356	19	6356	0.000113511	0.00144239	0.0011132	Vps28/Vps25/Stam/Vps20/Vta1/CG15012/CHMP2B/Vps60/Chmp1/Vps24/Vps2/CG30423/shrb	13	2.65659	1.40958	2.84092
bp	GO:1902743	regulation of lamellipodium organization	13/1637	13	1637	19/6356	19	6356	0.000113511	0.00144239	0.0011132	ena/Tm1/hep/Rac1/Cdc42/cpb/tsr/par-6/cpa/SCAR/HSPC300/aPKC/Arp3	13	2.65659	1.40958	2.84092
bp	GO:0048232	male gamete generation	79/1637	79	1637	212/6356	212	6356	0.000113604	0.00144239	0.0011132	Act5C/Chc/Lar/E(bx)/EcR/ifc/hyd/Lam/Raf/shi/sw/alphaTub84D/porin/fwd/His3.3B/Hrb27C/nmd/Cdc42/Arf79F/Cds/LamC/eff/heph/jar/poe/Syx5/ctp/Arf51F/Mtor/His3.3B/Psi/Nap1/Lis-1/Rab11/Past1/snRNP-U1-70K/sktl/Osbp/Npc1a/alphaCOP/Taz/nes/Ack/Fmr1/CSN7/gammaCOP/PAPLA1/Yip1d1/oys/PI31/eIF3m/Tudor-SN/ERR/nudE/Duba/ScsbetaA/mfrn/Cka/Synd/ALiX/gish/Pka-R1/Diap1/Cul3/didum/larp/aPKC/Mi-2/milt/bel/hts/l(3)72Ab/o…	79	1.44686	0.532925	2.84092
bp	GO:0006979	response to oxidative stress	45/1637	45	1637	106/6356	106	6356	0.000119093	0.00150357	0.00116042	ben/bsk/Cat/Idh/rl/sesB/Sod1/Itpr/Sod2/Akt1/Ccs/ND-SGDH/sun/ATPsynD/Pink1/ND-20/CG6762/ND-B17.2/Daxx/Mnn1/Sirup/CYLD/Atg18b/ND-B14/Sod3/PHGPx/Grx1/SdhC/Ho/foxo/Keap1/Prx3/dj-1beta/Trx-2/Jafrac1/scyl/NLaz/alph/Chchd2/Atg1/whd/Cyt-b5/Ric/Pde8/rump	45	1.64832	0.720997	2.82288
bp	GO:0031647	regulation of protein stability	28/1637	28	1637	57/6356	57	6356	0.000119421	0.00150357	0.00116042	Hsp83/tws/14-3-3zeta/Ccs/eff/Cdc37/Cnx99A/Usp47/Sin3A/syd/SkpA/Pten/CSN7/Usp7/CG8206/Mlf/Vps35/Hipk/Rnf146/Snx3/puf/krz/DnaJ-1/orb2/CkIIalpha/rdx/Ptp61F/da	28	1.9073	0.93153	2.82288
bp	GO:0032271	regulation of protein polymerization	28/1637	28	1637	57/6356	57	6356	0.000119421	0.00150357	0.00116042	Arpc1/dco/Lam/shi/Gel/Cdc42/LamC/cpb/Rack1/chb/DAAM/msps/GMF/CG6891/Arpc5/Arpc2/cpa/Cip4/Abp1/Sra-1/RhoGAP92B/Efa6/CG31715/CG32066/IRSp53/tmod/ringer/Arpc4	28	1.9073	0.93153	2.82288
bp	GO:0051017	actin filament bundle assembly	16/1637	16	1637	26/6356	26	6356	0.000121996	0.00153173	0.00118215	Actn/if/sn/Tm1/mys/hep/Rac1/ctp/Rac2/Rho1/Fim/DAAM/Rok/IRSp53/Src64B/CG43658	16	2.38936	1.25663	2.81482
bp	GO:0060811	intracellular mRNA localization involved in anterior/posterior axis specification	25/1637	25	1637	49/6356	49	6356	0.000126634	0.00158555	0.00122369	bic/Pka-C1/Chc/Hsp83/Khc/spir/stau/Tm1/Syt1/Rop/Hrb27C/orb/Rab11/Rab6/Vps25/SmD3/msps/btz/glo/par-1/didum/sqd/rump/Ge-1/TER94	25	1.98098	0.986211	2.79982
bp	GO:0006417	regulation of translation	57/1637	57	1637	143/6356	143	6356	0.000130932	0.00163166	0.00125927	bru1/Hrb98DE/mle/pum/stau/me31B/Hrb27C/orb/Pabp2/RpS9/heph/msi/twin/Lis-1/Rga/Xbp1/eIF4G1/eIF3j/Dp1/Fmr1/Mkrn1/Pink1/CG13124/Not3/eIF3b/eIF3k/CNBP/PAN3/Srp9/Pop2/CG7414/eIF3a/RpL13A/Paip2/Sra-1/Syp/Ythdf/eIF3d1/Rheb/Rbfox1/eIF4EHP/Not1/kra/glo/larp/bru2/Unr/sqd/eIF2gamma/bru3/orb2/how/pAbp/tn/Ge-1/bsf/eEF5	57	1.54765	0.630083	2.78737
bp	GO:0035331	negative regulation of hippo signaling	20/1637	20	1637	36/6356	36	6356	0.000131811	0.00163166	0.00125927	mts/Rap1/Akt1/CkIalpha/Cul1/SkpA/Ack/Usp7/Hipk/Herc4/Slmap/Cka/mnb/Mob4/Pp2A-29B/par-1/aPKC/Patronin/wap/slmb	20	2.15706	1.10907	2.78737
bp	GO:0006620	post-translational protein targeting to endoplasmic reticulum membrane	8/1637	8	1637	6356-09-01	9	6356	0.000132799	0.00163166	0.00125927	Sec61beta/Trp1/Sec61gamma/Sgt/CG1598/CG8860/Sec63/Sec61alpha	8	3.4513	1.78714	2.78737
bp	GO:0035296	regulation of tube diameter	8/1637	8	1637	6356-09-01	9	6356	0.000132799	0.00163166	0.00125927	EcR/Fas2/Atpalpha/nrv2/gammaCOP/deltaCOP/Sec24CD/garz	8	3.4513	1.78714	2.78737
bp	GO:0061343	cell adhesion involved in heart morphogenesis	8/1637	8	1637	6356-09-01	9	6356	0.000132799	0.00163166	0.00125927	Gbeta13F/Galphao/Ggamma1/Lac/cora/nrv2/Cont/Nrg	8	3.4513	1.78714	2.78737
bp	GO:0120175	regulation of torso signaling pathway	8/1637	8	1637	6356-09-01	9	6356	0.000132799	0.00163166	0.00125927	vap/RasGAP1/14-3-3zeta/gcl/sty/krz/Cul3/Src64B	8	3.4513	1.78714	2.78737
bp	GO:0043254	regulation of protein-containing complex assembly	35/1637	35	1637	77/6356	77	6356	0.000132883	0.00163166	0.00125927	Arpc1/dco/Lam/lt/shi/Gel/Cdc42/LamC/cpb/Rack1/chb/DAAM/msps/Rpt4/GMF/CG6891/Arpc5/Arpc2/PI31/cpa/Cip4/Abp1/Sra-1/RhoGAP92B/Sar1/Efa6/CG31715/CG32066/IRSp53/Vps11/tmod/Sec23/ringer/Dsp1/Arpc4	35	1.76487	0.819561	2.78737
bp	GO:0034599	cellular response to oxidative stress	18/1637	18	1637	31/6356	31	6356	0.000133204	0.00163166	0.00125927	bsk/Idh/rl/sesB/Sod1/Sod2/CG6762/Sirup/Atg18b/Sod3/Grx1/foxo/Prx3/dj-1beta/Jafrac1/Chchd2/Atg1/Pde8	18	2.25448	1.17279	2.78737
bp	GO:0008154	actin polymerization or depolymerization	30/1637	30	1637	63/6356	63	6356	0.000141704	0.00172291	0.0013297	Arpc1/dco/Lam/shi/spir/Gel/Cdc42/LamC/cpb/tsr/Rack1/DAAM/GMF/CG6891/Arpc5/Arpc2/cpa/Cip4/Abp1/Sra-1/RhoGAP92B/CG31715/CG32066/IRSp53/HSPC300/tmod/ALiX/capt/Src64B/Arpc4	30	1.84891	0.886675	2.76374
bp	GO:0051648	vesicle localization	30/1637	30	1637	63/6356	63	6356	0.000141704	0.00172291	0.0013297	g/DCTN1-p150/Khc/sesB/shi/Rop/jar/Snap25/Lis-1/Rab11/Rab7/Drp1/Fmr1/Rab35/Syngr/nudE/ArfGAP3/Pi4KIIalpha/Sar1/Miro/wrd/Liprin-alpha/ALiX/lap/didum/Dhc64C/Sec23/milt/AP-2alpha/unc-104	30	1.84891	0.886675	2.76374
bp	GO:0007476	imaginal disc-derived wing morphogenesis	78/1637	78	1637	210/6356	210	6356	0.000141797	0.00172291	0.0013297	arm/ash2/brm/by/Pka-C1/EcR/emc/flw/Galphao/Galphas/hth/if/Raf/Ras85D/rl/sgg/sn/sqh/ct/RasGAP1/Rap1/drk/mys/Mbs/Rac1/Cdc42/cora/Gug/heph/fng/Sep1/Snr1/tsr/ctp/nmo/pnut/shot/Rho1/sty/fry/Past1/Cbl/RhoGEF2/EloB/Timp/Rok/msk/Ilk/ics/Dd/wmd/Hipk/Cip4/MYPT-75D/Mkp3/ATP6AP2/Usp8/Gclc/Rbfox1/Mrtf/step/alphaSnap/Nedd4/Dys/Su(var)3-3/rhea/par-1/Cul3/l(2)gd1/Gprk2/cic/scrib/how/sno/PDZ-GEF/kis/EloC/LIMK1	78	1.44215	0.528222	2.76374
bp	GO:0009896	positive regulation of catabolic process	62/1637	62	1637	159/6356	159	6356	0.000142303	0.00172442	0.00133086	bsk/Pka-C1/Chc/eIF4A/dco/pum/sgg/shi/me31B/Ubc6/GlyP/Pabp2/hep/AP-1-2beta/poe/twin/Oda/CkIalpha/Cul1/Rga/EloB/SkpA/Roc1a/Sbf/Tnks/Debcl/Pink1/UbcE2H/HUWE1/CG8974/Atg101/Usp2/Ufd4/Pomp/Not3/Nup44A/PI31/CG8405/Synj/PAN3/Cpsf6/Pop2/Rnf146/Kcmf1/foxo/Ythdf/Buffy/Fsn/CG34401/Not1/Nedd4/ctrip/Atg1/RanBPM/fzr/rdx/AP-2alpha/tn/Doa/slmb/Ge-1/TER94	62	1.51401	0.598378	2.76336
bp	GO:0008064	regulation of actin polymerization or depolymerization	26/1637	26	1637	52/6356	52	6356	0.000143488	0.00172951	0.00133479	Arpc1/dco/Lam/shi/Gel/Cdc42/LamC/cpb/Rack1/DAAM/GMF/CG6891/Arpc5/Arpc2/cpa/Cip4/Abp1/Sra-1/RhoGAP92B/CG31715/CG32066/IRSp53/HSPC300/tmod/Src64B/Arpc4	26	1.94136	0.957065	2.76208
bp	GO:0030832	regulation of actin filament length	26/1637	26	1637	52/6356	52	6356	0.000143488	0.00172951	0.00133479	Arpc1/dco/Lam/shi/Gel/Cdc42/LamC/cpb/Rack1/DAAM/GMF/CG6891/Arpc5/Arpc2/cpa/Cip4/Abp1/Sra-1/RhoGAP92B/CG31715/CG32066/IRSp53/HSPC300/tmod/Src64B/Arpc4	26	1.94136	0.957065	2.76208
bp	GO:0051674	localization of cell	99/1637	99	1637	279/6356	279	6356	0.000147182	0.00176932	0.00136552	awd/bsk/csw/cta/Lar/EcR/ena/Gbeta13F/if/opa/Raf/pum/Ras85D/shi/sn/sqh/alphaTub84D/zfh1/Rap1/drk/mys/Hrb27C/hop/Ggamma1/faf/alpha-Cat/Dsor1/hep/Rac1/Cdc42/Akt1/htl/dock/msn/jar/cpb/fra/tsr/Rab5/Rac2/Rho1/Rala/Lis-1/Rab11/Rab7/wun/qm/Cbl/14-3-3epsilon/chb/Sin3A/foi/Crk/CalpB/par-6/Pten/nes/Stam/Fmr1/GMF/CG9784/Arpc5/Megf8/oys/CG6805/Uev1A/nudE/Cerk/trbd/Sra-1/XNP/Kat60/Jafrac1/SCAR/Mrtf/HSPC300/spi…	99	1.37774	0.4623	2.75219
bp	GO:0198738	cell-cell signaling by wnt	49/1637	49	1637	119/6356	119	6356	0.000150836	0.00180843	0.0013957	arm/flw/Galphao/gro/dco/hyd/Pp1alpha-96A/sgg/Pp1-87B/mts/tws/Eip63E/Ssdp/nmo/Rho1/Vps26/CkIalpha/Cul1/Usp47/CtBP/Sin3A/SkpA/Roc1a/Tnks/Nulp1/Kap3/SoxN/CHOp24/p24-1/HUWE1/CycY/Vps35/Hipk/Duba/Rnf146/ATP6AP2/trbd/Snx3/Usp8/Sulf1/bai/eca/gish/Diap1/Sec22/Flo2/slmb/RpS12/TER94	49	1.59876	0.676957	2.7427
bp	GO:0035099	hemocyte migration	11/1637	11	1637	15/6356	15	6356	0.000151455	0.00181105	0.00139772	if/Ras85D/sn/Rap1/mys/Rac1/Cdc42/Rac2/Rho1/chb/PDZ-GEF	11	2.84732	1.50961	2.74207
bp	GO:0046530	photoreceptor cell differentiation	66/1637	66	1637	172/6356	172	6356	0.000153564	0.00183142	0.00141345	arm/ben/Cam/csw/Dab/Lar/emc/DCTN1-p150/hth/Jra/Khc/l(2)gl/Raf/Ras85D/rl/svp/sw/mts/RasGAP1/Rap1/drk/hop/Mbs/Dsor1/Rac1/msn/eff/Moe/msi/tsr/BRWD3/sty/Rala/Lis-1/rin/Rab11/Rab6/fry/Past1/Usp47/dos/Cbl/msk/Pten/Amph/EMC3/Slik/AP-1sigma/mask/Liprin-alpha/Synd/alph/Mob2/didum/capt/fwe/Bsg/Src64B/scrib/pAbp/mbl/sno/PDZ-GEF/Doa/rg/Vps4	66	1.48988	0.575194	2.73721
bp	GO:0010324	membrane invagination	15/1637	15	1637	24/6356	24	6356	0.000155898	0.00184465	0.00142366	bsk/csw/EcR/spir/hep/Rac1/Arf79F/Rac2/Crk/Rab35/Asap/Synd/AP-2alpha/sau/vib	15	2.4267	1.27899	2.73409
bp	GO:0097581	lamellipodium organization	15/1637	15	1637	24/6356	24	6356	0.000155898	0.00184465	0.00142366	ena/Tm1/hep/Rac1/Cdc42/cpb/tsr/Rac2/par-6/cpa/SCAR/Unc-115a/HSPC300/aPKC/Arp3	15	2.4267	1.27899	2.73409
bp	GO:0099024	plasma membrane invagination	15/1637	15	1637	24/6356	24	6356	0.000155898	0.00184465	0.00142366	bsk/csw/EcR/spir/hep/Rac1/Arf79F/Rac2/Crk/Rab35/Asap/Synd/AP-2alpha/sau/vib	15	2.4267	1.27899	2.73409
bp	GO:0007314	oocyte anterior/posterior axis specification	32/1637	32	1637	69/6356	69	6356	0.000160683	0.00189632	0.00146353	bic/Pka-C1/Chc/Hsp83/Khc/dlg1/l(2)gl/spir/stau/Tm1/Syt1/Rop/Hrb27C/orb/Moe/Rab11/Rab6/Vps25/SmD3/tapas/msps/papi/btz/glo/par-1/didum/aPKC/scrib/sqd/rump/Ge-1/TER94	32	1.80068	0.84854	2.72209
bp	GO:0034643	establishment of mitochondrion localization, microtubule-mediated	10/1637	10	1637	13/6356	13	6356	0.000162685	0.00190502	0.00147025	DCTN1-p150/Khc/jar/Arp1/Marf/Pink1/Miro/didum/Dhc64C/milt	10	2.9867	1.57855	2.7201
bp	GO:0047497	mitochondrion transport along microtubule	10/1637	10	1637	13/6356	13	6356	0.000162685	0.00190502	0.00147025	DCTN1-p150/Khc/jar/Arp1/Marf/Pink1/Miro/didum/Dhc64C/milt	10	2.9867	1.57855	2.7201
bp	GO:0051654	establishment of mitochondrion localization	10/1637	10	1637	13/6356	13	6356	0.000162685	0.00190502	0.00147025	DCTN1-p150/Khc/jar/Arp1/Marf/Pink1/Miro/didum/Dhc64C/milt	10	2.9867	1.57855	2.7201
bp	GO:0033500	carbohydrate homeostasis	24/1637	24	1637	47/6356	47	6356	0.000169429	0.00197887	0.00152724	Ald1/Eno/Gapdh2/Hex-A/Pfk/Pgi/svp/Pgd/hep/CkIalpha/ATPCL/Uba1/Lnk/Men-b/Aps/foxo/AdipoR/Rheb/NLaz/Tpi/Desat1/Glut1/PyK/Rab1	24	1.98266	0.987438	2.70358
bp	GO:0009142	nucleoside triphosphate biosynthetic process	19/1637	19	1637	34/6356	34	6356	0.000174795	0.00203627	0.00157154	awd/ras/sesB/ATPsynbeta/ATPsynG/blw/sun/ATPsynCF6/ATPsynD/ATPsynO/ATPsynB/ATPsyngamma/Adk1/ATPsyndelta/Ack/ATPsynF/ATPsynE/ATPsynC/Adk3	19	2.16975	1.11753	2.69116
bp	GO:0007098	centrosome cycle	29/1637	29	1637	61/6356	61	6356	0.000188958	0.00219561	0.00169451	Cam/DCTN1-p150/Hsp83/Khc/mts/Ubc6/tws/tsr/Lis-1/emb/chb/SkpA/par-6/CCT6/msps/Prosbeta5/Klp10A/Cp110/Rcd1/nudE/CG17493/Prosbeta7/Pp2A-29B/Dhc64C/Patronin/hts/Rcd5/mgr/slmb	29	1.84588	0.884308	2.65845
bp	GO:0060828	regulation of canonical Wnt signaling pathway	37/1637	37	1637	84/6356	84	6356	0.000191993	0.00222515	0.00171731	flw/gro/dco/hyd/Pp1alpha-96A/sgg/Pp1-87B/mts/tws/Eip63E/Ssdp/nmo/Rho1/CkIalpha/Cul1/Usp47/CtBP/Sin3A/SkpA/Roc1a/Tnks/Nulp1/Kap3/SoxN/HUWE1/CycY/Hipk/Duba/Rnf146/trbd/Usp8/Sulf1/gish/Diap1/slmb/RpS12/TER94	37	1.71024	0.774201	2.65264
bp	GO:0032436	positive regulation of proteasomal ubiquitin-dependent protein catabolic process	22/1637	22	1637	42/6356	42	6356	0.000195396	0.00225879	0.00174328	Pka-C1/eIF4A/dco/sgg/Ubc6/poe/CkIalpha/Cul1/EloB/SkpA/Roc1a/Tnks/UbcE2H/Ufd4/Pomp/PI31/Rnf146/Kcmf1/RanBPM/fzr/slmb/TER94	22	2.0338	1.02418	2.64612
bp	GO:0035071	salivary gland cell autophagic cell death	14/1637	14	1637	22/6356	22	6356	0.000197645	0.00227317	0.00175438	Cam/EcR/l(2)gl/Itpr/hdc/ctp/BRWD3/BI-1/Atg17/Idh3b/Trf2/Mdh2/bel/Pak	14	2.47082	1.30499	2.64337
bp	GO:0051646	mitochondrion localization	14/1637	14	1637	22/6356	22	6356	0.000197645	0.00227317	0.00175438	DCTN1-p150/Khc/jar/Arp1/Drp1/Marf/Pink1/Rim2/Miro/didum/larp/Dhc64C/Bsg/milt	14	2.47082	1.30499	2.64337
bp	GO:0009953	dorsal/ventral pattern formation	46/1637	46	1637	111/6356	111	6356	0.000199244	0.00228575	0.00176408	AnxB9/BicD/cact/CkIIbeta/cni/csw/flw/Khc/Raf/mts/orb/nmd/faf/Parp/Dsor1/fng/Dp/nmo/nuf/sty/Lis-1/rin/Rab7/sktl/Cbl/14-3-3epsilon/lig/Mpcp2/Fmr1/CG8405/CG11399/Syp/Sulf1/tral/bai/eca/glo/capt/Dhc64C/cic/milt/sqd/CkIIalpha/Slh/pAbp/sno	46	1.60905	0.686211	2.64097
bp	GO:0080134	regulation of response to stress	85/1637	85	1637	235/6356	235	6356	0.000207475	0.00237415	0.00183231	ben/brm/cact/E(bx)/flw/dlg1/hyd/Pp1alpha-96A/rl/Rm62/sgg/Su(var)2-10/Csp/me31B/Ubc6/GlyP/faf/Parp/Rac1/Cdc42/Akt1/htl/cpb/mtd/Rac2/Rho1/Diap2/Rala/Cul1/wun/emb/Pkn/syd/Crk/Pli/SkpA/Crag/Rok/Pten/Dek/ics/Spt6/Uba2/HUWE1/Usp2/Npc2a/Mnn1/CYLD/CG10333/TM9SF2/Sec31/CG8405/cpa/Uev1A/fmt/Atg18a/BI-1/trbd/foxo/CG5044/atl/puf/XNP/krz/G9a/CG32795/ago/Cka/EMRE/akirin/ALiX/alph/Alg-2/cno/Diap1/ctrip/slim/Gpr…	85	1.40439	0.489939	2.62449
bp	GO:0031331	positive regulation of cellular catabolic process	56/1637	56	1637	142/6356	142	6356	0.000208581	0.00238078	0.00183742	bsk/Pka-C1/Chc/eIF4A/dco/pum/sgg/shi/me31B/Ubc6/GlyP/Pabp2/hep/AP-1-2beta/poe/twin/CkIalpha/Cul1/Rga/EloB/SkpA/Roc1a/Sbf/Tnks/Debcl/Pink1/UbcE2H/CG8974/Atg101/Usp2/Ufd4/Pomp/Not3/Nup44A/PI31/CG8405/Synj/PAN3/Cpsf6/Pop2/Rnf146/Kcmf1/foxo/Ythdf/Buffy/CG34401/Not1/Atg1/RanBPM/fzr/AP-2alpha/tn/Doa/slmb/Ge-1/TER94	56	1.53121	0.614673	2.62328
bp	GO:0070372	regulation of ERK1 and ERK2 cascade	20/1637	20	1637	37/6356	37	6356	0.000217999	0.002482	0.00191554	Raf/Ras85D/Ubc6/Rap1/drk/poe/Cdc37/sty/ATPsynD/Usp47/Cbl/Spred/Lnk/Ufd4/Mkp3/Kcmf1/alph/step/Pde8/Ptp61F	20	2.09876	1.06954	2.6052
bp	GO:0008358	maternal determination of anterior/posterior axis, embryo	32/1637	32	1637	70/6356	70	6356	0.000223933	0.00253678	0.00195782	bic/Pka-C1/Chc/Hsp83/Khc/dlg1/l(2)gl/spir/stau/Tm1/Syt1/Rop/Hrb27C/orb/Moe/Rab11/Rab6/Vps25/SmD3/tapas/msps/papi/btz/glo/par-1/didum/aPKC/scrib/sqd/rump/Ge-1/TER94	32	1.77495	0.827782	2.59572
bp	GO:2000113	negative regulation of cellular macromolecule biosynthetic process	32/1637	32	1637	70/6356	70	6356	0.000223933	0.00253678	0.00195782	bru1/pum/me31B/Hrb27C/orb/Pabp2/heph/msi/twin/Rga/Fmr1/Pink1/CG3662/Not3/PAN3/Srp9/Pop2/RpL13A/Paip2/Ythdf/Rbfox1/eIF4EHP/Not1/kra/bru2/Unr/sqd/bru3/orb2/tn/Ge-1/bsf	32	1.77495	0.827782	2.59572
bp	GO:0098930	axonal transport	16/1637	16	1637	27/6356	27	6356	0.000228201	0.00257867	0.00199015	g/DCTN1-p150/Khc/Arp1/Lis-1/Kap3/Fmr1/Marf/Arl8/ATP6AP2/Miro/Liprin-alpha/Dhc64C/milt/unc-104/Rab1	16	2.30087	1.20218	2.5886
bp	GO:0008283	cell population proliferation	86/1637	86	1637	239/6356	239	6356	0.000233178	0.00261922	0.00202145	brm/Cat/eas/EcR/Galphai/Gbeta13F/Hsp83/hth/Jra/l(2)gl/Lam/Raf/Pkc53E/Ras85D/rl/svp/mts/hop/tws/Ggamma1/Rox8/Sod2/Rac1/Cdc42/Akt1/htl/CG10939/Pfdn2/jar/Cdc37/Moe/Snr1/mtd/Rab5/Rho1/RpS21/Lis-1/HDAC1/Nurf-38/Cbl/Pi3K21B/Vps25/Sin3A/Dap160/flfl/Roc1a/par-6/Pten/Madm/msps/hfp/Lnk/Fmr1/CSN7/SoxN/Pdcd4/Mnn1/CG6770/Mlf/Ntan1/Slik/Mkp3/foxo/pins/CG17059/ago/Rheb/Cka/vsg/snama/alpha-Spec/Nedd4/cno/Mob4/Cu…	86	1.39713	0.482463	2.58183
bp	GO:0009950	dorsal/ventral axis specification	27/1637	27	1637	56/6356	56	6356	0.000233528	0.00261922	0.00202145	BicD/cact/CkIIbeta/cni/csw/flw/Khc/Raf/orb/faf/Parp/Dp/sty/Lis-1/rin/sktl/Cbl/lig/Fmr1/Syp/bai/glo/Dhc64C/cic/milt/sqd/CkIIalpha	27	1.87202	0.904597	2.58183
bp	GO:0030041	actin filament polymerization	27/1637	27	1637	56/6356	56	6356	0.000233528	0.00261922	0.00202145	Arpc1/dco/Lam/shi/spir/Gel/Cdc42/LamC/cpb/tsr/Rack1/DAAM/GMF/CG6891/Arpc5/Arpc2/cpa/Cip4/Abp1/Sra-1/RhoGAP92B/CG31715/CG32066/IRSp53/tmod/ALiX/Arpc4	27	1.87202	0.904597	2.58183
bp	GO:0016358	dendrite development	51/1637	51	1637	127/6356	127	6356	0.000234783	0.00262678	0.00202728	ash2/brm/EcR/ena/Khc/pho/pum/sn/Tm1/ct/Rop/fs(1)h/Rac1/Cdc42/Akt1/fra/Snr1/shot/Rab5/Rho1/Lis-1/Nak/HDAC1/fry/nudC/TBPH/Pten/Fmr1/Dlic/BuGZ/nudE/Abp1/CG9705/foxo/Sar1/Kat60/SMC1/G9a/shrb/futsch/Nedd4/p120ctn/Cul3/Dhc64C/Sec23/smt3/Nrg/unc-104/Girdin/Rab1/TER94	51	1.5592	0.640805	2.58058
bp	GO:0015986	proton motive force-driven ATP synthesis	13/1637	13	1637	20/6356	20	6356	0.000247957	0.00276732	0.00213575	ATPsynbeta/ATPsynG/blw/sun/ATPsynCF6/ATPsynD/ATPsynO/ATPsynB/ATPsyngamma/ATPsyndelta/ATPsynF/ATPsynE/ATPsynC	13	2.52376	1.33558	2.55794
bp	GO:0046328	regulation of JNK cascade	28/1637	28	1637	59/6356	59	6356	0.000252025	0.0028058	0.00216545	ben/flw/sgg/Rac1/Cdc42/cpb/Rala/syd/Crk/SkpA/ics/HUWE1/Mnn1/CYLD/cpa/Uev1A/fmt/XNP/Cka/ALiX/alph/Alg-2/cno/Diap1/hppy/rdx/Ptp61F/Sac1	28	1.84264	0.881777	2.55194
bp	GO:0008593	regulation of Notch signaling pathway	24/1637	24	1637	48/6356	48	6356	0.00025702	0.00284738	0.00219753	l(2)gl/msn/fng/Nak/Cbl/eIF3h/Dap160/lqf/pigs/Tsp26A/Vps35/Eps-15/Hipk/eIF3f1/Usp12-46/CycG/krz/Ndfip/Usp10/htk/Nedd4/l(2)gd1/mib1/sno	24	1.94136	0.957065	2.54555
bp	GO:0060033	anatomical structure regression	24/1637	24	1637	48/6356	48	6356	0.00025702	0.00284738	0.00219753	Cam/EcR/l(2)gl/Ubi-p63E/Itpr/hdc/ctp/BRWD3/Uba1/Pten/Atg101/Atg18a/BI-1/Atg17/Idh3b/Atg16/Atg8a/Atg1/Atg13/Trf2/Mdh2/bel/Pak/TER94	24	1.94136	0.957065	2.54555
bp	GO:0007297	ovarian follicle cell migration	44/1637	44	1637	106/6356	106	6356	0.000260508	0.00287896	0.00222191	bsk/Lar/EcR/ena/if/Raf/Ras85D/shi/sqh/Rap1/mys/Hrb27C/hop/Dsor1/hep/Rac1/Akt1/msn/jar/cpb/tsr/Rab5/Rho1/Rala/Lis-1/Rab11/Rab7/Cbl/Crk/CalpB/par-6/GMF/nudE/Sra-1/Mrtf/kuz/rhea/Diap1/par-1/Dhc64C/sqd/kis/dop/slmb	44	1.61169	0.688576	2.54076
bp	GO:0007298	border follicle cell migration	41/1637	41	1637	97/6356	97	6356	0.000263869	0.00290899	0.00224509	bsk/EcR/ena/if/Raf/Ras85D/shi/sqh/Rap1/mys/Hrb27C/hop/Dsor1/hep/Rac1/Akt1/msn/jar/cpb/tsr/Rab5/Rho1/Rala/Lis-1/Rab11/Rab7/Cbl/Crk/CalpB/par-6/GMF/nudE/Mrtf/kuz/rhea/Diap1/par-1/Dhc64C/kis/dop/slmb	41	1.64115	0.714704	2.53626
bp	GO:0032872	regulation of stress-activated MAPK cascade	29/1637	29	1637	62/6356	62	6356	0.000268816	0.00295632	0.00228162	ben/flw/sgg/Rac1/Cdc42/cpb/Rala/syd/Crk/SkpA/ics/HUWE1/Mnn1/CYLD/cpa/Uev1A/fmt/XNP/Cka/ALiX/alph/Alg-2/cno/Diap1/slim/hppy/rdx/Ptp61F/Sac1	29	1.81611	0.860849	2.52925
bp	GO:1903050	regulation of proteolysis involved in protein catabolic process	30/1637	30	1637	65/6356	65	6356	0.00028383	0.00311387	0.0024032	Pka-C1/eIF4A/dco/sgg/Ubc6/poe/CkIalpha/Cul1/Usp47/eIF3h/EloB/SkpA/Roc1a/Tnks/REG/UbcE2H/CG8974/CG15445/Usp2/Ufd4/Pomp/PI31/CG8405/Rnf146/Kcmf1/RanBPM/fzr/CkIIalpha/slmb/TER94	30	1.79202	0.841588	2.5067
bp	GO:0030177	positive regulation of Wnt signaling pathway	25/1637	25	1637	51/6356	51	6356	0.000285551	0.00311761	0.00240609	flw/dco/hyd/Pp1alpha-96A/Pp1-87B/mts/tws/Eip63E/Ssdp/Usp47/CtBP/Tnks/Nulp1/Kap3/CycY/Vps35/Hipk/Rnf146/ATP6AP2/trbd/Usp8/gish/Diap1/Flo2/RpS12	25	1.90329	0.928496	2.50618
bp	GO:1903052	positive regulation of proteolysis involved in protein catabolic process	25/1637	25	1637	51/6356	51	6356	0.000285551	0.00311761	0.00240609	Pka-C1/eIF4A/dco/sgg/Ubc6/poe/CkIalpha/Cul1/EloB/SkpA/Roc1a/Tnks/UbcE2H/CG8974/Usp2/Ufd4/Pomp/PI31/CG8405/Rnf146/Kcmf1/RanBPM/fzr/slmb/TER94	25	1.90329	0.928496	2.50618
bp	GO:0055067	monovalent inorganic cation homeostasis	19/1637	19	1637	35/6356	35	6356	0.000290787	0.00316712	0.0024443	Atpalpha/Raf/Vha55/nrv1/nrv2/Rbcn-3B/Vha100-2/Vha100-1/Nhe3/nrv3/Ae2/Ncc69/ClC-c/NKCC/VhaAC45/Vha16-1/Vha68-2/Vha68-1/VhaAC39-1	19	2.10776	1.07571	2.49934
bp	GO:0017148	negative regulation of translation	31/1637	31	1637	68/6356	68	6356	0.000297044	0.0032275	0.0024909	bru1/pum/me31B/Hrb27C/orb/Pabp2/heph/msi/twin/Rga/Fmr1/Pink1/Not3/PAN3/Srp9/Pop2/RpL13A/Paip2/Ythdf/Rbfox1/eIF4EHP/Not1/kra/bru2/Unr/sqd/bru3/orb2/tn/Ge-1/bsf	31	1.77006	0.823798	2.49113
bp	GO:0046843	dorsal appendage formation	22/1637	22	1637	43/6356	43	6356	0.000303772	0.00329268	0.00254121	bsk/cact/cni/emc/Jra/Khc/Raf/rl/shi/Klc/hep/Rac1/Cdc42/Rac2/Lis-1/lama/Syp/mask/RanBPM/cic/smt3/slmb	22	1.9865	0.990232	2.48245
bp	GO:0016476	regulation of embryonic cell shape	12/1637	12	1637	18/6356	18	6356	0.000306673	0.00330191	0.00254833	cta/Rap1/hop/Rac1/msn/Rac2/Rho1/Rab11/RhoGEF2/Rab35/pyd/PDZ-GEF	12	2.58847	1.3721	2.48124
bp	GO:0030004	cellular monovalent inorganic cation homeostasis	17/1637	17	1637	30/6356	30	6356	0.000306814	0.00330191	0.00254833	Atpalpha/Raf/Vha55/nrv1/nrv2/Rbcn-3B/Vha100-2/Vha100-1/Nhe3/nrv3/Ae2/ClC-c/VhaAC45/Vha16-1/Vha68-2/Vha68-1/VhaAC39-1	17	2.2002	1.13764	2.48124
bp	GO:1903320	regulation of protein modification by small protein conjugation or removal	17/1637	17	1637	30/6356	30	6356	0.000306814	0.00330191	0.00254833	hyd/rb/Diap2/Cul1/Rack1/CG4911/SCCRO/SCCRO4/Son/krz/CG17059/bchs/Ndfip/Atg8a/Diap1/ctrip/fzr	17	2.2002	1.13764	2.48124
bp	GO:2000058	regulation of ubiquitin-dependent protein catabolic process	27/1637	27	1637	57/6356	57	6356	0.000336224	0.00360982	0.00278596	Pka-C1/eIF4A/dco/sgg/Ubc6/poe/CkIalpha/Cul1/Usp47/eIF3h/EloB/SkpA/Roc1a/Tnks/UbcE2H/CG8974/CG15445/Ufd4/Pomp/PI31/Rnf146/Kcmf1/RanBPM/fzr/CkIIalpha/slmb/TER94	27	1.83918	0.879062	2.44251
bp	GO:0045597	positive regulation of cell differentiation	40/1637	40	1637	95/6356	95	6356	0.000343882	0.00368328	0.00284267	bru1/bsk/EcR/DCTN1-p150/Hsp83/Raf/Ras85D/rl/Tm2/RasGAP1/Rac1/Arf79F/Cdc37/ctp/shot/Cul1/Lis-1/nudC/Dap160/Roc1a/DAAM/Fmr1/Mkrn1/Pdcd4/Mlf/nudE/Abp1/Sar1/atl/G9a/Rheb/Cka/mnb/Mob4/Dhc64C/aPKC/Sec23/DnaJ-1/slmb/Rab1	40	1.63483	0.709137	2.43376
bp	GO:0001754	eye photoreceptor cell differentiation	59/1637	59	1637	154/6356	154	6356	0.000354725	0.00379044	0.00292537	Cam/csw/Dab/Lar/emc/DCTN1-p150/hth/Jra/Khc/l(2)gl/Raf/Ras85D/rl/svp/sw/mts/RasGAP1/Rap1/drk/hop/Mbs/Dsor1/Rac1/eff/Moe/msi/tsr/sty/Rala/Lis-1/rin/Rab11/Rab6/fry/Past1/Usp47/dos/Cbl/msk/Pten/Amph/EMC3/Slik/AP-1sigma/mask/Liprin-alpha/Synd/alph/Mob2/didum/capt/Src64B/scrib/pAbp/mbl/PDZ-GEF/Doa/rg/Vps4	59	1.48753	0.572921	2.42131
bp	GO:0051650	establishment of vesicle localization	28/1637	28	1637	60/6356	60	6356	0.00035798	0.0038162	0.00294525	g/DCTN1-p150/Khc/sesB/shi/Rop/jar/Snap25/Lis-1/Rab11/Rab7/Drp1/Fmr1/Rab35/Syngr/nudE/ArfGAP3/Sar1/Miro/Liprin-alpha/ALiX/lap/didum/Dhc64C/Sec23/milt/AP-2alpha/unc-104	28	1.81193	0.857529	2.41837
bp	GO:0046856	phosphatidylinositol dephosphorylation	11/1637	11	1637	16/6356	16	6356	0.000371779	0.00395397	0.00305158	Ocrl/Pten/CG3530/CG3632/CG9784/CG6805/Synj/CG6707/CG7956/5PtaseI/Sac1	11	2.66936	1.4165	2.40297
bp	GO:0070302	regulation of stress-activated protein kinase signaling cascade	29/1637	29	1637	63/6356	63	6356	0.000377236	0.0040026	0.0030891	ben/flw/sgg/Rac1/Cdc42/cpb/Rala/syd/Crk/SkpA/ics/HUWE1/Mnn1/CYLD/cpa/Uev1A/fmt/XNP/Cka/ALiX/alph/Alg-2/cno/Diap1/slim/hppy/rdx/Ptp61F/Sac1	29	1.78728	0.837766	2.39766
bp	GO:0030833	regulation of actin filament polymerization	24/1637	24	1637	49/6356	49	6356	0.000382191	0.00404567	0.00312235	Arpc1/dco/Lam/shi/Gel/Cdc42/LamC/cpb/Rack1/DAAM/GMF/CG6891/Arpc5/Arpc2/cpa/Cip4/Abp1/Sra-1/RhoGAP92B/CG31715/CG32066/IRSp53/tmod/Arpc4	24	1.90174	0.927317	2.39301
bp	GO:0048102	autophagic cell death	14/1637	14	1637	23/6356	23	6356	0.000385841	0.00407477	0.0031448	Cam/EcR/l(2)gl/Itpr/hdc/ctp/BRWD3/BI-1/Atg17/Idh3b/Trf2/Mdh2/bel/Pak	14	2.36339	1.24086	2.3899
bp	GO:0001667	ameboidal-type cell migration	56/1637	56	1637	145/6356	145	6356	0.000392151	0.00413175	0.00318878	awd/bsk/csw/cta/Lar/EcR/ena/Gbeta13F/if/Raf/Ras85D/shi/sqh/Rap1/drk/mys/Hrb27C/hop/Ggamma1/Dsor1/hep/Rac1/Akt1/htl/msn/jar/cpb/tsr/Rab5/Rac2/Rho1/Rala/Lis-1/Rab11/Rab7/Cbl/Sin3A/Crk/CalpB/par-6/Stam/GMF/nudE/Sra-1/Mrtf/kuz/rhea/Diap1/par-1/sgl/Dhc64C/sqd/how/kis/dop/slmb	56	1.49953	0.584511	2.38387
bp	GO:0071495	cellular response to endogenous stimulus	70/1637	70	1637	190/6356	190	6356	0.000403573	0.00422794	0.00326302	csw/Lar/E(bx)/EcR/Galphas/gro/Hsp83/eIF4A/Raf/Ras85D/rl/sgg/vap/mts/Galphaq/GlyP/Rap1/drk/Dsor1/Akt1/htl/dock/Cdc37/sty/Cul1/Lis-1/Rab10/Nurf-38/Usp47/Pdk1/Pi3K21B/SkpA/Roc1a/TBPH/CG14812/Pten/STUB1/wdb/Ack/lqf/Lnk/Fmr1/Dd/Mkrn1/hiw/Tao/Pngl/RagC-D/lbk/Chd64/Mkp3/foxo/AdipoR/CycG/PIP4K/G9a/Rheb/HDAC4/wrd/spin/step/Mob4/Pp2A-29B/sxc/sgl/Src64B/smt3/Ptp61F/Glo1/slmb	70	1.43047	0.516492	2.37387
bp	GO:0009145	purine nucleoside triphosphate biosynthetic process	16/1637	16	1637	28/6356	28	6356	0.000405957	0.00422794	0.00326302	awd/ras/sesB/ATPsynbeta/ATPsynG/blw/sun/ATPsynCF6/ATPsynD/ATPsynO/ATPsynB/ATPsyngamma/ATPsyndelta/ATPsynF/ATPsynE/ATPsynC	16	2.21869	1.14971	2.37387
bp	GO:0009205	purine ribonucleoside triphosphate metabolic process	16/1637	16	1637	28/6356	28	6356	0.000405957	0.00422794	0.00326302	awd/ras/sesB/ATPsynbeta/ATPsynG/blw/sun/ATPsynCF6/ATPsynD/ATPsynO/ATPsynB/ATPsyngamma/ATPsyndelta/ATPsynF/ATPsynE/ATPsynC	16	2.21869	1.14971	2.37387
bp	GO:0009206	purine ribonucleoside triphosphate biosynthetic process	16/1637	16	1637	28/6356	28	6356	0.000405957	0.00422794	0.00326302	awd/ras/sesB/ATPsynbeta/ATPsynG/blw/sun/ATPsynCF6/ATPsynD/ATPsynO/ATPsynB/ATPsyngamma/ATPsyndelta/ATPsynF/ATPsynE/ATPsynC	16	2.21869	1.14971	2.37387
bp	GO:1905952	regulation of lipid localization	16/1637	16	1637	28/6356	28	6356	0.000405957	0.00422794	0.00326302	dco/mdy/Itpr/Akt1/ScpX/Pi3K21B/Npc1a/Pten/wdb/spidey/elm/foxo/LRP1/SERCA/Acsl/CaMKII	16	2.21869	1.14971	2.37387
bp	GO:0010942	positive regulation of cell death	32/1637	32	1637	72/6356	72	6356	0.000420207	0.00436629	0.00336979	ben/bsk/EcR/l(2)gl/RpS3/hep/msn/Sep1/Dp/BRWD3/pnut/Cbl/Mkk4/Pten/Fmr1/Debcl/CYLD/Uev1A/Idh3b/Buffy/Rheb/Sec61alpha/Atg1/Atg13/fwe/Csk/Mdh2/bel/hppy/rdx/Pak/TER94	32	1.72565	0.78714	2.35989
bp	GO:0008069	dorsal/ventral axis specification, ovarian follicular epithelium	10/1637	10	1637	14/6356	14	6356	0.000437682	0.00450643	0.00347794	csw/Raf/orb/Parp/Dp/sty/rin/Cbl/lig/sqd	10	2.77337	1.47164	2.34617
bp	GO:0014041	regulation of neuron maturation	10/1637	10	1637	14/6356	14	6356	0.000437682	0.00450643	0.00347794	bsk/EcR/Fas2/hdc/Arf79F/ctp/Cul1/Roc1a/Dhc64C/slmb	10	2.77337	1.47164	2.34617
bp	GO:1903429	regulation of cell maturation	10/1637	10	1637	14/6356	14	6356	0.000437682	0.00450643	0.00347794	bsk/EcR/Fas2/hdc/Arf79F/ctp/Cul1/Roc1a/Dhc64C/slmb	10	2.77337	1.47164	2.34617
bp	GO:1904799	regulation of neuron remodeling	10/1637	10	1637	14/6356	14	6356	0.000437682	0.00450643	0.00347794	bsk/EcR/Fas2/hdc/Arf79F/ctp/Cul1/Roc1a/Dhc64C/slmb	10	2.77337	1.47164	2.34617
bp	GO:0009719	response to endogenous stimulus	72/1637	72	1637	197/6356	197	6356	0.000439886	0.00451883	0.00348752	csw/Lar/E(bx)/EcR/Galphas/gro/Hsp83/eIF4A/Raf/Ras85D/rl/sgg/vap/mts/Galphaq/GlyP/Rap1/drk/Dsor1/Akt1/htl/dock/Cdc37/sty/Cul1/Cpr/Lis-1/Rab10/Nurf-38/Usp47/Pdk1/Pi3K21B/trio/SkpA/Roc1a/TBPH/CG14812/Pten/STUB1/wdb/Ack/lqf/Lnk/Fmr1/Dd/Mkrn1/hiw/Tao/Pngl/RagC-D/lbk/Chd64/Mkp3/foxo/AdipoR/CycG/PIP4K/G9a/Rheb/HDAC4/wrd/spin/step/Mob4/Pp2A-29B/sxc/sgl/Src64B/smt3/Ptp61F/Glo1/slmb	72	1.41906	0.504938	2.34497
bp	GO:0006935	chemotaxis	71/1637	71	1637	194/6356	194	6356	0.000459627	0.00471092	0.00363577	brm/bsk/Cam/Dab/Lar/ena/Fas2/if/Khc/ras/sm/Pp1-87B/ct/Galphaq/zfh1/mys/eIF2beta/hep/Rac1/Cdc42/dock/fra/Moe/Snr1/shot/Rac2/Rho1/Lis-1/Rab6/HDAC1/wun/14-3-3epsilon/chb/Pka-R2/trio/DIP2/DAAM/msps/Fmr1/SoxN/Nf-YC/CdGAPr/Cont/Sra-1/AP-1sigma/XNP/Sulf1/Rheb/SCAR/Liprin-alpha/Unc-115a/Trim9/LRP1/kra/beta-Spec/alpha-Spec/Nedd4/mmy/kuz/capt/Bsg/Src64B/Acsl/hts/Hmgcr/Nrg/kis/Hsc70-4/Ptp61F/Pak/Sac1	71	1.42099	0.506899	2.32689
bp	GO:0014067	negative regulation of phosphatidylinositol 3-kinase signaling	7/1637	7	1637	6356-08-01	8	6356	0.000461852	0.00471235	0.00363687	Cul1/Pten/spidey/Atg18a/PIP4K/Atg1/Ptp61F	7	3.39737	1.76442	2.32676
bp	GO:0035158	regulation of tube diameter, open tracheal system	7/1637	7	1637	6356-08-01	8	6356	0.000461852	0.00471235	0.00363687	Fas2/Atpalpha/nrv2/gammaCOP/deltaCOP/Sec24CD/garz	7	3.39737	1.76442	2.32676
bp	GO:0031440	regulation of mRNA 3'-end processing	9/1637	9	1637	6356-12-01	12	6356	0.000492359	0.0050123	0.00386837	swm/B52/Nab2/Fmr1/Rbp1-like/Cpsf6/Rbp1/SC35/SF2	9	2.91203	1.54203	2.29996
bp	GO:2000060	positive regulation of ubiquitin-dependent protein catabolic process	23/1637	23	1637	47/6356	47	6356	0.000511814	0.00519865	0.00401219	Pka-C1/eIF4A/dco/sgg/Ubc6/poe/CkIalpha/Cul1/EloB/SkpA/Roc1a/Tnks/UbcE2H/CG8974/Ufd4/Pomp/PI31/Rnf146/Kcmf1/RanBPM/fzr/slmb/TER94	23	1.90005	0.926038	2.28411
bp	GO:0045175	basal protein localization	8/1637	8	1637	6356-10-01	10	6356	0.000513074	0.00519976	0.00401304	dlg1/l(2)gl/jar/Rab10/flfl/Crag/pins/scrib	8	3.10617	1.63514	2.28402
bp	GO:0007465	R7 cell fate commitment	17/1637	17	1637	31/6356	31	6356	0.000517627	0.00521086	0.00402161	csw/Dab/Raf/Ras85D/rl/mts/RasGAP1/Rap1/drk/Dsor1/Usp47/dos/Cbl/mask/alph/Src64B/PDZ-GEF	17	2.12923	1.09033	2.28309
bp	GO:0009199	ribonucleoside triphosphate metabolic process	17/1637	17	1637	31/6356	31	6356	0.000517627	0.00521086	0.00402161	awd/ras/sesB/ATPsynbeta/ATPsynG/blw/sun/ATPsynCF6/ATPsynD/ATPsynO/ATPsynB/ATPsyngamma/ATPsyndelta/Ack/ATPsynF/ATPsynE/ATPsynC	17	2.12923	1.09033	2.28309
bp	GO:0009201	ribonucleoside triphosphate biosynthetic process	17/1637	17	1637	31/6356	31	6356	0.000517627	0.00521086	0.00402161	awd/ras/sesB/ATPsynbeta/ATPsynG/blw/sun/ATPsynCF6/ATPsynD/ATPsynO/ATPsynB/ATPsyngamma/ATPsyndelta/Ack/ATPsynF/ATPsynE/ATPsynC	17	2.12923	1.09033	2.28309
bp	GO:0032787	monocarboxylic acid metabolic process	59/1637	59	1637	156/6356	156	6356	0.000523881	0.00526209	0.00406115	Ald1/Eno/Gapdh1/Gapdh2/Hex-A/Men/Pfk/Pgi/Pgd/Acbp2/wal/ND-ACP/AcCoAS/Pglym78/ATPCL/scu/Mtpbeta/bgm/CG5009/Pdha/Mtpalpha/Men-b/Pmp70/CG8814/Acbp1/Hacd1/Echs1/CG9149/Sc2/Mcad/Pex3/CG3961/Gabat/tzn/ELOVL/Mpc1/AdipoR/Pdhb/CG7834/CG9743/dj-1beta/yip2/FASN2/CG31522/CG31523/CG33110/Tpi/Desat1/Pgk/SREBP/whd/SERCA/Acsl/tn/PyK/Fatp1/FASN1/muc/Etf-QO	59	1.46846	0.554306	2.27884
bp	GO:0016334	establishment or maintenance of polarity of follicular epithelium	15/1637	15	1637	26/6356	26	6356	0.000536468	0.00537657	0.0041495	awd/csw/dlg1/l(2)gl/Raf/orb/Parp/Dp/sty/rin/Cbl/lig/aPKC/scrib/sqd	15	2.24003	1.16352	2.26949
bp	GO:0002682	regulation of immune system process	63/1637	63	1637	169/6356	169	6356	0.000540103	0.00539093	0.00416058	ben/brm/bsk/cact/Cat/E(bx)/EcR/Jra/dlg1/Lam/Pkc53E/Pp1alpha-96A/Ras85D/Su(var)2-10/GlyP/hop/faf/Sod2/Parp/hep/Rac1/Arf79F/Akt1/htl/eff/mtd/Deaf1/Rac2/Diap2/Rala/Cul1/wun/Nurf-38/Pitslre/Sin3A/Pli/SkpA/Crag/Pten/Spt6/Uba2/Ntf-2/Usp2/CYLD/TM9SF2/Sec31/Mlf/asrij/Herc4/Uev1A/trbd/foxo/puf/CG32795/EMRE/akirin/Gprk2/DnaJ-1/smt3/Doa/Ubc7/Dsp1/slmb	63	1.4474	0.533465	2.26834
bp	GO:0045664	regulation of neuron differentiation	30/1637	30	1637	67/6356	67	6356	0.000540286	0.00539093	0.00416058	bsk/csw/Dab/EcR/Fas2/hth/Raf/Ras85D/rl/RasGAP1/Rap1/Mbs/hdc/Arf79F/eff/ctp/BRWD3/sty/Cul1/HDAC1/Usp47/Roc1a/mask/alph/mnb/Dhc64C/Src64B/pAbp/PDZ-GEF/slmb	30	1.73853	0.797866	2.26834
bp	GO:0006836	neurotransmitter transport	42/1637	42	1637	103/6356	103	6356	0.000558026	0.00555568	0.00428773	BicD/Chc/DCTN1-p150/Syb/Csp/Syt1/Rop/Syn/Rap1/Gdi/Cdc42/Arf79F/Snap25/Syx5/nSyb/Arf102F/Arf51F/CanB2/Syt4/Vap33/Rab3-GEF/Frq1/Cirl/Dyb/Syngr/Syx8/rogdi/Arl8/Scamp/cpx/Synd/Cadps/stmA/alphaSnap/Dys/lqfR/CG43066/Nsf2/Hsc70-4/Snap24/Syx7/Letm1	42	1.58324	0.662882	2.25526
bp	GO:0001738	morphogenesis of a polarized epithelium	32/1637	32	1637	73/6356	73	6356	0.00056631	0.00562576	0.00434182	DCTN1-p150/Galphao/Jra/dlg1/dco/Ras85D/shi/svp/Rap1/hop/Rac1/Cdc42/tsr/nmo/Rho1/sty/Rala/rin/Rok/par-6/msk/Pten/Hipk/ATP6AP2/gish/cno/par-1/Dhc64C/aPKC/scrib/Frl/LIMK1	32	1.70201	0.76724	2.24982
bp	GO:0060284	regulation of cell development	50/1637	50	1637	128/6356	128	6356	0.000581015	0.00575918	0.00444479	brm/bsk/csw/EcR/Fas2/DCTN1-p150/Hsp83/l(2)gl/mts/tws/Mbs/hdc/Rac1/Arf79F/Cdc37/Snr1/ctp/shot/sty/Cul1/Lis-1/HDAC1/nudC/Dap160/Roc1a/Fmr1/SoxN/Mkrn1/Rchy1/Ntan1/nudE/Abp1/barc/Sar1/atl/Ythdf/G9a/ago/Rheb/mask/Cka/Nedd4/Mob4/Dhc64C/aPKC/Sec23/pAbp/PDZ-GEF/slmb/Rab1	50	1.51668	0.600921	2.23964
bp	GO:0006955	immune response	69/1637	69	1637	189/6356	189	6356	0.000595329	0.0058753	0.00453441	ben/brm/bsk/cact/E(bx)/DCTN1-p150/Jra/dlg1/Lam/Pp1alpha-96A/Su(var)2-10/Galphaq/GlyP/faf/Parp/hep/Rac1/Cdc42/Arf79F/htl/eff/Mef2/mtd/Cp1/Deaf1/Rac2/Rho1/Diap2/Rala/Cul1/wun/Pitslre/Pli/SkpA/Crag/Pten/Eb1/Ack/Atf3/Spt6/Uba2/Ntf-2/Usp2/Zir/CYLD/TM9SF2/Sec31/asrij/Herc4/Uev1A/CG4080/Mkp3/trbd/foxo/puf/CG32795/EMRE/akirin/Dhc64C/aPKC/Gprk2/Src64B/Flo2/smt3/Nrg/Doa/Ubc7/Dsp1/slmb	69	1.4175	0.503347	2.23097
bp	GO:0097485	neuron projection guidance	69/1637	69	1637	189/6356	189	6356	0.000595329	0.0058753	0.00453441	brm/bsk/Cam/Dab/Lar/ena/Fas2/if/Khc/ras/sm/Pp1-87B/ct/Galphaq/zfh1/mys/eIF2beta/hep/Rac1/Cdc42/dock/fra/Moe/Snr1/shot/Rac2/Rho1/Lis-1/Rab6/HDAC1/14-3-3epsilon/chb/Pka-R2/trio/DIP2/DAAM/msps/Fmr1/SoxN/Nf-YC/CdGAPr/Cont/Sra-1/AP-1sigma/XNP/Sulf1/Rheb/SCAR/Liprin-alpha/Unc-115a/Trim9/LRP1/kra/beta-Spec/alpha-Spec/Nedd4/mmy/kuz/capt/Bsg/Src64B/Acsl/hts/Nrg/kis/Hsc70-4/Ptp61F/Pak/Sac1	69	1.4175	0.503347	2.23097
bp	GO:0042981	regulation of apoptotic process	55/1637	55	1637	144/6356	144	6356	0.000605906	0.00596666	0.00460491	Pka-C1/EcR/dco/RpS3/Raf/Ras85D/sesB/Su(var)205/porin/Ubc6/mdy/Akt1/Sep1/Dp/pnut/Diap2/Cul1/RpL14/Cbl/Pdk1/Vps25/syd/SkpA/TBPH/Tip60/CG14812/msk/Pten/Ack/Debcl/Pink1/Rab3-GEF/Daxx/CG17019/CG7546/BI-1/Mics1/FBXO11/Prx3/Buffy/wrd/spin/pix/futsch/Diap1/Atg1/Ubr3/Atg13/fwe/hppy/rdx/Bruce/slmb/cass/TER94	55	1.48298	0.5685	2.22427
bp	GO:0016310	phosphorylation	119/1637	119	1637	357/6356	357	6356	0.000615156	0.00604458	0.00466505	Ald1/Argk/ash2/awd/bsk/Cam/CkIIbeta/Pka-C1/Eno/Gapdh1/Gapdh2/Hex-A/l(2)gl/dco/Pfk/Pgi/Raf/Pkc53E/rl/sgg/shi/mts/fs(1)h/hop/Eip63E/Dsor1/hep/Rac1/Cdc42/Taf1/Akt1/htl/msn/PhKgamma/nmo/Rho1/sty/Pglym78/CkIalpha/Nak/fry/CaMKI/Cdk4/Pitslre/sktl/Pdk/Cbl/Pdk1/Fak/Rack1/Pkn/Pi3K21B/Pka-R2/Adk1/fray/bon/Dap160/Mkk4/CycT/Rok/par-6/Pten/wdb/Madm/CG7028/Ankle2/Ilk/Ack/ics/Pink1/CDK2AP1/Tao/CG17124/CycY/Tfb1/…	119	1.29424	0.372102	2.21863
bp	GO:0035107	appendage morphogenesis	85/1637	85	1637	242/6356	242	6356	0.000619474	0.00606066	0.00467746	arm/ash2/brm/by/Pka-C1/EcR/emc/flw/Galphao/Galphas/hth/if/Raf/Ras85D/rl/sgg/sn/sqh/ct/RasGAP1/Rap1/drk/mys/Mbs/Rac1/Cdc42/cora/Gug/heph/fng/Sep1/Snr1/tsr/ctp/nmo/pnut/shot/Rho1/sty/fry/Past1/Cbl/RhoGEF2/EloB/trio/Timp/Rok/msk/Ilk/ics/Dd/RhoGAP15B/RhoGAP19D/wmd/Hipk/Cip4/MYPT-75D/Mkp3/ATP6AP2/RhoGAP92B/Usp8/Gclc/Rbfox1/Mrtf/step/alphaSnap/Nedd4/Dys/Su(var)3-3/rhea/Diap1/par-1/Cul3/l(2)gd1/Gprk2/ci…	85	1.36376	0.447593	2.21748
bp	GO:0035114	imaginal disc-derived appendage morphogenesis	85/1637	85	1637	242/6356	242	6356	0.000619474	0.00606066	0.00467746	arm/ash2/brm/by/Pka-C1/EcR/emc/flw/Galphao/Galphas/hth/if/Raf/Ras85D/rl/sgg/sn/sqh/ct/RasGAP1/Rap1/drk/mys/Mbs/Rac1/Cdc42/cora/Gug/heph/fng/Sep1/Snr1/tsr/ctp/nmo/pnut/shot/Rho1/sty/fry/Past1/Cbl/RhoGEF2/EloB/trio/Timp/Rok/msk/Ilk/ics/Dd/RhoGAP15B/RhoGAP19D/wmd/Hipk/Cip4/MYPT-75D/Mkp3/ATP6AP2/RhoGAP92B/Usp8/Gclc/Rbfox1/Mrtf/step/alphaSnap/Nedd4/Dys/Su(var)3-3/rhea/Diap1/par-1/Cul3/l(2)gd1/Gprk2/ci…	85	1.36376	0.447593	2.21748
bp	GO:0019693	ribose phosphate metabolic process	54/1637	54	1637	141/6356	141	6356	0.000627405	0.00612499	0.00472711	Gart/Ald1/awd/Eno/Gapdh1/Gapdh2/Hex-A/Pfk/Pgi/ras/sesB/ATPsynbeta/Hmgs/ATPsynG/blw/AcCoAS/sun/Pglym78/CG2846/ATPsynCF6/ATPsynD/ATPsynO/ATPsynB/ATPsyngamma/ATPCL/Paics/scu/AdSS/Pdha/ATPsyndelta/Ack/Dak1/HINT1/CG8306/CG5065/ATPsynF/Prps/Aps/AdenoK/ScsbetaA/ATPsynE/Pdhb/CG2246/ATPsynC/Adk3/Tpi/Pgk/Acsl/Hmgcr/tn/Pde8/PyK/Adk2/muc	54	1.487	0.572401	2.21289
bp	GO:0006120	mitochondrial electron transport, NADH to ubiquinone	12/1637	12	1637	19/6356	19	6356	0.000637809	0.00618647	0.00477456	ND-23/ND-42/ND-B14.5A/ND-ASHI/Pink1/ND-24/ND-B14.5B/ND-13A/ND-51/ND-B22/ND-19/ND-49	12	2.45224	1.2941	2.20856
bp	GO:0034331	cell junction maintenance	12/1637	12	1637	19/6356	19	6356	0.000637809	0.00618647	0.00477456	shi/jar/Rho1/Rab11/Dyb/Synj/CG31475/beta-Spec/alpha-Spec/Dys/p120ctn/Csk	12	2.45224	1.2941	2.20856
bp	GO:0035162	embryonic hemopoiesis	12/1637	12	1637	19/6356	19	6356	0.000637809	0.00618647	0.00477456	if/Ras85D/sn/Rap1/mys/Rac1/Cdc42/Rac2/Rho1/chb/asrij/PDZ-GEF	12	2.45224	1.2941	2.20856
bp	GO:0007283	spermatogenesis	66/1637	66	1637	180/6356	180	6356	0.00067895	0.00657142	0.00507166	Act5C/Chc/Lar/E(bx)/EcR/ifc/hyd/Lam/Raf/shi/sw/alphaTub84D/porin/fwd/Hrb27C/nmd/Cdc42/Cds/heph/jar/poe/Syx5/ctp/Arf51F/Mtor/Psi/Nap1/Lis-1/Rab11/Past1/snRNP-U1-70K/sktl/Osbp/Npc1a/Taz/nes/Ack/Fmr1/CSN7/PAPLA1/Yip1d1/oys/eIF3m/Tudor-SN/ERR/Duba/ScsbetaA/mfrn/Cka/ALiX/gish/Pka-R1/Diap1/Cul3/didum/aPKC/Mi-2/milt/bel/hts/l(3)72Ab/orb2/how/pAbp/Bruce/vib	66	1.42366	0.509606	2.18234
bp	GO:0050770	regulation of axonogenesis	22/1637	22	1637	45/6356	45	6356	0.000685814	0.00661469	0.00510505	DCTN1-p150/Rac1/Cdc42/fra/shot/Rac2/Rho1/Lis-1/HDAC1/RhoGEF2/trio/DAAM/Rok/RhoGAPp190/Fmr1/HUWE1/Abp1/atl/Ythdf/Trim9/Pak/LIMK1	22	1.89821	0.924643	2.17949
bp	GO:0009144	purine nucleoside triphosphate metabolic process	16/1637	16	1637	29/6356	29	6356	0.000690743	0.00661469	0.00510505	awd/ras/sesB/ATPsynbeta/ATPsynG/blw/sun/ATPsynCF6/ATPsynD/ATPsynO/ATPsynB/ATPsyngamma/ATPsyndelta/ATPsynF/ATPsynE/ATPsynC	16	2.14219	1.09908	2.17949
bp	GO:0035150	regulation of tube size	16/1637	16	1637	29/6356	29	6356	0.000690743	0.00661469	0.00510505	Chc/EcR/Fas2/Atpalpha/sqh/Lac/cora/Rho1/nrv2/gammaCOP/deltaCOP/vari/mmy/Sec24CD/garz/Nrg	16	2.14219	1.09908	2.17949
bp	GO:0051298	centrosome duplication	16/1637	16	1637	29/6356	29	6356	0.000690743	0.00661469	0.00510505	Cam/mts/tws/emb/SkpA/CCT6/msps/Klp10A/Cp110/Rcd1/nudE/CG17493/Pp2A-29B/Patronin/Rcd5/slmb	16	2.14219	1.09908	2.17949
bp	GO:0016055	Wnt signaling pathway	43/1637	43	1637	107/6356	107	6356	0.000693486	0.00661469	0.00510505	arm/flw/Galphao/gro/dco/hyd/Pp1alpha-96A/sgg/Pp1-87B/mts/tws/Eip63E/Ssdp/nmo/Rho1/Vps26/CkIalpha/Cul1/Usp47/CtBP/Sin3A/SkpA/Roc1a/Tnks/Nulp1/Kap3/SoxN/HUWE1/CycY/Vps35/Hipk/Duba/Rnf146/ATP6AP2/trbd/Usp8/Sulf1/gish/Diap1/Flo2/slmb/RpS12/TER94	43	1.56034	0.641863	2.17949
bp	GO:0007155	cell adhesion	51/1637	51	1637	132/6356	132	6356	0.000693664	0.00661469	0.00510505	arm/by/Lar/EcR/Fas2/Gbeta13F/Galphao/if/dlg1/Arpc1/Rap1/mys/Ggamma1/alpha-Cat/Lac/Rac1/cora/CG10939/fra/nrv2/Rab4/Flo1/Timp/Pten/SPARC/Ilk/Megf8/Fit1/NijA/Cont/Sra-1/Cals/Jafrac1/SCAR/rhea/p120ctn/par-1/Bsg/RanBPM/Sec23/Sec24CD/pyd/Src64B/scrib/Flo2/how/Nrg/Zasp52/Pak/Girdin/Arpc4	51	1.50014	0.585096	2.17949
bp	GO:0050776	regulation of immune response	51/1637	51	1637	132/6356	132	6356	0.000693664	0.00661469	0.00510505	ben/brm/bsk/cact/E(bx)/Jra/dlg1/Lam/Pp1alpha-96A/Su(var)2-10/GlyP/faf/Parp/hep/Rac1/Arf79F/htl/eff/mtd/Deaf1/Rac2/Diap2/Rala/Cul1/wun/Pitslre/Pli/SkpA/Crag/Spt6/Uba2/Ntf-2/Usp2/CYLD/TM9SF2/Sec31/asrij/Herc4/Uev1A/trbd/foxo/puf/CG32795/EMRE/akirin/Gprk2/smt3/Doa/Ubc7/Dsp1/slmb	51	1.50014	0.585096	2.17949
bp	GO:0006754	ATP biosynthetic process	14/1637	14	1637	24/6356	24	6356	0.000707761	0.00670666	0.00517603	sesB/ATPsynbeta/ATPsynG/blw/sun/ATPsynCF6/ATPsynD/ATPsynO/ATPsynB/ATPsyngamma/ATPsyndelta/ATPsynF/ATPsynE/ATPsynC	14	2.26492	1.17946	2.17349
bp	GO:0046839	phospholipid dephosphorylation	14/1637	14	1637	24/6356	24	6356	0.000707761	0.00670666	0.00517603	wun/Ocrl/Pten/CG3530/CG3632/CG9784/CG6805/Synj/CG6707/laza/CG11426/CG7956/5PtaseI/Sac1	14	2.26492	1.17946	2.17349
bp	GO:1901215	negative regulation of neuron death	14/1637	14	1637	24/6356	24	6356	0.000707761	0.00670666	0.00517603	Appl/RpS3/Akt1/Aldh/RpL14/TBPH/Tip60/msk/Debcl/Pink1/htk/pix/futsch/pAbp	14	2.26492	1.17946	2.17349
bp	GO:0031023	microtubule organizing center organization	29/1637	29	1637	65/6356	65	6356	0.000714806	0.00675925	0.00521662	Cam/DCTN1-p150/Hsp83/Khc/mts/Ubc6/tws/tsr/Lis-1/emb/chb/SkpA/par-6/CCT6/msps/Prosbeta5/Klp10A/Cp110/Rcd1/nudE/CG17493/Prosbeta7/Pp2A-29B/Dhc64C/Patronin/hts/Rcd5/mgr/slmb	29	1.73229	0.792678	2.1701
bp	GO:0009141	nucleoside triphosphate metabolic process	19/1637	19	1637	37/6356	37	6356	0.000732847	0.00690098	0.005326	awd/ras/sesB/ATPsynbeta/ATPsynG/blw/sun/ATPsynCF6/ATPsynD/ATPsynO/ATPsynB/ATPsyngamma/Adk1/ATPsyndelta/Ack/ATPsynF/ATPsynE/ATPsynC/Adk3	19	1.99383	0.995539	2.16109
bp	GO:0045807	positive regulation of endocytosis	19/1637	19	1637	37/6356	37	6356	0.000732847	0.00690098	0.005326	BicD/Chc/Pkc53E/drk/Arf79F/Moe/Cbl/Flo1/Tao/Nrx-1/krz/lap/mnb/Nedd4/Gprk2/mib1/garz/AP-2alpha/Syx7	19	1.99383	0.995539	2.16109
bp	GO:0045732	positive regulation of protein catabolic process	31/1637	31	1637	71/6356	71	6356	0.000745744	0.00700783	0.00540846	Pka-C1/eIF4A/dco/sgg/Ubc6/poe/Oda/CkIalpha/Cul1/EloB/SkpA/Roc1a/Tnks/UbcE2H/HUWE1/CG8974/Usp2/Ufd4/Pomp/PI31/CG8405/Rnf146/Kcmf1/Fsn/Nedd4/ctrip/RanBPM/fzr/rdx/slmb/TER94	31	1.69527	0.761514	2.15442
bp	GO:0045595	regulation of cell differentiation	78/1637	78	1637	220/6356	220	6356	0.000748418	0.00701836	0.00541659	bru1/brm/bsk/cact/csw/Dab/EcR/Fas2/DCTN1-p150/Hsp83/hth/l(2)gl/Raf/Ras85D/rl/Tm2/mts/RasGAP1/zfh1/Rap1/tws/Mbs/hdc/Rac1/Arf79F/eff/Cdc37/Snr1/ctp/BRWD3/shot/sty/Cul1/Lis-1/HDAC1/Usp47/nudC/Dap160/Roc1a/DAAM/Pten/lqf/Fmr1/SoxN/Mkrn1/Pdcd4/Rchy1/Mlf/Ntan1/asrij/nudE/Abp1/barc/Tctp/Sar1/atl/Ythdf/Atg16/G9a/ago/Rheb/mask/Cka/alph/mnb/Nedd4/Mob4/par-1/Dhc64C/aPKC/Sec23/Src64B/DnaJ-1/Flo2/pAbp/PDZ-GEF/…	78	1.3766	0.461107	2.15376
bp	GO:0035120	post-embryonic appendage morphogenesis	84/1637	84	1637	240/6356	240	6356	0.000754081	0.00705683	0.00544628	arm/ash2/brm/by/Pka-C1/EcR/emc/flw/Galphao/Galphas/hth/if/Raf/Ras85D/rl/sgg/sn/sqh/ct/RasGAP1/Rap1/drk/mys/Mbs/Rac1/Cdc42/cora/Gug/heph/fng/Sep1/Snr1/tsr/ctp/nmo/pnut/shot/Rho1/sty/fry/Past1/Cbl/RhoGEF2/EloB/trio/Timp/Rok/msk/Ilk/ics/Dd/RhoGAP15B/RhoGAP19D/wmd/Hipk/Cip4/MYPT-75D/Mkp3/ATP6AP2/RhoGAP92B/Usp8/Gclc/Rbfox1/Mrtf/step/alphaSnap/Nedd4/Dys/Su(var)3-3/rhea/par-1/Cul3/l(2)gd1/Gprk2/cic/scri…	84	1.35895	0.442492	2.15139
bp	GO:0010975	regulation of neuron projection development	36/1637	36	1637	86/6356	86	6356	0.000762136	0.00711747	0.00549308	DCTN1-p150/Rop/Rac1/Cdc42/Akt1/fra/shot/Rac2/Rho1/Lis-1/HDAC1/fry/nudC/RhoGEF2/trio/DAAM/TBPH/Rok/RhoGAPp190/Pten/Fmr1/Dlic/HUWE1/nudE/Abp1/Sar1/atl/Ythdf/G9a/Trim9/Nedd4/Sec23/unc-104/Pak/LIMK1/Rab1	36	1.62532	0.700725	2.14767
bp	GO:0008356	asymmetric cell division	35/1637	35	1637	83/6356	83	6356	0.000764619	0.00712593	0.00549961	eas/Galphai/Gbeta13F/Galphao/eIF4A/l(2)gl/mts/tws/Ggamma1/Cdc42/Pfdn2/eff/twin/Mtor/Lis-1/Nak/chb/flfl/par-6/Sara/msps/hfp/CSN7/loqs/pins/ALiX/shrb/Diap1/Dhc64C/aPKC/l(2)gd1/hts/orb2/mgr/AP-2alpha	35	1.63729	0.711308	2.14716
bp	GO:0034248	regulation of cellular amide metabolic process	63/1637	63	1637	171/6356	171	6356	0.000772556	0.00718509	0.00554527	bru1/Hrb98DE/mle/pum/stau/me31B/Hrb27C/orb/Pabp2/Parp/RpS9/heph/msi/twin/Diap2/Lis-1/Rga/Xbp1/eIF4G1/eIF3j/Dp1/Fmr1/Spt6/Mkrn1/Pink1/Ntf-2/CG13124/Not3/eIF3b/eIF3k/CNBP/PAN3/Srp9/Pop2/Pex3/CG7414/eIF3a/RpL13A/Paip2/Sra-1/Syp/Ythdf/eIF3d1/Rheb/Rbfox1/eIF4EHP/Not1/kra/glo/larp/Gprk2/bru2/Unr/sqd/eIF2gamma/bru3/orb2/how/pAbp/tn/Ge-1/bsf/eEF5	63	1.43047	0.516492	2.14357
bp	GO:0016322	neuron remodeling	24/1637	24	1637	51/6356	51	6356	0.000799721	0.00740725	0.00571673	bsk/EcR/Fas2/hdc/Arf79F/eff/ctp/Cul1/Vps28/Uba1/SkpA/Roc1a/CalpB/Stam/Fmr1/TSG101/Usp8/SMC1/shrb/vtd/Dhc64C/kis/slmb/Vps4	24	1.82716	0.869602	2.13034
bp	GO:0055001	muscle cell development	24/1637	24	1637	51/6356	51	6356	0.000799721	0.00740725	0.00571673	bru1/Actn/if/Tm2/mys/Rac1/htl/Mef2/sty/Mlp84B/CanB2/CG13366/DAAM/mask/Nedd4/C3G/Dys/rhea/Bsg/hts/how/tn/Zasp52/wap	24	1.82716	0.869602	2.13034
bp	GO:0042326	negative regulation of phosphorylation	17/1637	17	1637	32/6356	32	6356	0.000841718	0.0077803	0.00600464	ash2/l(2)gl/dco/sgg/shi/mts/sty/sktl/Cbl/Rack1/Pka-R2/par-6/Pten/wdb/Ankle2/ics/Pka-R1	17	2.06269	1.04453	2.109
bp	GO:0043410	positive regulation of MAPK cascade	25/1637	25	1637	54/6356	54	6356	0.00084622	0.00780595	0.00602443	ben/Raf/Ras85D/Rap1/drk/Rac1/Cdc42/Cdc37/Usp47/Crk/Lnk/Rab3-GEF/Mnn1/CYLD/Uev1A/Ccm3/Cka/ALiX/Alg-2/step/slim/hppy/rdx/smt3/Pde8	25	1.79755	0.846033	2.10757
bp	GO:1905114	cell surface receptor signaling pathway involved in cell-cell signaling	44/1637	44	1637	111/6356	111	6356	0.000849652	0.00782164	0.00603654	arm/flw/Galphao/gro/dco/hyd/Pp1alpha-96A/sgg/Pp1-87B/mts/tws/Eip63E/Ssdp/nmo/Rho1/Vps26/CkIalpha/Cul1/Usp47/CtBP/Sin3A/SkpA/Roc1a/Eaat1/Tnks/Nulp1/Kap3/SoxN/HUWE1/CycY/Vps35/Hipk/Duba/Rnf146/ATP6AP2/trbd/Usp8/Sulf1/gish/Diap1/Flo2/slmb/RpS12/TER94	44	1.53909	0.622081	2.1067
bp	GO:0032535	regulation of cellular component size	56/1637	56	1637	149/6356	149	6356	0.000857902	0.00788154	0.00608277	bru1/Lar/Arpc1/dco/Lam/Ras85D/rl/shi/RasGAP1/drk/Gel/Rac1/Cdc42/Akt1/LamC/cpb/shot/Pdk1/Rack1/Pi3K21B/DAAM/RhoGAP1A/RhoGAPp190/Pten/Madm/Fmr1/GMF/CG6891/Arpc5/Arpc2/Nup44A/cpa/Cip4/Ncc69/Abp1/Tctp/foxo/Sra-1/RhoGAP92B/atl/Ythdf/Rheb/Liprin-alpha/NKCC/CG31715/CG32066/IRSp53/HSPC300/tmod/Desat1/kuz/Src64B/hppy/dop/Girdin/Arpc4	56	1.45927	0.545251	2.10339
bp	GO:0030534	adult behavior	43/1637	43	1637	108/6356	108	6356	0.000870589	0.00798187	0.00616021	ben/dnc/Fas2/Galphas/Gpdh1/dlg1/dco/Lam/Atpalpha/pum/rl/sm/vap/Pp1-87B/Galphaq/Syn/Plc21C/Itpr/AcCoAS/Arf51F/Gpo1/Pka-R2/cyc/aay/TBPH/Eaat1/Agpat2/Eb1/Fmr1/Shmt/Marf/hiw/Cirl/Tat/Gbs-70E/rogdi/dj-1beta/vsg/Gclm/kra/SERCA/hppy/caz	43	1.54589	0.628442	2.0979
bp	GO:0031324	negative regulation of cellular metabolic process	132/1637	132	1637	405/6356	405	6356	0.000883179	0.00808091	0.00623664	bru1/arm/ash2/E(bx)/EcR/emc/gro/Hrb98DE/Hsf/stc/swm/l(2)gl/dco/hyd/pho/Raf/pum/Ras85D/rl/Scm/sesB/sgg/shi/Su(var)205/mts/ct/me31B/zfh1/fs(1)h/Hrb27C/orb/Pabp2/gcl/Cds/Akt1/Sec61beta/Gug/heph/msi/twin/Mtor/sty/Psi/Diap2/HDAC1/Usp47/snRNP-U1-70K/sktl/Rga/Max/Cbl/Fak/CtBP/Rack1/eIF3h/Pka-R2/Sin3A/Bin1/TBPH/Timp/Tip60/CG14812/par-6/Pten/wdb/Nulp1/MBD-like/Ankle2/I-2/Nab2/ics/Fmr1/Uba2/Pink1/spidey/Pd…	132	1.26548	0.339681	2.09254
bp	GO:0006457	protein folding	42/1637	42	1637	105/6356	105	6356	0.000890756	0.00812563	0.00627115	Hsc70-3/Hsc70-5/Hsp83/CCT1/Csp/14-3-3zeta/Calr/CCT5/Pfdn2/Cdc37/Fkbp12/CCT3/Hsp60A/Cnx99A/nudC/Hsc70Cb/CCT6/HIP-R/CCT2/CG8206/CG5001/Tpr2/Sgt/CG1416/ERp60/mrj/CG2852/CG11267/CG10565/CCT7/p23/Droj2/CG9920/CG4538/Pfdn5/Gp93/Moca-cyp/TBCC/DnaJ-1/mgr/Hsc70-4/CCT8	42	1.55308	0.635137	2.09014
bp	GO:0007350	blastoderm segmentation	55/1637	55	1637	146/6356	146	6356	0.000891662	0.00812563	0.00627115	arm/bic/Pka-C1/Chc/cni/csw/Hsp83/hth/Khc/dlg1/l(2)gl/Raf/pum/Ras85D/rl/sgg/spir/stau/Tm1/Syt1/RasGAP1/Rop/fs(1)h/Hrb27C/hop/orb/Dsor1/Moe/Rab11/Rab6/HDAC1/Cdk4/dos/Vps25/SmD3/tapas/msps/SoxN/Mkrn1/papi/btz/glo/par-1/didum/sgl/aPKC/cic/scrib/sqd/rdx/Doa/kis/rump/Ge-1/TER94	55	1.46267	0.5486	2.09014
bp	GO:0035332	positive regulation of hippo signaling	15/1637	15	1637	27/6356	27	6356	0.000921802	0.00834979	0.00644415	Pka-C1/l(2)gl/dco/14-3-3zeta/Rox8/msn/14-3-3epsilon/lig/CG7028/Tao/Git/Hipk/alpha-Spec/Csk/hppy	15	2.15706	1.10907	2.07832
bp	GO:0045500	sevenless signaling pathway	15/1637	15	1637	27/6356	27	6356	0.000921802	0.00834979	0.00644415	csw/Dab/Raf/Ras85D/rl/RasGAP1/Rap1/drk/Dsor1/Usp47/dos/mask/alph/Src64B/PDZ-GEF	15	2.15706	1.10907	2.07832
bp	GO:0046329	negative regulation of JNK cascade	15/1637	15	1637	27/6356	27	6356	0.000921802	0.00834979	0.00644415	flw/sgg/cpb/Rala/SkpA/ics/HUWE1/Mnn1/cpa/fmt/Cka/alph/Diap1/Ptp61F/Sac1	15	2.15706	1.10907	2.07832
bp	GO:0006403	RNA localization	54/1637	54	1637	143/6356	143	6356	0.000926287	0.00837364	0.00646256	bic/BicD/CkIIbeta/Pka-C1/Chc/Sap-r/DCTN1-p150/Hsp83/Khc/swm/l(2)gl/lt/sbr/spir/stau/Tm1/Syt1/Rop/Hrb27C/orb/Ref1/Moe/Mtor/Hel25E/Lis-1/Rab11/Rab7/Rab6/Vps25/SmD3/VhaSFD/msps/Fmr1/Dlic/HUWE1/tho2/CG8671/thoc7/Tom20/btz/glo/Bet3/par-1/didum/Dhc64C/aPKC/Vha16-1/sqd/CkIIalpha/Sem1/rump/SF2/Ge-1/TER94	54	1.4662	0.552081	2.07709
bp	GO:0007613	memory	39/1637	39	1637	96/6356	96	6356	0.000944648	0.00852257	0.00657751	Appl/arm/bsk/Pka-C1/dnc/eas/EcR/Fas2/pum/shi/stau/Syn/drk/hop/Rac1/CenG1A/Fmr1/aru/Pink1/hiw/MICU1/ATP6AP2/fabp/Scamp/G9a/HDAC4/vsg/Gclm/Rbfox1/sra/kra/Mob2/aPKC/Src64B/scrib/orb2/CaMKII/rg/kis	39	1.57735	0.657505	2.06943
bp	GO:0010720	positive regulation of cell development	29/1637	29	1637	66/6356	66	6356	0.000966257	0.00870016	0.00671457	bsk/EcR/DCTN1-p150/Hsp83/Rac1/Arf79F/Cdc37/ctp/shot/Cul1/Lis-1/nudC/Dap160/Roc1a/Fmr1/Mkrn1/nudE/Abp1/Sar1/atl/G9a/Rheb/Cka/Mob4/Dhc64C/aPKC/Sec23/slmb/Rab1	29	1.70604	0.770652	2.06047
bp	GO:0051146	striated muscle cell differentiation	30/1637	30	1637	69/6356	69	6356	0.000981575	0.00882052	0.00680745	bru1/Actn/if/Tm2/mys/Rac1/dock/Mef2/Arf51F/Rac2/Rho1/Mlp84B/CanB2/Crk/CG13366/DAAM/siz/Rok/SCAR/mask/mib2/Nedd4/C3G/rhea/Bsg/Arp3/hts/how/tn/Zasp52	30	1.68814	0.755431	2.05451
bp	GO:0042052	rhabdomere development	18/1637	18	1637	35/6356	35	6356	0.000984492	0.00882917	0.00681413	Cam/DCTN1-p150/Rac1/Moe/tsr/Lis-1/Rab11/fry/msk/Pten/Amph/EMC3/Slik/Synd/Mob2/didum/capt/mbl	18	1.99682	0.997707	2.05408
bp	GO:0009306	protein secretion	31/1637	31	1637	72/6356	72	6356	0.000991882	0.00886029	0.00683815	l(2)gl/Syx5/tsr/Rab2/Rab10/Crag/Madm/gammaCOP/deltaCOP/CHOp24/p24-1/eIF3m/Vps35/Snx3/RhoGAP92B/Sar1/AdipoR/bai/Tango11/Tango5/eca/Tpst/Sec22/Bet3/Sec24CD/Flo2/garz/Doa/unc-104/Rab1/Tango1	31	1.67172	0.741336	2.05255
bp	GO:0010970	transport along microtubule	31/1637	31	1637	72/6356	72	6356	0.000991882	0.00886029	0.00683815	g/DCTN1-p150/Khc/sw/jar/Arp1/Lis-1/syd/Kap3/Fmr1/gammaCOP/Vap33/Marf/Pink1/Dlic/nudE/Arl8/ATP6AP2/Miro/Unc-76/Liprin-alpha/futsch/Mob4/Atg1/didum/Dhc64C/milt/unc-104/dop/Sac1/Rab1	31	1.67172	0.741336	2.05255
bp	GO:0090263	positive regulation of canonical Wnt signaling pathway	22/1637	22	1637	46/6356	46	6356	0.000998902	0.00887353	0.00684836	flw/dco/hyd/Pp1alpha-96A/Pp1-87B/mts/tws/Eip63E/Ssdp/Usp47/CtBP/Tnks/Nulp1/Kap3/CycY/Hipk/Rnf146/trbd/Usp8/gish/Diap1/RpS12	22	1.85695	0.892934	2.0519
bp	GO:0045862	positive regulation of proteolysis	33/1637	33	1637	78/6356	78	6356	0.000999253	0.00887353	0.00684836	Pka-C1/eIF4A/dco/sgg/Ubc6/poe/CkIalpha/Cul1/Rack1/EloB/SkpA/Roc1a/STUB1/Tnks/REG/UbcE2H/CG8974/Usp2/Ufd4/Pomp/PI31/eIF3m/CG8405/Rnf146/ScsbetaA/Kcmf1/krz/7B2/Cul3/RanBPM/fzr/slmb/TER94	33	1.64269	0.716057	2.0519
bp	GO:0046390	ribose phosphate biosynthetic process	33/1637	33	1637	78/6356	78	6356	0.000999253	0.00887353	0.00684836	Gart/awd/ras/sesB/ATPsynbeta/ATPsynG/blw/AcCoAS/sun/CG2846/ATPsynCF6/ATPsynD/ATPsynO/ATPsynB/ATPsyngamma/ATPCL/Paics/AdSS/Pdha/ATPsyndelta/Ack/Dak1/ATPsynF/Prps/AdenoK/ATPsynE/Pdhb/CG2246/ATPsynC/Adk3/Acsl/Adk2/muc	33	1.64269	0.716057	2.0519
bp	GO:0002183	cytoplasmic translational initiation	10/1637	10	1637	15/6356	15	6356	0.00101014	0.0089176	0.00688238	eIF4A/eIF2beta/eIF3i/eIF5/eIF3m/CNBP/eIF1/eIF3a/eIF4H1/eIF2gamma	10	2.58847	1.3721	2.04975
bp	GO:0007413	axonal fasciculation	10/1637	10	1637	15/6356	15	6356	0.00101014	0.0089176	0.00688238	Fas2/Arpc1/zfh1/Rac1/Fmr1/SCAR/bchs/mmy/Arp3/Hsc70-4	10	2.58847	1.3721	2.04975
bp	GO:0106030	neuron projection fasciculation	10/1637	10	1637	15/6356	15	6356	0.00101014	0.0089176	0.00688238	Fas2/Arpc1/zfh1/Rac1/Fmr1/SCAR/bchs/mmy/Arp3/Hsc70-4	10	2.58847	1.3721	2.04975
bp	GO:0001751	compound eye photoreceptor cell differentiation	56/1637	56	1637	150/6356	150	6356	0.00103297	0.0091014	0.00702423	Cam/csw/Dab/Lar/emc/DCTN1-p150/hth/Jra/l(2)gl/Raf/Ras85D/rl/svp/mts/RasGAP1/Rap1/drk/hop/Mbs/Dsor1/Rac1/eff/Moe/msi/tsr/sty/Rala/Lis-1/rin/Rab11/Rab6/fry/Past1/Usp47/dos/Cbl/msk/Pten/Amph/EMC3/Slik/AP-1sigma/mask/Liprin-alpha/Synd/alph/Mob2/didum/capt/Src64B/scrib/pAbp/mbl/PDZ-GEF/Doa/Vps4	56	1.44955	0.535601	2.04089
bp	GO:0009607	response to biotic stimulus	91/1637	91	1637	266/6356	266	6356	0.0010701	0.00937374	0.00723441	ben/brm/bsk/cact/E(bx)/DCTN1-p150/Hsf/Jra/dlg1/Pp1alpha-96A/Ras85D/rl/Rm62/Su(var)2-10/me31B/GlyP/B52/hop/faf/Parp/Dsor1/hep/Rac1/Cdc42/Arf79F/htl/eff/Mef2/mtd/Rac2/Rho1/Diap2/Rala/Cul1/Rab14/Rab6/wun/Pitslre/Pli/SkpA/Crag/Pten/Eb1/Ack/Spt6/cathD/Uba2/Vap33/Ntf-2/Usp2/Zir/Npc2a/CYLD/CG10333/TM9SF2/Ars2/Sec31/asrij/Herc4/Fit1/Uev1A/Atg18a/FoxK/trbd/foxo/puf/Npl4/Trx-2/G9a/CG32795/CG13551/NUCB1/EMR…	91	1.3283	0.409577	2.02809
bp	GO:0043207	response to external biotic stimulus	91/1637	91	1637	266/6356	266	6356	0.0010701	0.00937374	0.00723441	ben/brm/bsk/cact/E(bx)/DCTN1-p150/Hsf/Jra/dlg1/Pp1alpha-96A/Ras85D/rl/Rm62/Su(var)2-10/me31B/GlyP/B52/hop/faf/Parp/Dsor1/hep/Rac1/Cdc42/Arf79F/htl/eff/Mef2/mtd/Rac2/Rho1/Diap2/Rala/Cul1/Rab14/Rab6/wun/Pitslre/Pli/SkpA/Crag/Pten/Eb1/Ack/Spt6/cathD/Uba2/Vap33/Ntf-2/Usp2/Zir/Npc2a/CYLD/CG10333/TM9SF2/Ars2/Sec31/asrij/Herc4/Fit1/Uev1A/Atg18a/FoxK/trbd/foxo/puf/Npl4/Trx-2/G9a/CG32795/CG13551/NUCB1/EMR…	91	1.3283	0.409577	2.02809
bp	GO:0051707	response to other organism	91/1637	91	1637	266/6356	266	6356	0.0010701	0.00937374	0.00723441	ben/brm/bsk/cact/E(bx)/DCTN1-p150/Hsf/Jra/dlg1/Pp1alpha-96A/Ras85D/rl/Rm62/Su(var)2-10/me31B/GlyP/B52/hop/faf/Parp/Dsor1/hep/Rac1/Cdc42/Arf79F/htl/eff/Mef2/mtd/Rac2/Rho1/Diap2/Rala/Cul1/Rab14/Rab6/wun/Pitslre/Pli/SkpA/Crag/Pten/Eb1/Ack/Spt6/cathD/Uba2/Vap33/Ntf-2/Usp2/Zir/Npc2a/CYLD/CG10333/TM9SF2/Ars2/Sec31/asrij/Herc4/Fit1/Uev1A/Atg18a/FoxK/trbd/foxo/puf/Npl4/Trx-2/G9a/CG32795/CG13551/NUCB1/EMR…	91	1.3283	0.409577	2.02809
bp	GO:0061061	muscle structure development	59/1637	59	1637	160/6356	160	6356	0.00109224	0.0095492	0.00736983	bru1/exd/Actn/hth/if/Khc/Ras85D/Tm2/zfh1/mys/Rac1/htl/LamC/cora/dock/Gug/Mef2/Arf51F/Rac2/Rho1/sty/Mlp84B/CanB2/Sin3A/SmD3/EloB/Crk/CG13366/DAAM/siz/Rok/msk/Ilk/CG8578/CAP/Git/slow/atl/SCAR/mask/akirin/mib2/Nedd4/C3G/Dys/rhea/Bsg/Sec23/Sec24CD/nsl1/Arp3/hts/Flo2/how/tn/mbl/coro/Zasp52/wap	59	1.43175	0.51778	2.02003
bp	GO:0007173	epidermal growth factor receptor signaling pathway	24/1637	24	1637	52/6356	52	6356	0.00112769	0.00972461	0.00750521	csw/Fas2/gro/dlg1/Raf/pum/Ras85D/rl/RasGAP1/drk/Dsor1/Gug/sty/Usp47/Cbl/Mvb12/Mkp3/Sulf1/step/cic/Src64B/hppy/Ptp61F/Vps4	24	1.79202	0.841588	2.01213
bp	GO:0007612	learning	24/1637	24	1637	52/6356	52	6356	0.00112769	0.00972461	0.00750521	Pka-C1/dnc/eas/Fas2/sgg/shi/Pp1-87B/me31B/Syn/drk/Fdh/Sap47/Fmr1/wcy/Nrx-1/BOD1/G9a/sra/gish/futsch/mnb/Pka-R1/FoxP/rg	24	1.79202	0.841588	2.01213
bp	GO:0038127	ERBB signaling pathway	24/1637	24	1637	52/6356	52	6356	0.00112769	0.00972461	0.00750521	csw/Fas2/gro/dlg1/Raf/pum/Ras85D/rl/RasGAP1/drk/Dsor1/Gug/sty/Usp47/Cbl/Mvb12/Mkp3/Sulf1/step/cic/Src64B/hppy/Ptp61F/Vps4	24	1.79202	0.841588	2.01213
bp	GO:0042551	neuron maturation	24/1637	24	1637	52/6356	52	6356	0.00112769	0.00972461	0.00750521	bsk/EcR/Fas2/hdc/Arf79F/eff/ctp/Cul1/Vps28/Uba1/SkpA/Roc1a/CalpB/Stam/Fmr1/TSG101/Usp8/SMC1/shrb/vtd/Dhc64C/kis/slmb/Vps4	24	1.79202	0.841588	2.01213
bp	GO:0070142	synaptic vesicle budding	5/1637	5	1637	6356-05-01	5	6356	0.00112811	0.00972461	0.00750521	g/shi/Drp1/Fmr1/lap	5	3.88271	1.95706	2.01213
bp	GO:0001933	negative regulation of protein phosphorylation	16/1637	16	1637	30/6356	30	6356	0.00112952	0.00972461	0.00750521	ash2/l(2)gl/dco/sgg/shi/mts/sty/sktl/Cbl/Rack1/Pka-R2/par-6/Pten/wdb/ics/Pka-R1	16	2.07078	1.05017	2.01213
bp	GO:0007310	oocyte dorsal/ventral axis specification	16/1637	16	1637	30/6356	30	6356	0.00112952	0.00972461	0.00750521	BicD/CkIIbeta/cni/flw/Khc/orb/Lis-1/sktl/Fmr1/Syp/bai/glo/Dhc64C/cic/milt/CkIIalpha	16	2.07078	1.05017	2.01213
bp	GO:0051047	positive regulation of secretion	16/1637	16	1637	30/6356	30	6356	0.00112952	0.00972461	0.00750521	BicD/Itpr/jar/tsr/Vps35/Snx3/RhoGAP92B/AdipoR/Cadps/Sec23/Sec24CD/Flo2/Glut1/unc-104/Rab1/Tango1	16	2.07078	1.05017	2.01213
bp	GO:0001505	regulation of neurotransmitter levels	41/1637	41	1637	103/6356	103	6356	0.0011427	0.00981937	0.00757834	BicD/Chc/DCTN1-p150/Syb/Csp/Syt1/Rop/Syn/Rap1/Gdi/Cdc42/Arf79F/Snap25/Syx5/nSyb/Arf102F/Arf51F/CanB2/Syt4/Vap33/Rab3-GEF/Frq1/Cirl/Dyb/Syngr/Syx8/rogdi/Arl8/Scamp/cpx/Synd/Cadps/stmA/alphaSnap/Dys/lqfR/Nsf2/Hsc70-4/Snap24/Syx7/Letm1	41	1.54555	0.628116	2.00792
bp	GO:0051960	regulation of nervous system development	65/1637	65	1637	180/6356	180	6356	0.00117689	0.010094	0.00779028	brm/ena/DCTN1-p150/Galphao/Hsp83/dlg1/l(2)gl/sgg/stau/mts/tws/hdc/Rac1/Akt1/htl/Spn/cpb/Cdc37/Snr1/Arp2/nmo/shot/Lis-1/HDAC1/Fak/nudC/Dap160/trio/SkpA/TBPH/Fmr1/SoxN/hiw/Tao/Rchy1/Ntan1/Cip4/nudE/Abp1/barc/RhoGAP92B/Syp/Sar1/atl/Ythdf/Cals/G9a/ago/Rheb/Fsn/Cka/Synd/mnb/Nedd4/Mob2/Mob4/aPKC/Sec23/Arp3/Src64B/unc-104/Pak/slmb/Rab1/caz	65	1.40209	0.48758	1.99594
bp	GO:0009259	ribonucleotide metabolic process	52/1637	52	1637	138/6356	138	6356	0.00120889	0.010273	0.00792844	Gart/Ald1/awd/Eno/Gapdh1/Gapdh2/Hex-A/Pfk/Pgi/ras/sesB/ATPsynbeta/Hmgs/ATPsynG/blw/AcCoAS/sun/Pglym78/CG2846/ATPsynCF6/ATPsynD/ATPsynO/ATPsynB/ATPsyngamma/ATPCL/Paics/scu/AdSS/Pdha/ATPsyndelta/Ack/Dak1/HINT1/CG8306/CG5065/ATPsynF/Aps/AdenoK/ScsbetaA/ATPsynE/Pdhb/ATPsynC/Adk3/Tpi/Pgk/Acsl/Hmgcr/tn/Pde8/PyK/Adk2/muc	52	1.46305	0.54898	1.9883
bp	GO:0000132	establishment of mitotic spindle orientation	12/1637	12	1637	20/6356	20	6356	0.00122259	0.010273	0.00792844	DCTN1-p150/dlg1/l(2)gl/ctp/Lis-1/Ran/msps/Slik/nudE/pins/cno/aPKC	12	2.32963	1.2201	1.9883
bp	GO:0098534	centriole assembly	12/1637	12	1637	20/6356	20	6356	0.00122259	0.010273	0.00792844	Cam/mts/tws/emb/CCT6/Klp10A/Cp110/Rcd1/CG17493/Pp2A-29B/Rcd5/slmb	12	2.32963	1.2201	1.9883
bp	GO:1904580	regulation of intracellular mRNA localization	12/1637	12	1637	20/6356	20	6356	0.00122259	0.010273	0.00792844	bic/Pka-C1/Khc/l(2)gl/stau/Syt1/Rop/Rab11/par-1/didum/aPKC/TER94	12	2.32963	1.2201	1.9883
bp	GO:0007032	endosome organization	14/1637	14	1637	25/6356	25	6356	0.0012301	0.010273	0.00792844	ref(2)P/Rab5/sktl/Vps28/Ocrl/Pten/Rab35/ClC-c/TSG101/Vps24/Pi4KIIalpha/Vps11/Vha68-2/dop	14	2.17432	1.12056	1.9883
bp	GO:0031396	regulation of protein ubiquitination	14/1637	14	1637	25/6356	25	6356	0.0012301	0.010273	0.00792844	hyd/rb/Diap2/Cul1/Rack1/CG4911/SCCRO/SCCRO4/bchs/Ndfip/Atg8a/Diap1/ctrip/fzr	14	2.17432	1.12056	1.9883
bp	GO:0035070	salivary gland histolysis	14/1637	14	1637	25/6356	25	6356	0.0012301	0.010273	0.00792844	Cam/EcR/l(2)gl/Itpr/hdc/ctp/BRWD3/BI-1/Atg17/Idh3b/Trf2/Mdh2/bel/Pak	14	2.17432	1.12056	1.9883
bp	GO:0048015	phosphatidylinositol-mediated signaling	14/1637	14	1637	25/6356	25	6356	0.0012301	0.010273	0.00792844	fwd/Plc21C/Cul1/Pi3K21B/Pten/Lnk/spidey/Atg18a/dj-1beta/PIP4K/step/Atg1/Pi4KIIIalpha/Ptp61F	14	2.17432	1.12056	1.9883
bp	GO:0051294	establishment of spindle orientation	14/1637	14	1637	25/6356	25	6356	0.0012301	0.010273	0.00792844	Galphai/DCTN1-p150/dlg1/l(2)gl/ctp/Lis-1/Ran/msps/Klp10A/Slik/nudE/pins/cno/aPKC	14	2.17432	1.12056	1.9883
bp	GO:0008306	associative learning	20/1637	20	1637	41/6356	41	6356	0.00123397	0.010273	0.00792844	Pka-C1/dnc/eas/Fas2/sgg/shi/Pp1-87B/me31B/Syn/drk/Fdh/Sap47/Fmr1/Nrx-1/sra/gish/futsch/mnb/Pka-R1/rg	20	1.89401	0.921441	1.9883
bp	GO:0008089	anterograde axonal transport	9/1637	9	1637	13/6356	13	6356	0.00123412	0.010273	0.00792844	g/Khc/Arp1/Kap3/Fmr1/Arl8/Liprin-alpha/unc-104/Rab1	9	2.68803	1.42655	1.9883
bp	GO:0032511	late endosome to vacuole transport via multivesicular body sorting pathway	9/1637	9	1637	13/6356	13	6356	0.00123412	0.010273	0.00792844	Vps28/Vps25/Stam/Vps20/Vta1/CG15012/Vps60/CG30423/shrb	9	2.68803	1.42655	1.9883
bp	GO:0034614	cellular response to reactive oxygen species	9/1637	9	1637	13/6356	13	6356	0.00123412	0.010273	0.00792844	bsk/rl/Sod1/Sod2/Sirup/Sod3/dj-1beta/Jafrac1/Pde8	9	2.68803	1.42655	1.9883
bp	GO:0043162	ubiquitin-dependent protein catabolic process via the multivesicular body sorting pathway	9/1637	9	1637	13/6356	13	6356	0.00123412	0.010273	0.00792844	Vsp37A/Vps28/Vps25/Stam/Vps20/Vps2/ALiX/shrb/Vps4	9	2.68803	1.42655	1.9883
bp	GO:0045571	negative regulation of imaginal disc growth	9/1637	9	1637	13/6356	13	6356	0.00123412	0.010273	0.00792844	dlg1/l(2)gl/lig/Pten/TSG101/ago/Csk/scrib/Syx7	9	2.68803	1.42655	1.9883
bp	GO:0099532	synaptic vesicle endosomal processing	9/1637	9	1637	13/6356	13	6356	0.00123412	0.010273	0.00792844	g/shi/Syt1/Rab5/Dap160/Synj/EndoA/lap/fwe	9	2.68803	1.42655	1.9883
bp	GO:0048737	imaginal disc-derived appendage development	85/1637	85	1637	247/6356	247	6356	0.00126612	0.01052	0.00811906	arm/ash2/brm/by/Pka-C1/EcR/emc/flw/Galphao/Galphas/hth/if/Raf/Ras85D/rl/sgg/sn/sqh/ct/RasGAP1/Rap1/drk/mys/Mbs/Rac1/Cdc42/cora/Gug/heph/fng/Sep1/Snr1/tsr/ctp/nmo/pnut/shot/Rho1/sty/fry/Past1/Cbl/RhoGEF2/EloB/trio/Timp/Rok/msk/Ilk/ics/Dd/RhoGAP15B/RhoGAP19D/wmd/Hipk/Cip4/MYPT-75D/Mkp3/ATP6AP2/RhoGAP92B/Usp8/Gclc/Rbfox1/Mrtf/step/alphaSnap/Nedd4/Dys/Su(var)3-3/rhea/Diap1/par-1/Cul3/l(2)gd1/Gprk2/ci…	85	1.33616	0.418089	1.97798
bp	GO:0051046	regulation of secretion	33/1637	33	1637	79/6356	79	6356	0.00129935	0.0107721	0.00831362	BicD/l(2)gl/dco/Syt1/Rap1/Itpr/Cdc42/Akt1/jar/Sep1/tsr/Rab10/Syt4/Frq1/IA-2/Dyb/Vps35/Snx3/RhoGAP92B/AdipoR/cpx/7B2/CG32850/Cadps/Sep4/Dys/Sec23/Sec24CD/Flo2/Glut1/unc-104/Rab1/Tango1	33	1.62189	0.697678	1.9677
bp	GO:0048640	negative regulation of developmental growth	32/1637	32	1637	76/6356	76	6356	0.00130503	0.0107721	0.00831362	ena/Galphao/dlg1/l(2)gl/sgg/Rox8/Akt1/lig/Fak/SkpA/TBPH/Pten/Fmr1/hiw/Tao/Git/Cip4/TSG101/foxo/Syp/Ythdf/dj-1beta/ago/Fsn/Mob2/Mob4/Csk/cic/Src64B/scrib/unc-104/Syx7	32	1.63483	0.709137	1.9677
bp	GO:0030258	lipid modification	31/1637	31	1637	73/6356	73	6356	0.001306	0.0107721	0.00831362	wal/wun/Ocrl/Mtpbeta/Pten/nes/CG5009/Mtpalpha/CG3530/CG3632/CG9784/Pmp70/frj/oys/Echs1/CG6805/Synj/CG9149/Mcad/CG6707/laza/CG11426/CG7956/AdipoR/CG7834/yip2/5PtaseI/rdgA/SERCA/Sac1/Etf-QO	31	1.64882	0.721437	1.9677
bp	GO:0099111	microtubule-based transport	31/1637	31	1637	73/6356	73	6356	0.001306	0.0107721	0.00831362	g/DCTN1-p150/Khc/sw/jar/Arp1/Lis-1/syd/Kap3/Fmr1/gammaCOP/Vap33/Marf/Pink1/Dlic/nudE/Arl8/ATP6AP2/Miro/Unc-76/Liprin-alpha/futsch/Mob4/Atg1/didum/Dhc64C/milt/unc-104/dop/Sac1/Rab1	31	1.64882	0.721437	1.9677
bp	GO:0051668	localization within membrane	66/1637	66	1637	184/6356	184	6356	0.00132185	0.010883	0.00839919	arm/dlg1/l(2)gl/Lam/shi/Ubc6/nmd/Cdc42/Arf79F/LamC/cora/CG10939/Sec61beta/Trp1/nuf/Rab2/Rho1/Rab10/Rab11/Rab14/Vsp37A/Past1/KrT95D/Flo1/AP-1mu/alphaCOP/Sbf/Crag/Tim8/Sec61gamma/Rab35/Tsp26A/Pex19/Sgt/TM9SF2/CG1598/Tom7/CG8860/Vps35/Herc4/mge/Sec63/Srp9/Pex3/CG11753/Snx3/Srp14/CG7956/Sar1/Nrx-1/CG5447/Sec61alpha/stmA/gish/Bsg/aPKC/Sec23/Sec24CD/scrib/Flo2/smt3/Nsf2/Snap24/sau/dop/Rab1	66	1.39271	0.477897	1.96325
bp	GO:0009150	purine ribonucleotide metabolic process	49/1637	49	1637	129/6356	129	6356	0.00135288	0.0111182	0.00858077	Gart/Ald1/awd/Eno/Gapdh1/Gapdh2/Hex-A/Pfk/Pgi/ras/sesB/ATPsynbeta/Hmgs/ATPsynG/blw/AcCoAS/sun/Pglym78/ATPsynCF6/ATPsynD/ATPsynO/ATPsynB/ATPsyngamma/ATPCL/Paics/scu/AdSS/Pdha/ATPsyndelta/HINT1/CG8306/CG5065/ATPsynF/Aps/AdenoK/ScsbetaA/ATPsynE/Pdhb/ATPsynC/Adk3/Tpi/Pgk/Acsl/Hmgcr/tn/Pde8/PyK/Adk2/muc	49	1.47483	0.560547	1.95396
bp	GO:0006915	apoptotic process	65/1637	65	1637	181/6356	181	6356	0.00138488	0.0113606	0.0087678	Pka-C1/EcR/dco/RpS3/Raf/Ras85D/sesB/Su(var)205/porin/Ubc6/mdy/Akt1/Sep1/Dp/pnut/Hsp60A/Diap2/Cul1/RpL14/Cbl/Pdk1/Vps25/qkr58E-3/syd/SkpA/TBPH/Tip60/CG14812/msk/Pten/Ack/cathD/Debcl/Pink1/Rab3-GEF/Tao/Daxx/CG17019/CG7546/BI-1/Mics1/FBXO11/Prx3/Miro/XNP/Fis1/Buffy/scyl/wrd/snama/spin/pix/futsch/Diap1/Atg1/Ubr3/Atg13/fwe/hppy/rdx/mbl/Bruce/slmb/cass/TER94	65	1.39434	0.479587	1.9446
bp	GO:0016049	cell growth	48/1637	48	1637	126/6356	126	6356	0.00140288	0.0114874	0.00886566	arm/bsk/Pka-C1/Lar/dnc/DCTN1-p150/dco/mle/sqh/hep/Rac1/Cdc42/Akt1/htl/poe/mRpL12/shot/Rab5/Rac2/Rho1/Rab11/Cdk4/Pdk1/RhoGEF2/DAAM/Pten/hfp/Lnk/Fmr1/spidey/Abp1/jagn/Paip2/foxo/atl/puf/Ythdf/PIP4K/Rheb/SCAR/Liprin-alpha/pix/kuz/Atg1/cic/Hph/Nrg/Frl	48	1.47913	0.564747	1.93978
bp	GO:0042127	regulation of cell population proliferation	61/1637	61	1637	168/6356	168	6356	0.00141124	0.0115349	0.00890234	brm/Cat/EcR/Hsp83/hth/Jra/l(2)gl/Lam/Raf/Pkc53E/Ras85D/rl/mts/hop/tws/Rox8/Sod2/Akt1/htl/CG10939/Cdc37/Moe/Snr1/mtd/Rab5/RpS21/HDAC1/Nurf-38/Cbl/Pi3K21B/Vps25/Sin3A/Dap160/Pten/Madm/hfp/Lnk/Fmr1/SoxN/Mnn1/CG6770/Mlf/Ntan1/Slik/Mkp3/foxo/CG17059/ago/Rheb/Cka/vsg/Nedd4/Mob4/Cul3/aPKC/Csk/scrib/Doa/Ptp61F/Syx7/slmb	61	1.40979	0.495485	1.93799
bp	GO:0016333	morphogenesis of follicular epithelium	22/1637	22	1637	47/6356	47	6356	0.00142754	0.0116471	0.00898891	awd/csw/dlg1/l(2)gl/Raf/Scm/orb/Parp/jar/Dp/sty/rin/Cbl/lig/CSN7/Cip4/Cka/aPKC/Src64B/scrib/sqd/slmb	22	1.81744	0.861908	1.93378
bp	GO:0048736	appendage development	85/1637	85	1637	248/6356	248	6356	0.00145149	0.0118212	0.00912329	arm/ash2/brm/by/Pka-C1/EcR/emc/flw/Galphao/Galphas/hth/if/Raf/Ras85D/rl/sgg/sn/sqh/ct/RasGAP1/Rap1/drk/mys/Mbs/Rac1/Cdc42/cora/Gug/heph/fng/Sep1/Snr1/tsr/ctp/nmo/pnut/shot/Rho1/sty/fry/Past1/Cbl/RhoGEF2/EloB/trio/Timp/Rok/msk/Ilk/ics/Dd/RhoGAP15B/RhoGAP19D/wmd/Hipk/Cip4/MYPT-75D/Mkp3/ATP6AP2/RhoGAP92B/Usp8/Gclc/Rbfox1/Mrtf/step/alphaSnap/Nedd4/Dys/Su(var)3-3/rhea/Diap1/par-1/Cul3/l(2)gd1/Gprk2/ci…	85	1.33077	0.412259	1.92734
bp	GO:0072521	purine-containing compound metabolic process	56/1637	56	1637	152/6356	152	6356	0.00148044	0.0120352	0.00928846	Gart/Ald1/awd/Eno/Gapdh1/Gapdh2/Hex-A/Pfk/Pgi/ras/sesB/ATPsynbeta/Hmgs/ATPsynG/blw/AcCoAS/sun/Ahcy/Pglym78/ATPsynCF6/ATPsynD/ATPsynO/ATPsynB/ATPsyngamma/ATPCL/Paics/scu/AdSS/Pdha/ATPsyndelta/Shmt/HINT1/Pgm2a/CG8306/CG5065/ATPsynF/AhcyL1/Prps/Aps/AdenoK/ScsbetaA/ATPsynE/Pdhb/CG2246/ATPsynC/Adk3/CG32549/Tpi/Pgk/Acsl/Hmgcr/tn/Pde8/PyK/Adk2/muc	56	1.43047	0.516492	1.91955
bp	GO:0007017	microtubule-based process	124/1637	124	1637	382/6356	382	6356	0.00149022	0.012093	0.00933306	awd/BicD/Cam/Pka-C1/Chc/g/Galphai/DCTN1-p150/Hsp83/Khc/dlg1/ifc/l(2)gl/Lam/sgg/spir/sw/alphaTub84B/alphaTub84D/betaTub85D/Pp1-87B/mts/fwd/Ubc6/tws/14-3-3zeta/Klc/heph/jar/cpb/Moe/tsr/Arp1/ctp/shot/Mtor/Lis-1/Rab11/Rab6/fry/sktl/14-3-3epsilon/Ran/emb/CLIP-190/chb/Pp4-19C/syd/SkpA/TBPH/Rok/par-6/Eb1/CCT6/wdb/Tnks/msps/Kap3/Fmr1/gammaCOP/Prosbeta5/Vap33/Marf/pigs/Pink1/Klp10A/Dlic/CG9784/Cp110/BuGZ/…	124	1.26036	0.333832	1.91747
bp	GO:0032482	Rab protein signal transduction	18/1637	18	1637	36/6356	36	6356	0.00150052	0.0121547	0.00938071	Rab2/Rab5/Rab10/Rab11/Rab14/Rab18/Rab7/Rab6/Rab4/Sbf/Crag/Gapvd1/Rab3-GEF/Rab35/Rab9/pns/CG6607/Rab1	18	1.94136	0.957065	1.91525
bp	GO:0009185	ribonucleoside diphosphate metabolic process	15/1637	15	1637	28/6356	28	6356	0.00151701	0.0122008	0.0094163	Ald1/Eno/Gapdh1/Gapdh2/Hex-A/Pfk/Pgi/Pglym78/Dak1/Adk3/Tpi/Pgk/tn/PyK/Adk2	15	2.08002	1.0566	1.91361
bp	GO:0032873	negative regulation of stress-activated MAPK cascade	15/1637	15	1637	28/6356	28	6356	0.00151701	0.0122008	0.0094163	flw/sgg/cpb/Rala/SkpA/ics/HUWE1/Mnn1/cpa/fmt/Cka/alph/Diap1/Ptp61F/Sac1	15	2.08002	1.0566	1.91361
bp	GO:0035151	regulation of tube size, open tracheal system	15/1637	15	1637	28/6356	28	6356	0.00151701	0.0122008	0.0094163	Chc/Fas2/Atpalpha/sqh/Lac/cora/Rho1/nrv2/gammaCOP/deltaCOP/vari/mmy/Sec24CD/garz/Nrg	15	2.08002	1.0566	1.91361
bp	GO:1903532	positive regulation of secretion by cell	15/1637	15	1637	28/6356	28	6356	0.00151701	0.0122008	0.0094163	BicD/Itpr/jar/tsr/Vps35/Snx3/RhoGAP92B/AdipoR/Cadps/Sec23/Sec24CD/Flo2/Glut1/unc-104/Rab1	15	2.08002	1.0566	1.91361
bp	GO:0031400	negative regulation of protein modification process	24/1637	24	1637	53/6356	53	6356	0.0015653	0.0125669	0.00969881	ash2/l(2)gl/dco/hyd/sgg/shi/mts/sty/HDAC1/sktl/Cbl/Rack1/Pka-R2/par-6/Pten/wdb/I-2/ics/SCCRO4/Son/CG17059/endos/Pka-R1/ctrip	24	1.75821	0.814107	1.90077
bp	GO:0031204	post-translational protein targeting to membrane, translocation	6/1637	6	1637	6356-07-01	7	6356	0.00158247	0.0125707	0.00970178	Sec61beta/Trp1/Sec61gamma/CG8860/Sec63/Sec61alpha	6	3.32804	1.73467	1.90064
bp	GO:0032781	positive regulation of ATP-dependent activity	6/1637	6	1637	6356-07-01	7	6356	0.00158247	0.0125707	0.00970178	mle/nrv1/nrv2/scf/CG1416/SERCA	6	3.32804	1.73467	1.90064
bp	GO:0033119	negative regulation of RNA splicing	6/1637	6	1637	6356-07-01	7	6356	0.00158247	0.0125707	0.00970178	Hrb98DE/Psi/snRNP-U1-70K/TBPH/BI-1/sqd	6	3.32804	1.73467	1.90064
bp	GO:0045217	cell-cell junction maintenance	6/1637	6	1637	6356-07-01	7	6356	0.00158247	0.0125707	0.00970178	shi/jar/Rho1/Rab11/p120ctn/Csk	6	3.32804	1.73467	1.90064
bp	GO:0055078	sodium ion homeostasis	6/1637	6	1637	6356-07-01	7	6356	0.00158247	0.0125707	0.00970178	Atpalpha/nrv1/nrv2/nrv3/Ncc69/NKCC	6	3.32804	1.73467	1.90064
bp	GO:0120177	negative regulation of torso signaling pathway	6/1637	6	1637	6356-07-01	7	6356	0.00158247	0.0125707	0.00970178	vap/RasGAP1/gcl/sty/krz/Cul3	6	3.32804	1.73467	1.90064
bp	GO:0070373	negative regulation of ERK1 and ERK2 cascade	11/1637	11	1637	18/6356	18	6356	0.00159741	0.0126398	0.00975511	Ubc6/poe/sty/ATPsynD/Cbl/Spred/Ufd4/Mkp3/Kcmf1/alph/Ptp61F	11	2.37277	1.24657	1.89826
bp	GO:0110020	regulation of actomyosin structure organization	11/1637	11	1637	18/6356	18	6356	0.00159741	0.0126398	0.00975511	if/Lam/Tm2/mys/Rho1/Ocrl/DAAM/Rok/step/Nedd4/CG43658	11	2.37277	1.24657	1.89826
bp	GO:0045926	negative regulation of growth	36/1637	36	1637	89/6356	89	6356	0.00160037	0.0126398	0.00975511	ena/Galphao/dlg1/l(2)gl/Scm/sgg/Rox8/Akt1/lig/Fak/SkpA/TBPH/Pten/hfp/Fmr1/spidey/hiw/Tao/Git/Cip4/TSG101/foxo/Syp/Ythdf/dj-1beta/scyl/ago/Fsn/Mob2/Mob4/Csk/cic/Src64B/scrib/unc-104/Syx7	36	1.57054	0.651256	1.89826
bp	GO:0006734	NADH metabolic process	7/1637	7	1637	6356-09-01	9	6356	0.00161354	0.0126398	0.00975511	Eno/Gdh/Gpdh1/Men/Pfk/Gpo1/Mdh1	7	3.01989	1.59449	1.89826
bp	GO:0010592	positive regulation of lamellipodium assembly	7/1637	7	1637	6356-09-01	9	6356	0.00161354	0.0126398	0.00975511	hep/Cdc42/par-6/SCAR/HSPC300/aPKC/Arp3	7	3.01989	1.59449	1.89826
bp	GO:0030588	pseudocleavage	7/1637	7	1637	6356-09-01	9	6356	0.00161354	0.0126398	0.00975511	Arpc1/sgg/jar/Rho1/RhoGEF2/Eb1/Arp3	7	3.01989	1.59449	1.89826
bp	GO:0030589	pseudocleavage involved in syncytial blastoderm formation	7/1637	7	1637	6356-09-01	9	6356	0.00161354	0.0126398	0.00975511	Arpc1/sgg/jar/Rho1/RhoGEF2/Eb1/Arp3	7	3.01989	1.59449	1.89826
bp	GO:0031033	myosin filament organization	7/1637	7	1637	6356-09-01	9	6356	0.00161354	0.0126398	0.00975511	cta/Gbeta13F/sqh/Ggamma1/CanB2/RhoGEF2/Ack	7	3.01989	1.59449	1.89826
bp	GO:0007411	axon guidance	65/1637	65	1637	182/6356	182	6356	0.00162474	0.0127056	0.00980586	bsk/Cam/Dab/Lar/ena/Fas2/if/Khc/ras/sm/Pp1-87B/Galphaq/zfh1/mys/eIF2beta/hep/Rac1/Cdc42/dock/fra/Moe/shot/Rac2/Rho1/Lis-1/Rab6/14-3-3epsilon/chb/Pka-R2/trio/DIP2/DAAM/msps/Fmr1/SoxN/Nf-YC/CdGAPr/Cont/Sra-1/AP-1sigma/XNP/Sulf1/Rheb/SCAR/Liprin-alpha/Unc-115a/Trim9/LRP1/kra/beta-Spec/alpha-Spec/Nedd4/mmy/kuz/capt/Bsg/Src64B/Acsl/hts/Nrg/kis/Hsc70-4/Ptp61F/Pak/Sac1	65	1.38668	0.471638	1.896
bp	GO:0045746	negative regulation of Notch signaling pathway	13/1637	13	1637	23/6356	23	6356	0.00164121	0.0128122	0.00988813	l(2)gl/msn/fng/Cbl/Dap160/pigs/Eps-15/Usp12-46/CycG/krz/Ndfip/Nedd4/l(2)gd1	13	2.19458	1.13394	1.89238
bp	GO:0042593	glucose homeostasis	19/1637	19	1637	39/6356	39	6356	0.00165724	0.012915	0.00996748	Ald1/Eno/Gapdh2/Hex-A/Pfk/Pgi/svp/Pgd/CkIalpha/ATPCL/Uba1/Men-b/Aps/foxo/AdipoR/Tpi/Desat1/Glut1/PyK	19	1.89158	0.91959	1.88891
bp	GO:0009952	anterior/posterior pattern specification	53/1637	53	1637	143/6356	143	6356	0.00168028	0.013072	0.0100887	bic/Pka-C1/Chc/cni/csw/EcR/ena/Hsp83/Khc/dlg1/l(2)gl/pho/Raf/pum/Ras85D/rl/Scm/spir/sqh/stau/Tm1/ct/Syt1/RasGAP1/Rop/fs(1)h/Hrb27C/orb/Psc/Dsor1/fng/Moe/Rab11/Rab6/dos/Vps25/SmD3/tapas/msps/Mkrn1/papi/Sulf1/btz/glo/par-1/didum/aPKC/cic/scrib/sqd/rump/Ge-1/TER94	53	1.43905	0.525114	1.88366
bp	GO:0008037	cell recognition	31/1637	31	1637	74/6356	74	6356	0.00170295	0.0132257	0.0102072	Fas2/if/Arpc1/Galphaq/zfh1/eIF2beta/Rac1/emp/fra/shot/Rho1/fry/RhoGAPp190/Fmr1/Npc2a/slow/Cont/dsd/Sulf1/SCAR/bchs/Trim9/kra/beta-Spec/alpha-Spec/Nedd4/mmy/Bsg/Arp3/Hsc70-4/Sac1	31	1.62654	0.701808	1.87858
bp	GO:0060249	anatomical structure homeostasis	42/1637	42	1637	108/6356	108	6356	0.0017162	0.0133057	0.010269	arm/Cam/if/Atpalpha/sesB/sqh/Csp/Galphaq/zfh1/Plc21C/mys/Lac/CG10939/Moe/tsr/Mtor/Lis-1/Rack1/Vps25/bgm/Debcl/Miga/Tao/Mkp3/M6/Atg17/Atg16/Gyf/mib2/Pgk/Dys/rhea/Atg1/Atg13/capt/rdgA/fwe/Csk/RanBPM/tn/mbl/TER94	42	1.50994	0.594495	1.87596
bp	GO:0035088	establishment or maintenance of apical/basal cell polarity	16/1637	16	1637	31/6356	31	6356	0.0017822	0.0137702	0.0106275	DCTN1-p150/dlg1/Ras85D/Moe/Rab5/Rho1/Vps25/par-6/TSG101/Cont/Dhc64C/aPKC/Csk/scrib/Syx7/Vps4	16	2.00398	1.00287	1.86106
bp	GO:0061245	establishment or maintenance of bipolar cell polarity	16/1637	16	1637	31/6356	31	6356	0.0017822	0.0137702	0.0106275	DCTN1-p150/dlg1/Ras85D/Moe/Rab5/Rho1/Vps25/par-6/TSG101/Cont/Dhc64C/aPKC/Csk/scrib/Syx7/Vps4	16	2.00398	1.00287	1.86106
bp	GO:0002764	immune response-regulating signaling pathway	20/1637	20	1637	42/6356	42	6356	0.00179319	0.0138314	0.0106747	ben/bsk/dlg1/Parp/hep/Rac1/eff/Rac2/Diap2/Cul1/SkpA/Usp2/CYLD/TM9SF2/Uev1A/trbd/foxo/puf/akirin/slmb	20	1.84891	0.886675	1.85913
bp	GO:0065003	protein-containing complex assembly	148/1637	148	1637	468/6356	468	6356	0.00181012	0.0139382	0.0107572	RpLP0/bru1/Hsp83/Khc/Arpc1/dco/Lam/lt/RpS5a/shi/spir/sqh/sta/Su(var)205/su(w[a])/RpS14a/RpS14a/me31B/Rop/His3.3B/eIF2beta/Gel/Cdc42/Taf1/LamC/RpS19a/Snap25/Taf12/ND-ACP/ND-SGDH/cpb/tsr/TfIIA-S/His3.3B/Nap1/CanB2/ND-23/Ran/Fak/emb/Rack1/eIF4B/RpL3/chb/ND-PDSW/SmD3/RpL10/Clc/inc/DAAM/RpL23A/Hsc70Cb/msps/Ack/hfp/Rpt4/Rpn6/CSN7/GMF/Vap33/Shmt/ND-B16.6/CG3198/ND-ASHI/RpS28b/ND-B18/CG9065/ND-20/eIF5/CG…	148	1.22787	0.296153	1.85579
bp	GO:0006163	purine nucleotide metabolic process	51/1637	51	1637	137/6356	137	6356	0.00182494	0.0139842	0.0107926	Gart/Ald1/awd/Eno/Gapdh1/Gapdh2/Hex-A/Pfk/Pgi/ras/sesB/ATPsynbeta/Hmgs/ATPsynG/blw/AcCoAS/sun/Pglym78/ATPsynCF6/ATPsynD/ATPsynO/ATPsynB/ATPsyngamma/ATPCL/Paics/scu/AdSS/Pdha/ATPsyndelta/HINT1/CG8306/CG5065/ATPsynF/Prps/Aps/AdenoK/ScsbetaA/ATPsynE/Pdhb/CG2246/ATPsynC/Adk3/Tpi/Pgk/Acsl/Hmgcr/tn/Pde8/PyK/Adk2/muc	51	1.44539	0.531458	1.85436
bp	GO:0090132	epithelium migration	51/1637	51	1637	137/6356	137	6356	0.00182494	0.0139842	0.0107926	awd/bsk/csw/Lar/EcR/ena/if/Raf/Ras85D/shi/sqh/Rap1/drk/mys/Hrb27C/hop/Dsor1/hep/Rac1/Akt1/msn/jar/cpb/tsr/Rab5/Rho1/Rala/Lis-1/Rab11/Rab7/Cbl/Sin3A/Crk/CalpB/par-6/Stam/GMF/nudE/Sra-1/Mrtf/kuz/rhea/Diap1/par-1/sgl/Dhc64C/sqd/kis/dop/slmb/Girdin	51	1.44539	0.531458	1.85436
bp	GO:0009628	response to abiotic stimulus	98/1637	98	1637	294/6356	294	6356	0.00182537	0.0139842	0.0107926	Appl/bsk/Cam/Pka-C1/dnc/eas/Galphas/Gpdh1/Hsf/Hsp83/dlg1/dco/Atpalpha/rdgB/svp/Tm1/Pp1-87B/mts/nonA/Hrb87F/porin/Galphaq/Rop/Syn/Plc21C/14-3-3zeta/Parp/Dsor1/hep/Cds/msi/Fdh/nmo/Mtor/Hsp60A/Rab6/HDAC1/Tom40/14-3-3epsilon/emb/Sec13/CycT/Timp/MagR/Kap-alpha3/Vha100-1/Fmr1/Debcl/Clic/Pis/tho2/Mnn1/CG5446/nrv3/Sod3/Tfb1/thoc7/Hipk/eIF1/UGP/tzn/M6/laza/CG11426/Cerk/Arl8/ATP6AP2/Tctp/Droj2/Gp93/Gat/CG1…	98	1.29424	0.372102	1.85436
bp	GO:0048813	dendrite morphogenesis	45/1637	45	1637	118/6356	118	6356	0.00190259	0.0145511	0.0112302	ash2/brm/EcR/ena/Khc/pho/pum/Tm1/ct/fs(1)h/Rac1/Cdc42/fra/Snr1/shot/Rab5/Rho1/Lis-1/Nak/HDAC1/fry/nudC/Fmr1/Dlic/BuGZ/nudE/Abp1/CG9705/foxo/Sar1/SMC1/G9a/shrb/futsch/Nedd4/p120ctn/Cul3/Dhc64C/Sec23/smt3/Nrg/unc-104/Girdin/Rab1/TER94	45	1.4807	0.566275	1.8371
bp	GO:0050804	modulation of chemical synaptic transmission	38/1637	38	1637	96/6356	96	6356	0.0019233	0.0146352	0.0112951	BicD/Cat/Pka-C1/Fas2/pum/rl/shi/Sod1/Csp/Syt1/Galphaq/Plc21C/Rap1/Sod2/Cdc42/Akt1/Snap25/Sap47/Tip60/Pten/Eaat1/Syt4/Fmr1/hiw/Frq1/Dyb/Syp/Nrx-1/dj-1beta/Cals/cpx/beta-Spec/alpha-Spec/Dys/Atg1/Csk/Src64B/CaMKII	38	1.53691	0.62003	1.8346
bp	GO:0060070	canonical Wnt signaling pathway	38/1637	38	1637	96/6356	96	6356	0.0019233	0.0146352	0.0112951	arm/flw/gro/dco/hyd/Pp1alpha-96A/sgg/Pp1-87B/mts/tws/Eip63E/Ssdp/nmo/Rho1/CkIalpha/Cul1/Usp47/CtBP/Sin3A/SkpA/Roc1a/Tnks/Nulp1/Kap3/SoxN/HUWE1/CycY/Hipk/Duba/Rnf146/trbd/Usp8/Sulf1/gish/Diap1/slmb/RpS12/TER94	38	1.53691	0.62003	1.8346
bp	GO:0099177	regulation of trans-synaptic signaling	38/1637	38	1637	96/6356	96	6356	0.0019233	0.0146352	0.0112951	BicD/Cat/Pka-C1/Fas2/pum/rl/shi/Sod1/Csp/Syt1/Galphaq/Plc21C/Rap1/Sod2/Cdc42/Akt1/Snap25/Sap47/Tip60/Pten/Eaat1/Syt4/Fmr1/hiw/Frq1/Dyb/Syp/Nrx-1/dj-1beta/Cals/cpx/beta-Spec/alpha-Spec/Dys/Atg1/Csk/Src64B/CaMKII	38	1.53691	0.62003	1.8346
bp	GO:0009880	embryonic pattern specification	57/1637	57	1637	157/6356	157	6356	0.00199845	0.0151815	0.0117167	arm/bic/Pka-C1/Chc/cni/csw/Hsp83/hth/Khc/dlg1/l(2)gl/Raf/pum/Ras85D/rl/sgg/spir/stau/Tm1/Syt1/RasGAP1/Rop/fs(1)h/Hrb27C/hop/orb/Dsor1/Gug/Ssdp/Moe/Rab11/Rab6/HDAC1/Cdk4/dos/Vps25/SmD3/tapas/msps/SoxN/Mkrn1/papi/btz/glo/par-1/didum/sgl/aPKC/cic/scrib/sqd/rdx/Doa/kis/rump/Ge-1/TER94	57	1.40965	0.495334	1.81868
bp	GO:1903829	positive regulation of protein localization	22/1637	22	1637	48/6356	48	6356	0.00200404	0.0151984	0.0117297	Lam/Parp/Moe/tsr/Mtor/Rab11/Crag/Lnk/Rab35/papi/Vps35/Herc4/Snx3/RhoGAP92B/Sar1/AdipoR/tral/Asap/Flo2/smt3/unc-104/Rab1	22	1.77958	0.831534	1.8182
bp	GO:0007029	endoplasmic reticulum organization	17/1637	17	1637	34/6356	34	6356	0.00201998	0.0152937	0.0118033	msps/Vap33/Marf/ReepB/ergic53/jagn/Arl6IP1/Sar1/atl/tral/Rtnl1/ReepA/Bsg/Sec23/Sec24CD/Kr-h2/TER94	17	1.94136	0.957065	1.81549
bp	GO:0009135	purine nucleoside diphosphate metabolic process	14/1637	14	1637	26/6356	26	6356	0.00203934	0.015312	0.0118174	Ald1/Eno/Gapdh1/Gapdh2/Hex-A/Pfk/Pgi/Pglym78/Adk3/Tpi/Pgk/tn/PyK/Adk2	14	2.09069	1.06398	1.81497
bp	GO:0009179	purine ribonucleoside diphosphate metabolic process	14/1637	14	1637	26/6356	26	6356	0.00203934	0.015312	0.0118174	Ald1/Eno/Gapdh1/Gapdh2/Hex-A/Pfk/Pgi/Pglym78/Adk3/Tpi/Pgk/tn/PyK/Adk2	14	2.09069	1.06398	1.81497
bp	GO:0010669	epithelial structure maintenance	14/1637	14	1637	26/6356	26	6356	0.00203934	0.015312	0.0118174	if/mys/Lac/CG10939/Moe/tsr/Vps25/Mkp3/M6/Atg17/rhea/Atg1/Atg13/Csk	14	2.09069	1.06398	1.81497
bp	GO:0046031	ADP metabolic process	14/1637	14	1637	26/6356	26	6356	0.00203934	0.015312	0.0118174	Ald1/Eno/Gapdh1/Gapdh2/Hex-A/Pfk/Pgi/Pglym78/Adk3/Tpi/Pgk/tn/PyK/Adk2	14	2.09069	1.06398	1.81497
bp	GO:0048017	inositol lipid-mediated signaling	14/1637	14	1637	26/6356	26	6356	0.00203934	0.015312	0.0118174	fwd/Plc21C/Cul1/Pi3K21B/Pten/Lnk/spidey/Atg18a/dj-1beta/PIP4K/step/Atg1/Pi4KIIIalpha/Ptp61F	14	2.09069	1.06398	1.81497
bp	GO:0006468	protein phosphorylation	98/1637	98	1637	295/6356	295	6356	0.00205904	0.0154343	0.0119118	ash2/awd/bsk/Cam/CkIIbeta/Pka-C1/l(2)gl/dco/Raf/Pkc53E/rl/sgg/shi/mts/fs(1)h/hop/Eip63E/Dsor1/hep/Rac1/Cdc42/Taf1/Akt1/htl/msn/PhKgamma/nmo/Rho1/sty/CkIalpha/Nak/fry/CaMKI/Cdk4/Pitslre/sktl/Pdk/Cbl/Pdk1/Fak/Rack1/Pkn/Pka-R2/fray/bon/Dap160/Mkk4/CycT/Rok/par-6/Pten/wdb/Madm/CG7028/Ilk/Ack/ics/Pink1/CDK2AP1/Tao/CycY/Tfb1/Slik/Hipk/Atg17/Tctp/Ccm3/CycG/Stlk/Ddr/CG40191/step/gish/mnb/Pka-R1/Mob2/Gprk…	98	1.28985	0.367204	1.81151
bp	GO:0051452	intracellular pH reduction	10/1637	10	1637	16/6356	16	6356	0.00207406	0.0154955	0.011959	Vha55/Rbcn-3B/Vha100-2/Vha100-1/Ae2/ClC-c/Vha16-1/Vha68-2/Vha68-1/VhaAC39-1	10	2.4267	1.27899	1.8098
bp	GO:1903322	positive regulation of protein modification by small protein conjugation or removal	10/1637	10	1637	16/6356	16	6356	0.00207406	0.0154955	0.011959	Diap2/Cul1/Rack1/CG4911/SCCRO/SCCRO4/krz/Ndfip/Diap1/fzr	10	2.4267	1.27899	1.8098
bp	GO:0007033	vacuole organization	23/1637	23	1637	51/6356	51	6356	0.00208092	0.015521	0.0119787	rb/Rab14/Rab7/Rack1/Atg101/Snx6/Atg18b/Synj/Atg18a/Atg3/Atg17/EndoA/Atg16/bchs/Vps11/Atg8a/spin/l(3)76BDm/Atg1/Atg13/Vps4/Rab1/TER94	23	1.75103	0.808201	1.80908
bp	GO:0090130	tissue migration	52/1637	52	1637	141/6356	141	6356	0.00209521	0.0155764	0.0120215	awd/bsk/csw/Lar/EcR/ena/if/Raf/Ras85D/shi/sqh/Rap1/drk/mys/Hrb27C/hop/Dsor1/hep/Rac1/Akt1/htl/msn/jar/cpb/tsr/Rab5/Rho1/Rala/Lis-1/Rab11/Rab7/Cbl/Sin3A/Crk/CalpB/par-6/Stam/GMF/nudE/Sra-1/Mrtf/kuz/rhea/Diap1/par-1/sgl/Dhc64C/sqd/kis/dop/slmb/Girdin	52	1.43192	0.517953	1.80753
bp	GO:0007005	mitochondrion organization	75/1637	75	1637	217/6356	217	6356	0.00209523	0.0155764	0.0120215	Gs1/Hsc70-5/Khc/ref(2)P/sesB/Sod1/porin/Ubc6/Sod2/Phb2/Chchd3/ND-ACP/ND-SGDH/mRpL12/Hsp60A/Tom40/Cdk4/ND-23/Mitofilin/ND-PDSW/Drp1/Taz/Tim8/ND-B16.6/Marf/ND-ASHI/Pink1/Miga/ND-B18/CG9065/CG8206/ND-20/Nipsnap/CG9921/ND-18/COX6B/ND-15/Rim2/ND-B17.2/ND-B14.5B/Sirup/CG5676/ND-B22/Atg18b/Tom7/ND-B14/ND-B14.7/ND-B12/ND-19/mge/Atg18a/CG7394/Atg3/Tom20/ND-39/Atg17/Mics1/UQCR-C1/Miro/Fis1/COX7A/ago/mask/A…	75	1.34195	0.424332	1.80753
bp	GO:0006886	intracellular protein transport	102/1637	102	1637	309/6356	309	6356	0.00212034	0.0157372	0.0121456	Chc/g/DCTN1-p150/Hsc70-5/Arpc1/lt/rb/sgg/Rop/Arf79F/AP-1-2beta/cora/Sec61beta/Trp1/Syx5/Arf102F/Arf51F/Mtor/Rab5/Vps26/Hsp60A/Lis-1/Rab14/Rab18/Rab6/Vsp37A/Tom40/Ran/emb/Osbp/Vps28/Vps25/Cse1/Sec13/Clc/AP-1mu/Tnpo/alphaCOP/msk/Kap-alpha3/Tim8/Stam/gammaCOP/CHOp24/AP-1gamma/p24-1/CG8206/Sec61gamma/Rab35/Ntf-2/Vps29/Snx1/Snx17/Pex19/Sgt/CG1598/Vps13/Tom7/Sec24AB/CG8860/Vps35/CG13887/mge/Sec63/Srp9/…	102	1.28167	0.358027	1.80307
bp	GO:0002831	regulation of response to biotic stimulus	47/1637	47	1637	125/6356	125	6356	0.00214138	0.0158673	0.012246	brm/cact/E(bx)/Jra/dlg1/Pp1alpha-96A/Rm62/Su(var)2-10/me31B/GlyP/faf/Parp/Arf79F/htl/mtd/Diap2/Rala/Cul1/wun/Pitslre/Pli/SkpA/Crag/Spt6/Uba2/Ntf-2/Usp2/Npc2a/CYLD/CG10333/TM9SF2/Sec31/asrij/Herc4/Atg18a/trbd/puf/G9a/CG32795/EMRE/akirin/Gprk2/smt3/Doa/Ubc7/Dsp1/slmb	47	1.4599	0.545869	1.7995
bp	GO:0072522	purine-containing compound biosynthetic process	32/1637	32	1637	78/6356	78	6356	0.0021731	0.016076	0.012407	Gart/awd/ras/sesB/ATPsynbeta/ATPsynG/blw/AcCoAS/sun/ATPsynCF6/ATPsynD/ATPsynO/ATPsynB/ATPsyngamma/ATPCL/Paics/AdSS/Pdha/ATPsyndelta/Shmt/Pgm2a/ATPsynF/Prps/AdenoK/ATPsynE/Pdhb/CG2246/ATPsynC/Adk3/Acsl/Adk2/muc	32	1.59291	0.671663	1.79382
bp	GO:0007219	Notch signaling pathway	25/1637	25	1637	57/6356	57	6356	0.0021845	0.0161131	0.0124356	l(2)gl/msn/fng/Nak/Cbl/eIF3h/Dap160/lqf/pigs/Tsp26A/Vps35/Eps-15/Hipk/eIF3f1/Usp12-46/CycG/krz/Ndfip/Usp10/htk/Nedd4/kuz/l(2)gd1/mib1/sno	25	1.70294	0.768031	1.79282
bp	GO:0030048	actin filament-based movement	12/1637	12	1637	21/6356	21	6356	0.00218881	0.0161131	0.0124356	Cam/cta/sqh/Mlc-c/alpha-Cat/jar/Rho1/RhoGEF2/Rok/Rab35/didum/Gprk2	12	2.21869	1.14971	1.79282
bp	GO:0043954	cellular component maintenance	12/1637	12	1637	21/6356	21	6356	0.00218881	0.0161131	0.0124356	shi/jar/Rho1/Rab11/Dyb/Synj/CG31475/beta-Spec/alpha-Spec/Dys/p120ctn/Csk	12	2.21869	1.14971	1.79282
bp	GO:0035592	establishment of protein localization to extracellular region	31/1637	31	1637	75/6356	75	6356	0.00219988	0.016142	0.012458	l(2)gl/Syx5/tsr/Rab2/Rab10/Crag/Madm/gammaCOP/deltaCOP/CHOp24/p24-1/eIF3m/Vps35/Snx3/RhoGAP92B/Sar1/AdipoR/bai/Tango11/Tango5/eca/Tpst/Sec22/Bet3/Sec24CD/Flo2/garz/Doa/unc-104/Rab1/Tango1	31	1.60485	0.682442	1.79204
bp	GO:1903530	regulation of secretion by cell	31/1637	31	1637	75/6356	75	6356	0.00219988	0.016142	0.012458	BicD/l(2)gl/dco/Syt1/Rap1/Itpr/Cdc42/Akt1/jar/Sep1/tsr/Rab10/Syt4/Frq1/Dyb/Vps35/Snx3/RhoGAP92B/AdipoR/cpx/7B2/CG32850/Cadps/Sep4/Dys/Sec23/Sec24CD/Flo2/Glut1/unc-104/Rab1	31	1.60485	0.682442	1.79204
bp	GO:0008038	neuron recognition	30/1637	30	1637	72/6356	72	6356	0.00222019	0.0162646	0.0125526	Fas2/if/Arpc1/Galphaq/zfh1/eIF2beta/Rac1/fra/shot/Rho1/fry/RhoGAPp190/Fmr1/Npc2a/slow/Cont/dsd/Sulf1/SCAR/bchs/Trim9/kra/beta-Spec/alpha-Spec/Nedd4/mmy/Bsg/Arp3/Hsc70-4/Sac1	30	1.6178	0.69403	1.78876
bp	GO:0032506	cytokinetic process	18/1637	18	1637	37/6356	37	6356	0.00222778	0.0162675	0.0125548	flw/Lam/shi/spir/fwd/Arf79F/tsr/Rho1/Rab11/Pkn/RhoGEF2/Ocrl/Rok/Asap/Synd/AP-2alpha/sau/vib	18	1.88889	0.917536	1.78868
bp	GO:0061057	peptidoglycan recognition protein signaling pathway	18/1637	18	1637	37/6356	37	6356	0.00222778	0.0162675	0.0125548	ben/bsk/dlg1/Parp/hep/eff/Diap2/Cul1/SkpA/Usp2/CYLD/TM9SF2/Uev1A/trbd/foxo/puf/akirin/slmb	18	1.88889	0.917536	1.78868
bp	GO:0065009	regulation of molecular function	105/1637	105	1637	320/6356	320	6356	0.00228532	0.0166607	0.0128583	cact/Cam/CkIIbeta/emc/Hsf/l(2)gl/mle/rl/sgg/su(f)/vap/RasGAP1/Galphaq/14-3-3zeta/Rac1/Cdc42/htl/blw/fng/BRWD3/Rho1/sty/Diap2/nrv1/nrv2/fry/Cbl/14-3-3epsilon/drongo/Pi3K21B/Pka-R2/Dap160/Crk/scf/RhoGAP1A/Crag/Timp/Rlip/CG14812/par-6/Rgl/Pten/I-2/CenG1A/ics/Uba2/REG/Gapvd1/CtsB1/RhoGAP15B/RhoGAP19D/Zir/Sirup/CycY/CG1416/Git/CG17019/eIF3m/levy/PPP1R15/Fdx2/fmt/BI-1/GAPcenA/SCCRO/AIMP2/SCCRO4/CG7324/…	105	1.27401	0.349382	1.77831
bp	GO:0030162	regulation of proteolysis	44/1637	44	1637	116/6356	116	6356	0.00240067	0.0174012	0.0134298	Pka-C1/eIF4A/dco/sgg/Ubc6/poe/CkIalpha/Diap2/Cul1/Usp47/Rack1/eIF3h/EloB/SkpA/Roc1a/Timp/CG14812/STUB1/Tnks/REG/UbcE2H/CG8974/CG15445/Usp2/Ufd4/Pomp/PI31/CG17019/eIF3m/CG8405/Rnf146/ScsbetaA/Kcmf1/krz/ago/7B2/Diap1/Cul3/RanBPM/fzr/CkIIalpha/rdx/slmb/TER94	44	1.47275	0.558515	1.75942
bp	GO:0048167	regulation of synaptic plasticity	15/1637	15	1637	29/6356	29	6356	0.00240229	0.0174012	0.0134298	Cat/Fas2/shi/Sod1/Sod2/Akt1/Snap25/Sap47/Tip60/Pten/Syt4/dj-1beta/Dys/Csk/Src64B	15	2.0083	1.00597	1.75942
bp	GO:0048872	homeostasis of number of cells	15/1637	15	1637	29/6356	29	6356	0.00240229	0.0174012	0.0134298	brm/Cat/Lar/Hsc70-3/Ras85D/hep/Arf79F/Xbp1/Sara/Madm/Tao/asrij/PHGPx/Atg16/SERCA	15	2.0083	1.00597	1.75942
bp	GO:0070303	negative regulation of stress-activated protein kinase signaling cascade	15/1637	15	1637	29/6356	29	6356	0.00240229	0.0174012	0.0134298	flw/sgg/cpb/Rala/SkpA/ics/HUWE1/Mnn1/cpa/fmt/Cka/alph/Diap1/Ptp61F/Sac1	15	2.0083	1.00597	1.75942
bp	GO:0060548	negative regulation of cell death	42/1637	42	1637	110/6356	110	6356	0.00258218	0.0186744	0.0144124	Appl/dco/RpS3/Raf/Ras85D/sesB/porin/Galphaq/Ubc6/Akt1/Aldh/Diap2/Cul1/RpL14/Pdk1/syd/SkpA/TBPH/Tip60/CG14812/msk/Ack/Debcl/Pink1/HUWE1/CG17019/CG7546/BI-1/Mics1/Prx3/Buffy/wrd/htk/pix/futsch/Diap1/Ubr3/pAbp/Pde8/Bruce/slmb/cass	42	1.48249	0.568023	1.72875
bp	GO:0042692	muscle cell differentiation	35/1637	35	1637	88/6356	88	6356	0.00259357	0.0187267	0.0144528	bru1/Actn/if/Tm2/zfh1/mys/Rac1/htl/dock/Mef2/Arf51F/Rac2/Rho1/sty/Mlp84B/CanB2/Crk/CG13366/DAAM/siz/Rok/SCAR/mask/mib2/Nedd4/C3G/Dys/rhea/Bsg/Arp3/hts/how/tn/Zasp52/wap	35	1.54426	0.626916	1.72754
bp	GO:0030705	cytoskeleton-dependent intracellular transport	33/1637	33	1637	82/6356	82	6356	0.0027141	0.0195409	0.0150811	g/DCTN1-p150/Khc/sqh/sw/jar/Arp1/Lis-1/syd/Kap3/Fmr1/gammaCOP/Vap33/Marf/Pink1/Dlic/nudE/Arl8/ATP6AP2/Miro/Unc-76/Liprin-alpha/futsch/Mob4/Atg1/didum/Dhc64C/milt/unc-104/dop/Sac1/Girdin/Rab1	33	1.56255	0.643907	1.70906
bp	GO:0008355	olfactory learning	16/1637	16	1637	32/6356	32	6356	0.00272268	0.0195409	0.0150811	Pka-C1/dnc/Fas2/sgg/shi/Pp1-87B/me31B/Syn/drk/Fmr1/sra/gish/futsch/mnb/Pka-R1/rg	16	1.94136	0.957065	1.70906
bp	GO:1901214	regulation of neuron death	16/1637	16	1637	32/6356	32	6356	0.00272268	0.0195409	0.0150811	Appl/RpS3/Akt1/Aldh/RpL14/TBPH/Tip60/msk/Debcl/Pink1/htk/pix/futsch/fwe/pAbp/TER94	16	1.94136	0.957065	1.70906
bp	GO:0010631	epithelial cell migration	50/1637	50	1637	136/6356	136	6356	0.00272362	0.0195409	0.0150811	awd/bsk/csw/Lar/EcR/ena/if/Raf/Ras85D/shi/sqh/Rap1/drk/mys/Hrb27C/hop/Dsor1/hep/Rac1/Akt1/msn/jar/cpb/tsr/Rab5/Rho1/Rala/Lis-1/Rab11/Rab7/Cbl/Sin3A/Crk/CalpB/par-6/Stam/GMF/nudE/Sra-1/Mrtf/kuz/rhea/Diap1/par-1/sgl/Dhc64C/sqd/kis/dop/slmb	50	1.42747	0.513458	1.70906
bp	GO:0060560	developmental growth involved in morphogenesis	32/1637	32	1637	79/6356	79	6356	0.00276799	0.0198278	0.0153026	arm/bsk/Pka-C1/Lar/dnc/DCTN1-p150/mle/sqh/mys/hep/Rac1/Cdc42/shot/Rab5/Rac2/Rho1/Rab11/RhoGEF2/DAAM/Timp/Fmr1/Abp1/atl/Ythdf/SCAR/Liprin-alpha/vari/alphaSnap/kuz/Atg1/Nrg/Frl	32	1.57274	0.653284	1.70273
bp	GO:0009260	ribonucleotide biosynthetic process	31/1637	31	1637	76/6356	76	6356	0.00281633	0.0201103	0.0155206	Gart/awd/ras/sesB/ATPsynbeta/ATPsynG/blw/AcCoAS/sun/CG2846/ATPsynCF6/ATPsynD/ATPsynO/ATPsynB/ATPsyngamma/ATPCL/Paics/AdSS/Pdha/ATPsyndelta/Ack/Dak1/ATPsynF/AdenoK/ATPsynE/Pdhb/ATPsynC/Adk3/Acsl/Adk2/muc	31	1.58374	0.663334	1.69658
bp	GO:0034249	negative regulation of cellular amide metabolic process	31/1637	31	1637	76/6356	76	6356	0.00281633	0.0201103	0.0155206	bru1/pum/me31B/Hrb27C/orb/Pabp2/heph/msi/twin/Rga/Fmr1/Pink1/Not3/PAN3/Srp9/Pop2/RpL13A/Paip2/Ythdf/Rbfox1/eIF4EHP/Not1/kra/bru2/Unr/sqd/bru3/orb2/tn/Ge-1/bsf	31	1.58374	0.663334	1.69658
bp	GO:0045466	R7 cell differentiation	23/1637	23	1637	52/6356	52	6356	0.00283692	0.0202254	0.0156094	csw/Dab/Lar/emc/Raf/Ras85D/rl/mts/RasGAP1/Rap1/drk/Dsor1/eff/Rab6/Past1/Usp47/dos/Cbl/mask/Liprin-alpha/alph/Src64B/PDZ-GEF	23	1.71735	0.780187	1.6941
bp	GO:0009416	response to light stimulus	39/1637	39	1637	101/6356	101	6356	0.00286296	0.0203789	0.0157279	Cam/Galphas/dlg1/dco/rdgB/svp/Pp1-87B/mts/nonA/porin/Galphaq/Rop/Syn/Plc21C/Cds/Fdh/Rab6/14-3-3epsilon/Timp/Kap-alpha3/Vha100-1/Pis/Sod3/Tfb1/M6/laza/CG11426/Cerk/ATP6AP2/CG17059/alph/lap/stmA/rtp/mnb/Gprk1/rdgA/cu/Camta	39	1.49927	0.584256	1.69082
bp	GO:2000145	regulation of cell motility	28/1637	28	1637	67/6356	67	6356	0.00291609	0.0206649	0.0159487	bsk/ena/sqh/mys/Hrb27C/hep/Rac1/Akt1/htl/msn/fra/Rho1/Cbl/Sin3A/Pten/Stam/CG9784/CG6805/Uev1A/Kat60/kuz/Diap1/par-1/Evi5/kis/slmb/Rap2l/Rab1	28	1.62263	0.698331	1.68477
bp	GO:0007099	centriole replication	11/1637	11	1637	19/6356	19	6356	0.00291686	0.0206649	0.0159487	Cam/mts/tws/emb/CCT6/Cp110/Rcd1/CG17493/Pp2A-29B/Rcd5/slmb	11	2.24789	1.16857	1.68477
bp	GO:0043523	regulation of neuron apoptotic process	11/1637	11	1637	19/6356	19	6356	0.00291686	0.0206649	0.0159487	RpS3/RpL14/TBPH/Tip60/msk/Debcl/Pink1/pix/futsch/fwe/TER94	11	2.24789	1.16857	1.68477
bp	GO:0007034	vacuolar transport	26/1637	26	1637	61/6356	61	6356	0.00293033	0.0207279	0.0159972	g/lt/Rab7/Vsp37A/Vps28/Vps25/Stam/AP-1gamma/Mvb12/Vps13/Vps20/Vta1/CG15012/CHMP2B/TSG101/Vps60/Chmp1/Vps24/Arl8/Vps2/CG30423/Ndfip/Vps11/shrb/spin/VhaAC39-1	26	1.65493	0.726767	1.68345
bp	GO:0016236	macroautophagy	38/1637	38	1637	98/6356	98	6356	0.00295751	0.0208874	0.0161204	lt/Raf/Ras85D/ref(2)P/rl/Rab18/Rack1/Vps28/Vps25/Sbf/CG3530/lqf/Vha100-1/Debcl/CG5445/Atg101/Atg18b/Lamp1/Synj/Atg18a/Atg3/Atg17/Arl8/foxo/EndoA/Atg16/Buffy/Rheb/bchs/Vps11/Atg8a/l(3)76BDm/Atg1/Atg13/Bruce/Vps4/Rab1/TER94	38	1.50554	0.590282	1.68012
bp	GO:0009132	nucleoside diphosphate metabolic process	17/1637	17	1637	35/6356	35	6356	0.00299795	0.02114	0.0163153	Ald1/awd/Eno/Gapdh1/Gapdh2/Hex-A/Pfk/Pgi/Pglym78/Adk1/Dak1/Adk3/Tpi/Pgk/tn/PyK/Adk2	17	1.88589	0.915245	1.6749
bp	GO:0006090	pyruvate metabolic process	18/1637	18	1637	38/6356	38	6356	0.00322851	0.0226511	0.0174816	Ald1/Eno/Gapdh1/Gapdh2/Hex-A/Men/Pfk/Pgi/Pglym78/Pdha/Men-b/Mpc1/Pdhb/Tpi/Pgk/tn/PyK/muc	18	1.83918	0.879062	1.64491
bp	GO:0030239	myofibril assembly	18/1637	18	1637	38/6356	38	6356	0.00322851	0.0226511	0.0174816	bru1/Actn/if/Tm2/mys/Mlp84B/CanB2/CG13366/DAAM/mask/Nedd4/C3G/rhea/Bsg/hts/how/tn/Zasp52	18	1.83918	0.879062	1.64491
bp	GO:0055002	striated muscle cell development	18/1637	18	1637	38/6356	38	6356	0.00322851	0.0226511	0.0174816	bru1/Actn/if/Tm2/mys/Mlp84B/CanB2/CG13366/DAAM/mask/Nedd4/C3G/rhea/Bsg/hts/how/tn/Zasp52	18	1.83918	0.879062	1.64491
bp	GO:0043066	negative regulation of apoptotic process	35/1637	35	1637	89/6356	89	6356	0.00323731	0.0226511	0.0174816	dco/RpS3/Raf/Ras85D/sesB/porin/Ubc6/Akt1/Diap2/Cul1/RpL14/Pdk1/syd/SkpA/TBPH/Tip60/CG14812/msk/Ack/Debcl/Pink1/CG17019/CG7546/BI-1/Mics1/Prx3/Buffy/wrd/pix/futsch/Diap1/Ubr3/Bruce/slmb/cass	35	1.52691	0.610614	1.64491
bp	GO:0051962	positive regulation of nervous system development	35/1637	35	1637	89/6356	89	6356	0.00323731	0.0226511	0.0174816	DCTN1-p150/Hsp83/dlg1/stau/Rac1/htl/cpb/Cdc37/Arp2/nmo/shot/Lis-1/nudC/Dap160/trio/Fmr1/nudE/Abp1/RhoGAP92B/Sar1/atl/Cals/G9a/Rheb/Cka/Synd/mnb/Nedd4/Mob4/aPKC/Sec23/Arp3/Pak/Rab1/caz	35	1.52691	0.610614	1.64491
bp	GO:0006952	defense response	82/1637	82	1637	244/6356	244	6356	0.00325351	0.0227293	0.0175419	ben/brm/bsk/cact/E(bx)/DCTN1-p150/Hsf/dlg1/Pp1alpha-96A/Ras85D/rl/Rm62/Su(var)2-10/me31B/GlyP/B52/hop/faf/Parp/Dsor1/hep/Rac1/Cdc42/Arf79F/htl/eff/mtd/Rac2/Rho1/Diap2/Rala/Cul1/Rab14/Rab6/wun/Pli/SkpA/Crag/Pten/Eb1/Ack/Spt6/cathD/Uba2/Vap33/Usp2/Zir/Npc2a/CYLD/CG10333/TM9SF2/Pld3/Ars2/Sec31/asrij/Herc4/Fit1/Uev1A/Atg18a/FoxK/trbd/foxo/puf/Trx-2/krz/G9a/CG32795/CG13551/NUCB1/EMRE/akirin/Pcmt/Dhc64…	82	1.30485	0.383879	1.64341
bp	GO:0006376	mRNA splice site selection	8/1637	8	1637	6356-12-01	12	6356	0.0033811	0.0233321	0.0180072	bru1/su(w[a])/hfp/CG3198/CG7564/CG1646/bru2/bru3	8	2.58847	1.3721	1.63205
bp	GO:0014042	positive regulation of neuron maturation	8/1637	8	1637	6356-12-01	12	6356	0.0033811	0.0233321	0.0180072	bsk/EcR/Arf79F/ctp/Cul1/Roc1a/Dhc64C/slmb	8	2.58847	1.3721	1.63205
bp	GO:0036466	synaptic vesicle recycling via endosome	8/1637	8	1637	6356-12-01	12	6356	0.0033811	0.0233321	0.0180072	g/shi/Syt1/Dap160/Synj/EndoA/lap/fwe	8	2.58847	1.3721	1.63205
bp	GO:0045196	establishment or maintenance of neuroblast polarity	8/1637	8	1637	6356-12-01	12	6356	0.0033811	0.0233321	0.0180072	l(2)gl/tws/Cdc42/Pfdn2/par-6/msps/aPKC/mgr	8	2.58847	1.3721	1.63205
bp	GO:0047496	vesicle transport along microtubule	8/1637	8	1637	6356-12-01	12	6356	0.0033811	0.0233321	0.0180072	g/DCTN1-p150/Lis-1/nudE/Liprin-alpha/Dhc64C/milt/unc-104	8	2.58847	1.3721	1.63205
bp	GO:0070252	actin-mediated cell contraction	8/1637	8	1637	6356-12-01	12	6356	0.0033811	0.0233321	0.0180072	cta/sqh/alpha-Cat/Rho1/RhoGEF2/Rok/Rab35/Gprk2	8	2.58847	1.3721	1.63205
bp	GO:1903431	positive regulation of cell maturation	8/1637	8	1637	6356-12-01	12	6356	0.0033811	0.0233321	0.0180072	bsk/EcR/Arf79F/ctp/Cul1/Roc1a/Dhc64C/slmb	8	2.58847	1.3721	1.63205
bp	GO:1904801	positive regulation of neuron remodeling	8/1637	8	1637	6356-12-01	12	6356	0.0033811	0.0233321	0.0180072	bsk/EcR/Arf79F/ctp/Cul1/Roc1a/Dhc64C/slmb	8	2.58847	1.3721	1.63205
bp	GO:0031401	positive regulation of protein modification process	33/1637	33	1637	83/6356	83	6356	0.00341396	0.0233983	0.0180582	ash2/Su(var)205/Pabp2/Rac1/Cdc42/Rho1/Diap2/Cul1/fry/Rack1/Dap160/Ankle2/CDK2AP1/Rtf1/PPP1R15/Slik/CG4911/SCCRO/SCCRO4/Atg17/Tctp/Ccm3/krz/G9a/Ndf/Ndfip/step/Mob2/mmy/Diap1/Atg13/fzr/smt3	33	1.54373	0.626419	1.63082
bp	GO:0051258	protein polymerization	33/1637	33	1637	83/6356	83	6356	0.00341396	0.0233983	0.0180582	Khc/Arpc1/dco/Lam/shi/spir/Gel/Cdc42/LamC/cpb/tsr/Rack1/chb/DAAM/msps/GMF/CG6891/Arpc5/Arpc2/cpa/Cip4/nudE/Abp1/Sra-1/RhoGAP92B/Efa6/CG31715/CG32066/IRSp53/tmod/ALiX/ringer/Arpc4	33	1.54373	0.626419	1.63082
bp	GO:0010563	negative regulation of phosphorus metabolic process	19/1637	19	1637	41/6356	41	6356	0.00341656	0.0233983	0.0180582	ash2/l(2)gl/dco/sgg/shi/mts/sty/sktl/Cbl/Rack1/Pka-R2/par-6/Pten/wdb/Ankle2/I-2/ics/endos/Pka-R1	19	1.79931	0.84744	1.63082
bp	GO:0045936	negative regulation of phosphate metabolic process	19/1637	19	1637	41/6356	41	6356	0.00341656	0.0233983	0.0180582	ash2/l(2)gl/dco/sgg/shi/mts/sty/sktl/Cbl/Rack1/Pka-R2/par-6/Pten/wdb/Ankle2/I-2/ics/endos/Pka-R1	19	1.79931	0.84744	1.63082
bp	GO:0050773	regulation of dendrite development	19/1637	19	1637	41/6356	41	6356	0.00341656	0.0233983	0.0180582	Rop/Rac1/Akt1/fra/Lis-1/fry/nudC/TBPH/Pten/Fmr1/Dlic/nudE/Abp1/Sar1/G9a/Nedd4/Sec23/unc-104/Rab1	19	1.79931	0.84744	1.63082
bp	GO:0060341	regulation of cellular localization	39/1637	39	1637	102/6356	102	6356	0.00350776	0.0239865	0.0185122	bic/Pka-C1/Khc/swm/l(2)gl/Lam/sbr/sgg/stau/Syt1/Rop/Parp/Moe/Mtor/Rab2/Cnx99A/Rab11/ScpX/AP-1mu/Crag/par-6/Lnk/ReepB/Vps35/Herc4/CG7956/Sar1/tral/gish/par-1/didum/aPKC/Sec23/Mi-2/Fs(2)Ket/rdx/smt3/Slh/TER94	39	1.48457	0.570042	1.62003
bp	GO:0042048	olfactory behavior	20/1637	20	1637	44/6356	44	6356	0.00356527	0.0243429	0.0187872	Pka-C1/dnc/Fas2/sgg/shi/Pp1-87B/me31B/Syn/drk/Calr/Fmr1/aru/Prps/sra/gish/futsch/mnb/Pka-R1/scrib/rg	20	1.76487	0.819561	1.61363
bp	GO:0071692	protein localization to extracellular region	31/1637	31	1637	77/6356	77	6356	0.00357435	0.0243681	0.0188067	l(2)gl/Syx5/tsr/Rab2/Rab10/Crag/Madm/gammaCOP/deltaCOP/CHOp24/p24-1/eIF3m/Vps35/Snx3/RhoGAP92B/Sar1/AdipoR/bai/Tango11/Tango5/eca/Tpst/Sec22/Bet3/Sec24CD/Flo2/garz/Doa/unc-104/Rab1/Tango1	31	1.56317	0.644475	1.61318
bp	GO:0010638	positive regulation of organelle organization	38/1637	38	1637	99/6356	99	6356	0.00363315	0.0247317	0.0190873	Gs1/dco/Lam/mle/sgg/shi/stau/Su(var)205/Tm2/Syt1/hop/hep/Moe/Cdc27/Mtor/Cul1/Lis-1/Rack1/chb/SkpA/DAAM/Sbf/Rok/Drp1/Tnks/msps/Syt4/Marf/Pink1/Synj/Fis1/SCAR/IRSp53/Nedd4/Su(var)3-3/larp/CG43658/slmb	38	1.49033	0.575636	1.60675
bp	GO:0006164	purine nucleotide biosynthetic process	30/1637	30	1637	74/6356	74	6356	0.00364553	0.0247786	0.0191235	Gart/awd/ras/sesB/ATPsynbeta/ATPsynG/blw/AcCoAS/sun/ATPsynCF6/ATPsynD/ATPsynO/ATPsynB/ATPsyngamma/ATPCL/Paics/AdSS/Pdha/ATPsyndelta/ATPsynF/Prps/AdenoK/ATPsynE/Pdhb/CG2246/ATPsynC/Adk3/Acsl/Adk2/muc	30	1.57407	0.654502	1.60592
bp	GO:0048675	axon extension	21/1637	21	1637	47/6356	47	6356	0.00367823	0.0249634	0.0192661	bsk/Lar/dnc/DCTN1-p150/mle/hep/Rac1/Cdc42/shot/Rab5/DAAM/Fmr1/Abp1/atl/Ythdf/SCAR/Liprin-alpha/kuz/Atg1/Nrg/Frl	21	1.73483	0.794793	1.6027
bp	GO:0035096	larval midgut cell programmed cell death	12/1637	12	1637	22/6356	22	6356	0.00369739	0.0250183	0.0193085	Ubi-p63E/BRWD3/Uba1/Atg101/Atg18a/Atg17/Atg16/Atg8a/Atg1/Atg13/Mdh2/TER94	12	2.11784	1.0826	1.60174
bp	GO:0048259	regulation of receptor-mediated endocytosis	12/1637	12	1637	22/6356	22	6356	0.00369739	0.0250183	0.0193085	BicD/Pkc53E/drk/Nak/Cbl/Flo1/CG8507/PIP4K/krz/lap/Nedd4/Gprk2	12	2.11784	1.0826	1.60174
bp	GO:0098662	inorganic cation transmembrane transport	54/1637	54	1637	151/6356	151	6356	0.00375433	0.0253446	0.0195603	Atpalpha/porin/Vha55/Itpr/ATPsynG/sun/nrv1/nrv2/ATPsynCF6/ATPsynD/ATPsynO/ATPsynB/Vha36-1/foi/VhaSFD/aralar1/VhaPPA1-1/VhaM9.7-b/VhaM9.7-c/Vha100-2/Vha100-1/Nhe3/CG1824/ND-20/MICU1/nrv3/levy/ATPsynF/VhaM9.7-a/Ncc69/ATP6AP2/ATPsynE/mfrn/Gat/NKCC/ND-MLRQ/SPoCk/EMRE/Sec61alpha/Nedd4/PMCA/CG42542/fwe/Vha14-1/VhaAC45/Vha16-1/SERCA/Vha68-2/Vha68-1/zyd/Vha26/Vha13/Letm1/VhaAC39-1	54	1.38852	0.473548	1.59611
bp	GO:0006888	endoplasmic reticulum to Golgi vesicle-mediated transport	28/1637	28	1637	68/6356	68	6356	0.00376244	0.0253446	0.0195603	cni/Syx5/Rab2/Sec13/alphaCOP/Madm/gammaCOP/deltaCOP/CHOp24/p24-1/PAPLA1/Yip1d1/Sec31/Sec24AB/CG13887/ergic53/Sar1/bai/eca/l(3)76BDm/Sec22/Ykt6/Bet3/Sec23/Sec24CD/Slh/KdelR/Rab1	28	1.59876	0.676957	1.59611
bp	GO:0009152	purine ribonucleotide biosynthetic process	28/1637	28	1637	68/6356	68	6356	0.00376244	0.0253446	0.0195603	Gart/awd/ras/sesB/ATPsynbeta/ATPsynG/blw/AcCoAS/sun/ATPsynCF6/ATPsynD/ATPsynO/ATPsynB/ATPsyngamma/ATPCL/Paics/AdSS/Pdha/ATPsyndelta/ATPsynF/AdenoK/ATPsynE/Pdhb/ATPsynC/Adk3/Acsl/Adk2/muc	28	1.59876	0.676957	1.59611
bp	GO:0019725	cellular homeostasis	66/1637	66	1637	191/6356	191	6356	0.00379104	0.0254993	0.0196797	Cam/Hex-A/Atpalpha/Raf/sesB/Csp/Galphaq/zfh1/Plc21C/Vha55/Itpr/Acbp2/Syx5/dhd/Cnx99A/Lis-1/nrv1/nrv2/Rack1/Rbcn-3B/foi/bgm/Vha100-2/Vha100-1/Nhe3/Debcl/snz/SelT/MICU1/CG10470/nrv3/CG8993/Ae2/Ncc69/ClC-c/CG7430/IscU/Prx3/Miro/Gyf/Trx-2/Jafrac1/NKCC/SPoCk/AGBE/EMRE/Cisd2/mib2/Pgk/PMCA/Dys/CG42542/capt/fwe/VhaAC45/Vha16-1/SERCA/Vha68-2/Vha68-1/tn/mbl/zyd/FASN1/Letm1/VhaAC39-1/TER94	66	1.34167	0.42403	1.59347
bp	GO:0001932	regulation of protein phosphorylation	36/1637	36	1637	93/6356	93	6356	0.00388623	0.0261007	0.0201439	ash2/l(2)gl/dco/sgg/shi/mts/Rac1/Cdc42/Rho1/sty/fry/sktl/Cbl/Rack1/Pka-R2/Dap160/Rok/par-6/Pten/wdb/ics/CDK2AP1/CycY/Slik/Atg17/Tctp/Ccm3/CycG/CG40191/step/Pka-R1/Mob2/par-1/Atg13/SNF4Agamma/smt3	36	1.50299	0.587831	1.58335
bp	GO:0098542	defense response to other organism	80/1637	80	1637	239/6356	239	6356	0.00408659	0.0274056	0.0211509	ben/brm/bsk/cact/E(bx)/DCTN1-p150/Hsf/dlg1/Pp1alpha-96A/Ras85D/rl/Rm62/Su(var)2-10/me31B/GlyP/B52/hop/faf/Parp/Dsor1/hep/Rac1/Cdc42/Arf79F/htl/eff/mtd/Rac2/Rho1/Diap2/Rala/Cul1/Rab14/Rab6/wun/Pli/SkpA/Crag/Pten/Eb1/Ack/Spt6/cathD/Uba2/Vap33/Usp2/Zir/Npc2a/CYLD/CG10333/TM9SF2/Ars2/Sec31/asrij/Herc4/Fit1/Uev1A/Atg18a/FoxK/trbd/foxo/puf/Trx-2/G9a/CG32795/CG13551/NUCB1/EMRE/akirin/Pcmt/Dhc64C/aPKC/Gp…	80	1.29965	0.378126	1.56216
bp	GO:0007354	zygotic determination of anterior/posterior axis, embryo	7/1637	7	1637	6356-10-01	10	6356	0.00418129	0.0277933	0.0214501	csw/Raf/Ras85D/rl/fs(1)h/Dsor1/cic	7	2.7179	1.44249	1.55606
bp	GO:0007362	terminal region determination	7/1637	7	1637	6356-10-01	10	6356	0.00418129	0.0277933	0.0214501	csw/Raf/Ras85D/rl/fs(1)h/Dsor1/cic	7	2.7179	1.44249	1.55606
bp	GO:0019896	axonal transport of mitochondrion	7/1637	7	1637	6356-10-01	10	6356	0.00418129	0.0277933	0.0214501	DCTN1-p150/Khc/Arp1/Marf/Miro/Dhc64C/milt	7	2.7179	1.44249	1.55606
bp	GO:0045477	regulation of nurse cell apoptotic process	7/1637	7	1637	6356-10-01	10	6356	0.00418129	0.0277933	0.0214501	mdy/Dp/spin/Atg1/Atg13/Bruce/slmb	7	2.7179	1.44249	1.55606
bp	GO:1904748	regulation of apoptotic process involved in development	7/1637	7	1637	6356-10-01	10	6356	0.00418129	0.0277933	0.0214501	mdy/Dp/spin/Atg1/Atg13/Bruce/slmb	7	2.7179	1.44249	1.55606
bp	GO:2000765	regulation of cytoplasmic translation	7/1637	7	1637	6356-10-01	10	6356	0.00418129	0.0277933	0.0214501	mle/me31B/orb/Pink1/CNBP/larp/orb2	7	2.7179	1.44249	1.55606
bp	GO:0032984	protein-containing complex disassembly	33/1637	33	1637	84/6356	84	6356	0.0042617	0.0282862	0.0218306	flw/Khc/lt/Pp1alpha-96A/Pp1-87B/Gel/cpb/tsr/shot/eRF3/Vps28/Vps25/Sbf/Vha100-1/Klp10A/cpa/eRF1/EndoA/atl/Kat60/CG31715/Vps11/tmod/pix/beta-Spec/alpha-Spec/alphaSnap/futsch/Patronin/Nsf2/Vps4/eEF5/TER94	33	1.52535	0.609141	1.54843
bp	GO:0050790	regulation of catalytic activity	86/1637	86	1637	260/6356	260	6356	0.00430894	0.0284974	0.0219936	CkIIbeta/l(2)gl/mle/sgg/su(f)/vap/RasGAP1/Galphaq/Rac1/Cdc42/htl/blw/Rho1/sty/Diap2/fry/Cbl/drongo/Pi3K21B/Pka-R2/Dap160/Crk/scf/RhoGAP1A/Crag/Timp/Rlip/CG14812/par-6/Rgl/Pten/I-2/CenG1A/ics/REG/Gapvd1/CtsB1/RhoGAP15B/RhoGAP19D/Zir/Sirup/CycY/Git/CG17019/eIF3m/levy/PPP1R15/Fdx2/fmt/BI-1/GAPcenA/SCCRO/AIMP2/SCCRO4/CG7324/ArfGAP3/Atg17/ScsbetaA/wkd/Ccm3/RhoGAP92B/CG5521/CycG/7B2/Gclm/Asap/ND-MLRQ/D…	86	1.28428	0.360962	1.54519
bp	GO:0006099	tricarboxylic acid cycle	17/1637	17	1637	36/6356	36	6356	0.00433776	0.0284974	0.0219936	Scsalpha1/mAcon1/Nc73EF/SdhB/Idh3a/ScsbetaA/SdhC/CG5214/Idh3b/SdhD/CG5028/CG32026/SdhA/kdn/Mdh2/Mdh1/Fum1	17	1.8335	0.874603	1.54519
bp	GO:0006885	regulation of pH	13/1637	13	1637	25/6356	25	6356	0.00438484	0.0284974	0.0219936	Raf/Vha55/Rbcn-3B/Vha100-2/Vha100-1/Nhe3/Ae2/ClC-c/VhaAC45/Vha16-1/Vha68-2/Vha68-1/VhaAC39-1	13	2.01901	1.01365	1.54519
bp	GO:0007259	receptor signaling pathway via JAK-STAT	13/1637	13	1637	25/6356	25	6356	0.00438484	0.0284974	0.0219936	E(bx)/Su(var)2-10/hop/BRWD3/Cdk4/lig/EloB/asrij/mask/CG30423/RanBPM/EloC/Ptp61F	13	2.01901	1.01365	1.54519
bp	GO:0030641	regulation of cellular pH	13/1637	13	1637	25/6356	25	6356	0.00438484	0.0284974	0.0219936	Raf/Vha55/Rbcn-3B/Vha100-2/Vha100-1/Nhe3/Ae2/ClC-c/VhaAC45/Vha16-1/Vha68-2/Vha68-1/VhaAC39-1	13	2.01901	1.01365	1.54519
bp	GO:0035069	larval midgut histolysis	13/1637	13	1637	25/6356	25	6356	0.00438484	0.0284974	0.0219936	Ubi-p63E/BRWD3/Uba1/Pten/Atg101/Atg18a/Atg17/Atg16/Atg8a/Atg1/Atg13/Mdh2/TER94	13	2.01901	1.01365	1.54519
bp	GO:0097696	receptor signaling pathway via STAT	13/1637	13	1637	25/6356	25	6356	0.00438484	0.0284974	0.0219936	E(bx)/Su(var)2-10/hop/BRWD3/Cdk4/lig/EloB/asrij/mask/CG30423/RanBPM/EloC/Ptp61F	13	2.01901	1.01365	1.54519
bp	GO:0010470	regulation of gastrulation	4/1637	4	1637	6356-04-01	4	6356	0.0043881	0.0284974	0.0219936	cta/Gbeta13F/Ggamma1/Rab35	4	3.88271	1.95706	1.54519
bp	GO:0043154	negative regulation of cysteine-type endopeptidase activity involved in apoptotic process	4/1637	4	1637	6356-04-01	4	6356	0.0043881	0.0284974	0.0219936	Diap2/CG14812/CG17019/Diap1	4	3.88271	1.95706	1.54519
bp	GO:0060026	convergent extension	4/1637	4	1637	6356-04-01	4	6356	0.0043881	0.0284974	0.0219936	cta/Gbeta13F/hop/Ggamma1	4	3.88271	1.95706	1.54519
bp	GO:0060027	convergent extension involved in gastrulation	4/1637	4	1637	6356-04-01	4	6356	0.0043881	0.0284974	0.0219936	cta/Gbeta13F/hop/Ggamma1	4	3.88271	1.95706	1.54519
bp	GO:0098883	synapse pruning	4/1637	4	1637	6356-04-01	4	6356	0.0043881	0.0284974	0.0219936	Fmr1/Yip1d1/Sar1/Rab1	4	3.88271	1.95706	1.54519
bp	GO:0150146	cell junction disassembly	4/1637	4	1637	6356-04-01	4	6356	0.0043881	0.0284974	0.0219936	Fmr1/Yip1d1/Sar1/Rab1	4	3.88271	1.95706	1.54519
bp	GO:1900363	regulation of mRNA polyadenylation	4/1637	4	1637	6356-04-01	4	6356	0.0043881	0.0284974	0.0219936	swm/Nab2/Fmr1/Cpsf6	4	3.88271	1.95706	1.54519
bp	GO:2000766	negative regulation of cytoplasmic translation	4/1637	4	1637	6356-04-01	4	6356	0.0043881	0.0284974	0.0219936	me31B/orb/Pink1/orb2	4	3.88271	1.95706	1.54519
bp	GO:0043069	negative regulation of programmed cell death	36/1637	36	1637	94/6356	94	6356	0.00477061	0.0308976	0.023846	dco/RpS3/Raf/Ras85D/sesB/porin/Galphaq/Ubc6/Akt1/Diap2/Cul1/RpL14/Pdk1/syd/SkpA/TBPH/Tip60/CG14812/msk/Ack/Debcl/Pink1/CG17019/CG7546/BI-1/Mics1/Prx3/Buffy/wrd/pix/futsch/Diap1/Ubr3/Bruce/slmb/cass	36	1.487	0.572401	1.51008
bp	GO:0080135	regulation of cellular response to stress	41/1637	41	1637	110/6356	110	6356	0.00477136	0.0308976	0.023846	ben/flw/hyd/sgg/Ubc6/Rac1/Cdc42/Akt1/cpb/Rala/emb/syd/Crk/SkpA/Pten/Dek/ics/HUWE1/Mnn1/CYLD/CG8405/cpa/Uev1A/fmt/BI-1/atl/XNP/ago/Cka/ALiX/alph/Alg-2/cno/Diap1/ctrip/slim/hppy/rdx/Pde8/Ptp61F/Sac1	41	1.44719	0.533257	1.51008
bp	GO:0010608	post-transcriptional regulation of gene expression	64/1637	64	1637	186/6356	186	6356	0.00482352	0.0311907	0.0240722	bru1/Hrb98DE/mle/pum/stau/me31B/Hrb27C/orb/Pabp2/Rox8/RpS9/heph/msi/twin/Lis-1/Rga/Xbp1/eIF4G1/eIF3j/Dp1/Nab2/Fmr1/Mkrn1/Pink1/CG13124/loqs/Not3/Ars2/eIF3b/eIF3k/CNBP/PAN3/Srp9/Pop2/CG9705/CG7414/eIF3a/RpL13A/Paip2/Sra-1/Syp/Ythdf/eIF3d1/Rheb/Rbfox1/eIF4EHP/Not1/kra/glo/larp/bru2/mbf1/Unr/sqd/eIF2gamma/bru3/orb2/how/pAbp/tn/rump/Ge-1/bsf/eEF5	64	1.33599	0.417906	1.50598
bp	GO:0003381	epithelial cell morphogenesis involved in gastrulation	6/1637	6	1637	6356-08-01	8	6356	0.00494432	0.0315744	0.0243683	cta/sqh/RhoGEF2/Rok/Rab35/Gprk2	6	2.91203	1.54203	1.50066
bp	GO:0003384	apical constriction involved in gastrulation	6/1637	6	1637	6356-08-01	8	6356	0.00494432	0.0315744	0.0243683	cta/sqh/RhoGEF2/Rok/Rab35/Gprk2	6	2.91203	1.54203	1.50066
bp	GO:0007296	vitellogenesis	6/1637	6	1637	6356-08-01	8	6356	0.00494432	0.0315744	0.0243683	shi/Rab5/Lis-1/Rab7/EndoB/jagn	6	2.91203	1.54203	1.50066
bp	GO:0007395	dorsal closure, spreading of leading edge cells	6/1637	6	1637	6356-08-01	8	6356	0.00494432	0.0315744	0.0243683	bsk/Ras85D/hep/Rac1/Rho1/Pak	6	2.91203	1.54203	1.50066
bp	GO:0045874	positive regulation of sevenless signaling pathway	6/1637	6	1637	6356-08-01	8	6356	0.00494432	0.0315744	0.0243683	Dab/Rap1/Usp47/mask/Src64B/PDZ-GEF	6	2.91203	1.54203	1.50066
bp	GO:0046664	dorsal closure, amnioserosa morphology change	6/1637	6	1637	6356-08-01	8	6356	0.00494432	0.0315744	0.0243683	alpha-Cat/Rac1/Rab5/Rab11/Ack/Sac1	6	2.91203	1.54203	1.50066
bp	GO:0090114	COPII-coated vesicle budding	6/1637	6	1637	6356-08-01	8	6356	0.00494432	0.0315744	0.0243683	Sec13/Sec31/Sec24AB/Sar1/Sec23/Sec24CD	6	2.91203	1.54203	1.50066
bp	GO:1904377	positive regulation of protein localization to cell periphery	6/1637	6	1637	6356-08-01	8	6356	0.00494432	0.0315744	0.0243683	Rab11/Crag/Lnk/Vps35/Herc4/smt3	6	2.91203	1.54203	1.50066
bp	GO:0001736	establishment of planar polarity	26/1637	26	1637	63/6356	63	6356	0.00495884	0.0315744	0.0243683	Galphao/Jra/dco/Ras85D/svp/Rap1/hop/Rac1/Cdc42/tsr/nmo/Rho1/sty/Rala/rin/Rok/msk/Pten/Hipk/ATP6AP2/gish/cno/par-1/scrib/Frl/LIMK1	26	1.60239	0.680225	1.50066
bp	GO:0007164	establishment of tissue polarity	26/1637	26	1637	63/6356	63	6356	0.00495884	0.0315744	0.0243683	Galphao/Jra/dco/Ras85D/svp/Rap1/hop/Rac1/Cdc42/tsr/nmo/Rho1/sty/Rala/rin/Rok/msk/Pten/Hipk/ATP6AP2/gish/cno/par-1/scrib/Frl/LIMK1	26	1.60239	0.680225	1.50066
bp	GO:0010927	cellular component assembly involved in morphogenesis	40/1637	40	1637	107/6356	107	6356	0.00497061	0.0315744	0.0243683	bru1/bsk/cact/cni/emc/Actn/if/Jra/Khc/Raf/rl/shi/Tm2/mys/Klc/hep/Rac1/Cdc42/Dp/Rac2/Mlp84B/CanB2/Lis-1/lama/CG13366/DAAM/Syp/mask/Nedd4/C3G/rhea/Bsg/RanBPM/cic/hts/how/smt3/tn/Zasp52/slmb	40	1.45148	0.537526	1.50066
bp	GO:1990138	neuron projection extension	21/1637	21	1637	48/6356	48	6356	0.00498038	0.0315744	0.0243683	bsk/Lar/dnc/DCTN1-p150/mle/hep/Rac1/Cdc42/shot/Rab5/DAAM/Fmr1/Abp1/atl/Ythdf/SCAR/Liprin-alpha/kuz/Atg1/Nrg/Frl	21	1.69869	0.76442	1.50066
bp	GO:0014065	phosphatidylinositol 3-kinase signaling	11/1637	11	1637	20/6356	20	6356	0.00498764	0.0315744	0.0243683	Cul1/Pi3K21B/Pten/Lnk/spidey/Atg18a/dj-1beta/PIP4K/step/Atg1/Ptp61F	11	2.13549	1.09457	1.50066
bp	GO:0016198	axon choice point recognition	11/1637	11	1637	20/6356	20	6356	0.00498764	0.0315744	0.0243683	Galphaq/eIF2beta/Rac1/fra/shot/Trim9/kra/beta-Spec/alpha-Spec/Nedd4/Sac1	11	2.13549	1.09457	1.50066
bp	GO:0016199	axon midline choice point recognition	11/1637	11	1637	20/6356	20	6356	0.00498764	0.0315744	0.0243683	Galphaq/eIF2beta/Rac1/fra/shot/Trim9/kra/beta-Spec/alpha-Spec/Nedd4/Sac1	11	2.13549	1.09457	1.50066
bp	GO:0014066	regulation of phosphatidylinositol 3-kinase signaling	9/1637	9	1637	15/6356	15	6356	0.00515409	0.0324916	0.0250762	Cul1/Pten/Lnk/spidey/Atg18a/PIP4K/step/Atg1/Ptp61F	9	2.32963	1.2201	1.48823
bp	GO:0031398	positive regulation of protein ubiquitination	9/1637	9	1637	15/6356	15	6356	0.00515409	0.0324916	0.0250762	Diap2/Cul1/Rack1/CG4911/SCCRO/SCCRO4/Ndfip/Diap1/fzr	9	2.32963	1.2201	1.48823
bp	GO:0045167	asymmetric protein localization involved in cell fate determination	9/1637	9	1637	15/6356	15	6356	0.00515409	0.0324916	0.0250762	Galphai/dlg1/l(2)gl/stau/jar/Klp10A/pins/aPKC/Patronin	9	2.32963	1.2201	1.48823
bp	GO:0000278	mitotic cell cycle	121/1637	121	1637	384/6356	384	6356	0.00528323	0.0330714	0.0255237	Act5C/Act57B/Act79B/Act87E/bru1/awd/ben/brm/csw/DCTN1-p150/dlg1/eIF4A/l(2)gl/Lam/RpS3/pum/rl/sgg/shi/sqh/Su(var)205/alphaTub84B/alphaTub84D/betaTub85D/Pp1-87B/mts/Hrb87F/B52/RpII15/tws/14-3-3zeta/Psc/Eip63E/Dsor1/Arf79F/eff/jar/Moe/tsr/Arp1/PhKgamma/ctp/Dp/Cdc27/pnut/Mtor/Rho1/Rpn10/Lis-1/Pitslre/14-3-3epsilon/Ran/Pkn/chb/Sin3A/SmD3/Pp4-19C/eIF4G1/Ocrl/SkpA/Sbf/Rok/Eb1/CCT6/msps/CG3530/Fmr1/REG/e…	121	1.22346	0.290966	1.48055
bp	GO:0006102	isocitrate metabolic process	5/1637	5	1637	6356-06-01	6	6356	0.00531923	0.0330714	0.0255237	Idh/Idh3a/Idh3b/CG5028/CG32026	5	3.23559	1.69403	1.48055
bp	GO:0031038	myosin II filament organization	5/1637	5	1637	6356-06-01	6	6356	0.00531923	0.0330714	0.0255237	cta/Gbeta13F/sqh/Ggamma1/RhoGEF2	5	3.23559	1.69403	1.48055
bp	GO:0034334	adherens junction maintenance	5/1637	5	1637	6356-06-01	6	6356	0.00531923	0.0330714	0.0255237	shi/Rho1/Rab11/p120ctn/Csk	5	3.23559	1.69403	1.48055
bp	GO:0043903	regulation of biological process involved in symbiotic interaction	5/1637	5	1637	6356-06-01	6	6356	0.00531923	0.0330714	0.0255237	Sar1/Vps2/Sec61alpha/Rab1/TER94	5	3.23559	1.69403	1.48055
bp	GO:0046596	regulation of viral entry into host cell	5/1637	5	1637	6356-06-01	6	6356	0.00531923	0.0330714	0.0255237	Sar1/Vps2/Sec61alpha/Rab1/TER94	5	3.23559	1.69403	1.48055
bp	GO:0050686	negative regulation of mRNA processing	5/1637	5	1637	6356-06-01	6	6356	0.00531923	0.0330714	0.0255237	swm/Psi/snRNP-U1-70K/Nab2/Fmr1	5	3.23559	1.69403	1.48055
bp	GO:0052372	modulation by symbiont of entry into host	5/1637	5	1637	6356-06-01	6	6356	0.00531923	0.0330714	0.0255237	Sar1/Vps2/Sec61alpha/Rab1/TER94	5	3.23559	1.69403	1.48055
bp	GO:0061883	clathrin-dependent endocytosis involved in vitellogenesis	5/1637	5	1637	6356-06-01	6	6356	0.00531923	0.0330714	0.0255237	shi/Rab5/Lis-1/Rab7/EndoB	5	3.23559	1.69403	1.48055
bp	GO:0150008	bulk synaptic vesicle endocytosis	5/1637	5	1637	6356-06-01	6	6356	0.00531923	0.0330714	0.0255237	shi/Dap160/Synj/stmA/fwe	5	3.23559	1.69403	1.48055
bp	GO:0072657	protein localization to membrane	53/1637	53	1637	150/6356	150	6356	0.00539083	0.0334705	0.0258317	arm/dlg1/shi/nmd/Cdc42/Arf79F/cora/CG10939/Sec61beta/Trp1/Rab2/Rab10/Rab11/Vsp37A/Past1/KrT95D/Flo1/alphaCOP/Crag/Tim8/Sec61gamma/Rab35/Tsp26A/Pex19/Sgt/TM9SF2/CG1598/Tom7/CG8860/Vps35/Herc4/mge/Sec63/Srp9/Pex3/CG11753/Srp14/Sar1/Nrx-1/CG5447/Sec61alpha/stmA/Bsg/aPKC/Sec23/Sec24CD/scrib/Flo2/smt3/Nsf2/sau/dop/Rab1	53	1.37189	0.456167	1.47534
bp	GO:0006582	melanin metabolic process	15/1637	15	1637	31/6356	31	6356	0.00544962	0.0335133	0.0258647	bsk/DCTN1-p150/hep/Rac1/Cdc42/Rac2/Rho1/Pten/Eb1/Uba2/Zir/Dhc64C/aPKC/Flo2/Nrg	15	1.87873	0.909759	1.47478
bp	GO:0007112	male meiosis cytokinesis	15/1637	15	1637	31/6356	31	6356	0.00544962	0.0335133	0.0258647	hyd/Lam/fwd/Arf79F/LamC/Syx5/Arf51F/Rab11/alphaCOP/gammaCOP/Synd/pAbp/sau/vib/Rab1	15	1.87873	0.909759	1.47478
bp	GO:0035006	melanization defense response	15/1637	15	1637	31/6356	31	6356	0.00544962	0.0335133	0.0258647	bsk/DCTN1-p150/hep/Rac1/Cdc42/Rac2/Rho1/Pten/Eb1/Uba2/Zir/Dhc64C/aPKC/Flo2/Nrg	15	1.87873	0.909759	1.47478
bp	GO:0045214	sarcomere organization	15/1637	15	1637	31/6356	31	6356	0.00544962	0.0335133	0.0258647	bru1/Actn/if/Tm2/mys/Mlp84B/CanB2/CG13366/DAAM/mask/C3G/rhea/Bsg/hts/how	15	1.87873	0.909759	1.47478
bp	GO:0051647	nucleus localization	15/1637	15	1637	31/6356	31	6356	0.00544962	0.0335133	0.0258647	BicD/flw/DCTN1-p150/Khc/Lam/sqh/faf/msn/jar/Lis-1/nudC/Rok/nudE/Dhc64C/Bsg	15	1.87873	0.909759	1.47478
bp	GO:0055059	asymmetric neuroblast division	15/1637	15	1637	31/6356	31	6356	0.00544962	0.0335133	0.0258647	eas/Galphai/Gbeta13F/l(2)gl/mts/tws/Ggamma1/Cdc42/Pfdn2/flfl/par-6/msps/pins/aPKC/mgr	15	1.87873	0.909759	1.47478
bp	GO:1905037	autophagosome organization	15/1637	15	1637	31/6356	31	6356	0.00544962	0.0335133	0.0258647	Rack1/Atg101/Atg18b/Synj/Atg18a/Atg3/Atg17/EndoA/Atg16/bchs/Atg8a/l(3)76BDm/Atg1/Atg13/Rab1	15	1.87873	0.909759	1.47478
bp	GO:0002252	immune effector process	31/1637	31	1637	79/6356	79	6356	0.00561626	0.0344912	0.0266194	cact/DCTN1-p150/Parp/Rac1/Cdc42/Arf79F/Rac2/Diap2/Cul1/Pitslre/Pli/SkpA/Pten/Eb1/Spt6/Uba2/Ntf-2/Usp2/Zir/asrij/Herc4/puf/alpha-Man-Ia/Dhc64C/aPKC/Gprk2/Flo2/smt3/Nrg/Doa/slmb	31	1.5236	0.60748	1.46229
bp	GO:0042058	regulation of epidermal growth factor receptor signaling pathway	16/1637	16	1637	34/6356	34	6356	0.00583411	0.0355393	0.0274283	Fas2/dlg1/pum/RasGAP1/Gug/sty/Usp47/Cbl/Mvb12/Mkp3/Sulf1/step/Src64B/hppy/Ptp61F/Vps4	16	1.82716	0.869602	1.44929
bp	GO:0046579	positive regulation of Ras protein signal transduction	16/1637	16	1637	34/6356	34	6356	0.00583411	0.0355393	0.0274283	Pp1-87B/14-3-3zeta/14-3-3epsilon/RhoGEF2/trio/RhoGAP1A/siz/Sur-8/Slmap/Cka/Efa6/step/Mob4/CG43658/Hmgcr/smt3	16	1.82716	0.869602	1.44929
bp	GO:0051057	positive regulation of small GTPase mediated signal transduction	16/1637	16	1637	34/6356	34	6356	0.00583411	0.0355393	0.0274283	Pp1-87B/14-3-3zeta/14-3-3epsilon/RhoGEF2/trio/RhoGAP1A/siz/Sur-8/Slmap/Cka/Efa6/step/Mob4/CG43658/Hmgcr/smt3	16	1.82716	0.869602	1.44929
bp	GO:0055057	neuroblast division	16/1637	16	1637	34/6356	34	6356	0.00583411	0.0355393	0.0274283	eas/Galphai/Gbeta13F/l(2)gl/mts/tws/Ggamma1/Cdc42/Pfdn2/jar/flfl/par-6/msps/pins/aPKC/mgr	16	1.82716	0.869602	1.44929
bp	GO:0070997	neuron death	16/1637	16	1637	34/6356	34	6356	0.00583411	0.0355393	0.0274283	Appl/RpS3/Akt1/Aldh/RpL14/TBPH/Tip60/msk/Debcl/Pink1/htk/pix/futsch/fwe/pAbp/TER94	16	1.82716	0.869602	1.44929
bp	GO:1901184	regulation of ERBB signaling pathway	16/1637	16	1637	34/6356	34	6356	0.00583411	0.0355393	0.0274283	Fas2/dlg1/pum/RasGAP1/Gug/sty/Usp47/Cbl/Mvb12/Mkp3/Sulf1/step/Src64B/hppy/Ptp61F/Vps4	16	1.82716	0.869602	1.44929
bp	GO:0022402	cell cycle process	137/1637	137	1637	442/6356	442	6356	0.00592498	0.0360443	0.0278181	Act5C/Act57B/Act79B/Act87E/bru1/brm/Cam/flw/Galphai/DCTN1-p150/Hsp83/Khc/dlg1/ifc/Arpc1/l(2)gl/hyd/Lam/sgg/shi/spir/sqh/sw/Pp1-87B/mts/fwd/Ubc6/B52/His3.3B/tws/Eip63E/Dsor1/Arf79F/LamC/eff/jar/PR-Set7/Moe/Syx5/Sep1/tsr/PhKgamma/ctp/dhd/Pp2B-14D/Cdc27/nuf/pnut/Arf51F/Mtor/Rho1/His3.3B/Rpn10/Cul1/Lis-1/Rab11/14-3-3epsilon/Ran/emb/Pkn/chb/RhoGEF2/Ocrl/SkpA/alphaCOP/Rok/par-6/Eb1/CCT6/wdb/Tnks/msps/g…	137	1.20347	0.267194	1.44316
bp	GO:0098609	cell-cell adhesion	29/1637	29	1637	73/6356	73	6356	0.00593515	0.0360576	0.0278283	arm/by/Lar/Fas2/if/dlg1/Rap1/mys/alpha-Cat/Lac/CG10939/fra/Rab4/Flo1/Timp/Cont/Cals/rhea/p120ctn/par-1/Bsg/RanBPM/Sec23/Sec24CD/pyd/Src64B/scrib/Nrg/Girdin	29	1.54245	0.625221	1.443
bp	GO:0051093	negative regulation of developmental process	57/1637	57	1637	164/6356	164	6356	0.00595875	0.0361524	0.0279015	brm/cact/ena/Fas2/Galphao/dlg1/l(2)gl/Ras85D/sgg/mts/RasGAP1/Galphaq/zfh1/tws/Rox8/hdc/Akt1/Spn/Snr1/sty/HDAC1/fry/14-3-3epsilon/lig/Fak/SkpA/TBPH/Pten/lqf/Fmr1/Pink1/hiw/Tao/Rchy1/Git/Ntan1/Cip4/TSG101/foxo/Syp/Ythdf/dj-1beta/ago/Fsn/mask/alph/Mob2/Mob4/Diap1/Csk/cic/Src64B/scrib/Bruce/unc-104/Syx7/slmb	57	1.34948	0.432403	1.44186
bp	GO:0010821	regulation of mitochondrion organization	17/1637	17	1637	37/6356	37	6356	0.00613123	0.0370002	0.0285558	Gs1/sesB/Sod1/Sod2/mRpL12/Cdk4/Drp1/Marf/Pink1/Miga/Mics1/Miro/Fis1/ago/mask/SREBP/larp	17	1.78395	0.835074	1.4318
bp	GO:0035315	hair cell differentiation	17/1637	17	1637	37/6356	37	6356	0.00613123	0.0370002	0.0285558	Galphao/sn/sqh/Rap1/Mbs/Rac1/Cdc42/cora/tsr/Rho1/fry/Rok/Cip4/ATP6AP2/par-1/scrib/LIMK1	17	1.78395	0.835074	1.4318
bp	GO:0035316	non-sensory hair organization	17/1637	17	1637	37/6356	37	6356	0.00613123	0.0370002	0.0285558	Galphao/sn/sqh/Rap1/Mbs/Rac1/Cdc42/cora/tsr/Rho1/fry/Rok/Cip4/ATP6AP2/par-1/scrib/LIMK1	17	1.78395	0.835074	1.4318
bp	GO:0035317	imaginal disc-derived wing hair organization	17/1637	17	1637	37/6356	37	6356	0.00613123	0.0370002	0.0285558	Galphao/sn/sqh/Rap1/Mbs/Rac1/Cdc42/cora/tsr/Rho1/fry/Rok/Cip4/ATP6AP2/par-1/scrib/LIMK1	17	1.78395	0.835074	1.4318
bp	GO:0048193	Golgi vesicle transport	50/1637	50	1637	141/6356	141	6356	0.00623741	0.0375908	0.0290116	cni/g/spir/Arf79F/Syx5/Rab2/Rab11/Rab14/Rab6/Sec13/alphaCOP/Crag/Madm/gammaCOP/deltaCOP/CHOp24/AP-1gamma/p24-1/Snx1/PAPLA1/Yip1d1/Sec31/Sec24AB/Golgin245/CG13887/ergic53/CG5946/ArfGAP3/CG11753/GCC185/Snx3/Sar1/CG5447/zetaCOP/bai/CG31729/eca/alphaSnap/l(3)76BDm/Sec22/Ykt6/Bet3/Sec23/Sec24CD/Slh/Nsf2/Snap24/KdelR/sau/Rab1	50	1.37685	0.46137	1.42492
bp	GO:0030334	regulation of cell migration	26/1637	26	1637	64/6356	64	6356	0.0063473	0.0382021	0.0294834	bsk/ena/sqh/mys/Hrb27C/hep/Rac1/Akt1/htl/msn/fra/Rho1/Cbl/Sin3A/Pten/Stam/Uev1A/Kat60/kuz/Diap1/par-1/Evi5/kis/slmb/Rap2l/Rab1	26	1.57735	0.657505	1.41791
bp	GO:0051172	negative regulation of nitrogen compound metabolic process	115/1637	115	1637	365/6356	365	6356	0.00648668	0.0389891	0.0300908	bru1/arm/ash2/E(bx)/EcR/emc/gro/Hrb98DE/Hsf/stc/swm/l(2)gl/dco/hyd/pho/pum/Scm/sgg/shi/Su(var)205/mts/ct/me31B/zfh1/fs(1)h/Hrb27C/orb/Pabp2/gcl/Gug/heph/msi/twin/Mtor/sty/Psi/Diap2/HDAC1/Usp47/snRNP-U1-70K/sktl/Rga/Max/Cbl/CtBP/Rack1/eIF3h/Pka-R2/Sin3A/Bin1/TBPH/Timp/Tip60/CG14812/par-6/Pten/wdb/Nulp1/MBD-like/I-2/Nab2/ics/Fmr1/Pink1/spidey/Pdcd4/CG3662/CG5001/papi/Daxx/d4/Not3/CG17019/PAN3/Srp9/…	115	1.22332	0.290802	1.40906
bp	GO:1901889	negative regulation of cell junction assembly	19/1637	19	1637	43/6356	43	6356	0.00650306	0.0390356	0.0301267	ena/Galphao/sgg/Akt1/Spn/Fak/SkpA/TBPH/Pten/Fmr1/hiw/Tao/Cip4/Syp/Fsn/Mob2/Mob4/Src64B/unc-104	19	1.71562	0.778728	1.40854
bp	GO:0006397	mRNA processing	91/1637	91	1637	281/6356	281	6356	0.00654887	0.0392585	0.0302987	bru1/Hrb98DE/eIF4A/swm/mle/Rm62/su(f)/su(w[a])/nonA/Hrb87F/B52/Hrb27C/orb/Pabp2/Rox8/Ref1/heph/Cdc27/Hel25E/Psi/hrg/snRNP-U1-70K/U2af38/yps/qkr58E-3/qkr58E-1/SmD3/Bin1/SF1/CG7028/Ythdc1/Nab2/CG4119/hfp/Fmr1/REG/CG3198/Rbp1-like/CG3436/CG4887/CG4896/tho2/CG3542/Sf3b2/Caper/CG6686/CG10333/Ars2/CG12343/thoc7/Srrm234/PAN3/Cpsf6/Cpsf5/Tdrd3/CG7564/barc/CG2926/CG1965/Son/Syp/Saf-B/Moca-cyp/CG1646/CG174…	91	1.25739	0.330433	1.40607
bp	GO:0008544	epidermis development	20/1637	20	1637	46/6356	46	6356	0.00659686	0.0394415	0.03044	EcR/Galphao/l(2)gl/sn/sqh/Rap1/Mbs/Rac1/Cdc42/cora/tsr/Rho1/fry/Rok/Cip4/ATP6AP2/cno/par-1/scrib/LIMK1	20	1.68814	0.755431	1.40405
bp	GO:0009895	negative regulation of catabolic process	20/1637	20	1637	46/6356	46	6356	0.00659686	0.0394415	0.03044	Raf/Ras85D/rl/sesB/Akt1/Sec61beta/Usp47/eIF3h/Timp/wcy/Sec61gamma/Nup44A/BI-1/schlank/Rheb/mask/Sec61alpha/mbf1/CkIIalpha/Bruce	20	1.68814	0.755431	1.40405
bp	GO:0016079	synaptic vesicle exocytosis	23/1637	23	1637	55/6356	55	6356	0.00660835	0.0394581	0.0304527	BicD/Chc/Syb/Csp/Syt1/Rop/Syn/Rap1/Snap25/Syx5/nSyb/Syt4/Vap33/Syngr/Syx8/Scamp/cpx/Cadps/stmA/alphaSnap/Nsf2/Snap24/Syx7	23	1.62368	0.699267	1.40386
bp	GO:0007635	chemosensory behavior	21/1637	21	1637	49/6356	49	6356	0.00664078	0.0395567	0.0305289	Pka-C1/dnc/Fas2/sgg/shi/Pp1-87B/me31B/Syn/drk/Ggamma1/Calr/Fmr1/aru/Prps/sra/gish/futsch/mnb/Pka-R1/scrib/rg	21	1.66402	0.734672	1.40278
bp	GO:2000243	positive regulation of reproductive process	22/1637	22	1637	52/6356	52	6356	0.00664238	0.0395567	0.0305289	bsk/sqh/Hrb27C/hep/Rac1/Akt1/Dp/Cul1/Cbl/SkpA/Mkrn1/CG9784/CG6805/Adi1/kuz/Diap1/par-1/Atg1/Atg13/didum/kis/slmb	22	1.64269	0.716057	1.40278
bp	GO:0010507	negative regulation of autophagy	13/1637	13	1637	26/6356	26	6356	0.00673034	0.0399643	0.0308435	Raf/Ras85D/rl/sesB/Sec61beta/wcy/Sec61gamma/Nup44A/BI-1/Rheb/mask/Sec61alpha/Bruce	13	1.94136	0.957065	1.39833
bp	GO:0003382	epithelial cell morphogenesis	10/1637	10	1637	18/6356	18	6356	0.00673735	0.0399643	0.0308435	cta/ena/sgg/sqh/alpha-Cat/RhoGEF2/Rok/Rab35/aPKC/Gprk2	10	2.15706	1.10907	1.39833
bp	GO:0007317	regulation of pole plasm oskar mRNA localization	10/1637	10	1637	18/6356	18	6356	0.00673735	0.0399643	0.0308435	bic/Pka-C1/Khc/stau/Syt1/Rop/Rab11/par-1/didum/TER94	10	2.15706	1.10907	1.39833
bp	GO:0001709	cell fate determination	37/1637	37	1637	99/6356	99	6356	0.00677397	0.0401289	0.0309705	arm/BicD/Galphai/DCTN1-p150/dlg1/l(2)gl/Ras85D/stau/svp/14-3-3zeta/gcl/htl/jar/msi/nuf/shot/Lis-1/Rab11/14-3-3epsilon/CtBP/Sara/Pten/Fmr1/Klp10A/cpa/nudE/pins/alpha-Spec/kuz/par-1/Cul3/Dhc64C/aPKC/Patronin/hts/how/da	37	1.45111	0.537162	1.39654
bp	GO:0045501	regulation of sevenless signaling pathway	8/1637	8	1637	13/6356	13	6356	0.00681625	0.0402212	0.0310417	Dab/RasGAP1/Rap1/Usp47/mask/alph/Src64B/PDZ-GEF	8	2.38936	1.25663	1.39554
bp	GO:0046958	nonassociative learning	8/1637	8	1637	13/6356	13	6356	0.00681625	0.0402212	0.0310417	dnc/eas/sgg/me31B/Fmr1/wcy/BOD1/G9a	8	2.38936	1.25663	1.39554
bp	GO:0090162	establishment of epithelial cell polarity	8/1637	8	1637	13/6356	13	6356	0.00681625	0.0402212	0.0310417	DCTN1-p150/l(2)gl/sgg/mts/Dhc64C/aPKC/scrib/slmb	8	2.38936	1.25663	1.39554
bp	GO:0032101	regulation of response to external stimulus	62/1637	62	1637	182/6356	182	6356	0.00701764	0.0413556	0.0319172	brm/cact/Cam/E(bx)/Jra/dlg1/Pp1alpha-96A/rdgB/Rm62/Su(var)2-10/me31B/Galphaq/GlyP/faf/Parp/Rac1/Arf79F/Akt1/htl/mtd/Diap2/Rala/Cul1/wun/Pitslre/Pli/SkpA/Crag/Pten/Spt6/Uba2/Ntf-2/Usp2/Npc2a/CYLD/CG10333/TM9SF2/Sec31/asrij/Herc4/Atg18a/trbd/foxo/atl/puf/krz/G9a/CG32795/Rheb/LRP1/EMRE/akirin/mmy/Gprk1/rdgA/Gprk2/smt3/Doa/Ubc7/Dsp1/slmb/Camta	62	1.32268	0.403466	1.38347
bp	GO:0098660	inorganic ion transmembrane transport	59/1637	59	1637	172/6356	172	6356	0.00714239	0.0420359	0.0324423	Atpalpha/porin/Vha55/Itpr/ATPsynG/sun/nrv1/nrv2/ATPsynCF6/ATPsynD/ATPsynO/ATPsynB/Vha36-1/foi/Mpcp2/VhaSFD/aralar1/VhaPPA1-1/VhaM9.7-b/VhaM9.7-c/Vha100-2/Vha100-1/Nhe3/CG1824/ND-20/MICU1/nrv3/Mpcp1/levy/ATPsynF/VhaM9.7-a/Ncc69/ClC-c/ATP6AP2/ATPsynE/mfrn/CG1907/Gat/NKCC/ND-MLRQ/SPoCk/EMRE/Sec61alpha/Nedd4/PMCA/CG42542/NaPi-III/fwe/Vha14-1/VhaAC45/Vha16-1/SERCA/Vha68-2/Vha68-1/zyd/Vha26/Vha13/Letm1…	59	1.33186	0.413443	1.37638
bp	GO:0051961	negative regulation of nervous system development	30/1637	30	1637	77/6356	77	6356	0.00718558	0.0422352	0.032596	brm/ena/Galphao/l(2)gl/sgg/mts/tws/hdc/Akt1/Spn/Snr1/HDAC1/Fak/SkpA/TBPH/Fmr1/hiw/Tao/Rchy1/Ntan1/Cip4/Syp/Ythdf/ago/Fsn/Mob2/Mob4/Src64B/unc-104/slmb	30	1.51275	0.597169	1.37433
bp	GO:0019637	organophosphate metabolic process	109/1637	109	1637	345/6356	345	6356	0.00723983	0.0424988	0.0327995	Gart/Ald1/Argk/awd/eas/Eno/Gapdh1/Gapdh2/Gpdh1/Hex-A/Pfk/Pgi/ras/rdgB/sesB/fwd/Pgd/ATPsynbeta/Cds/Hmgs/ATPsynG/blw/AcCoAS/sun/Pglym78/CG2846/lama/wun/ATPsynCF6/ATPsynD/ATPsynO/sktl/ATPsynB/ATPsyngamma/ATPCL/Paics/Pi3K21B/scu/Gpo1/Adk1/Taldo/Ocrl/Inos/Pten/Pisd/Taz/nes/Agpat2/l(1)G0196/AdSS/Pdha/ATPsyndelta/TMS1/Ack/CG3530/Dak1/Vap33/Agpat1/Pis/CG3632/CG9784/HINT1/CG2818/frj/CG2201/puml/CG6145/CG8…	109	1.22671	0.294797	1.37162
bp	GO:0006165	nucleoside diphosphate phosphorylation	14/1637	14	1637	29/6356	29	6356	0.00736399	0.0431156	0.0332755	Ald1/awd/Eno/Gapdh1/Gapdh2/Hex-A/Pfk/Pgi/Pglym78/Adk1/Tpi/Pgk/tn/PyK	14	1.87441	0.906439	1.36537
bp	GO:0048814	regulation of dendrite morphogenesis	14/1637	14	1637	29/6356	29	6356	0.00736399	0.0431156	0.0332755	Rac1/Lis-1/fry/nudC/Fmr1/Dlic/nudE/Abp1/Sar1/G9a/Nedd4/Sec23/unc-104/Rab1	14	1.87441	0.906439	1.36537
bp	GO:0019220	regulation of phosphate metabolic process	52/1637	52	1637	149/6356	149	6356	0.00765485	0.0447028	0.0345004	ash2/CkIIbeta/l(2)gl/dco/sesB/sgg/shi/mts/Rac1/Cdc42/Cds/htl/Rho1/sty/fry/sktl/Cbl/Rack1/Pi3K21B/Pka-R2/Dap160/Rok/par-6/Pten/wdb/Ankle2/I-2/ics/CDK2AP1/CG17124/CycY/PPP1R15/Slik/mri/fmt/MYPT-75D/elm/Atg17/Tctp/Ccm3/CycG/Ddr/CG40191/endos/step/Pka-R1/Mob2/par-1/Atg13/SNF4Agamma/smt3/tn	52	1.35504	0.438336	1.34967
bp	GO:0051174	regulation of phosphorus metabolic process	52/1637	52	1637	149/6356	149	6356	0.00765485	0.0447028	0.0345004	ash2/CkIIbeta/l(2)gl/dco/sesB/sgg/shi/mts/Rac1/Cdc42/Cds/htl/Rho1/sty/fry/sktl/Cbl/Rack1/Pi3K21B/Pka-R2/Dap160/Rok/par-6/Pten/wdb/Ankle2/I-2/ics/CDK2AP1/CG17124/CycY/PPP1R15/Slik/mri/fmt/MYPT-75D/elm/Atg17/Tctp/Ccm3/CycG/Ddr/CG40191/endos/step/Pka-R1/Mob2/par-1/Atg13/SNF4Agamma/smt3/tn	52	1.35504	0.438336	1.34967
bp	GO:1901615	organic hydroxy compound metabolic process	45/1637	45	1637	126/6356	126	6356	0.00793854	0.0462996	0.0357329	bsk/DCTN1-p150/Gpdh1/Idh/pr/hep/woc/Rac1/Cdc42/Fdh/Rac2/Rho1/scu/Gpo1/Ocrl/Npc1a/Pcd/Inos/Pten/Eb1/l(1)G0196/Idh3a/Uba2/Marf/CG9784/Zir/CG6870/CG6805/CG10082/Synj/Aps/CG17029/CG17027/tzn/Idh3b/CG5028/dj-1beta/CG32026/Tpi/5PtaseI/Dhc64C/aPKC/Hmgcr/Flo2/Nrg	45	1.38668	0.471638	1.33442
bp	GO:0051129	negative regulation of cellular component organization	48/1637	48	1637	136/6356	136	6356	0.00803023	0.046774	0.036099	ena/Galphao/sesB/sgg/Gel/Rac1/Akt1/Spn/cpb/shot/Mtor/HDAC1/fry/14-3-3epsilon/Fak/SkpA/TBPH/Pten/Fmr1/GMF/Pink1/hiw/Tao/BuGZ/cpa/Cip4/Mics1/RhoGAP92B/Syp/Ythdf/PIP4K/Fsn/mask/Efa6/CG31715/tmod/beta-Spec/alpha-Spec/gish/Mob2/Mob4/pds5/Mi-2/pyd/Src64B/Patronin/unc-104/Dsp1	48	1.37037	0.454564	1.33
bp	GO:0051402	neuron apoptotic process	11/1637	11	1637	21/6356	21	6356	0.00806636	0.0468637	0.0361682	RpS3/RpL14/TBPH/Tip60/msk/Debcl/Pink1/pix/futsch/fwe/TER94	11	2.0338	1.02418	1.32916
bp	GO:0071711	basement membrane organization	11/1637	11	1637	21/6356	21	6356	0.00806636	0.0468637	0.0361682	hep/Rab10/sktl/Crag/Timp/Pten/SPARC/Pis/Sec23/Sec24CD/Pi4KIIIalpha	11	2.0338	1.02418	1.32916
bp	GO:0042067	establishment of ommatidial planar polarity	16/1637	16	1637	35/6356	35	6356	0.00822245	0.0476817	0.0367995	Jra/Ras85D/svp/Rap1/hop/Cdc42/tsr/nmo/sty/Rala/rin/Rok/msk/cno/scrib/Frl	16	1.77495	0.827782	1.32165
bp	GO:0048588	developmental cell growth	25/1637	25	1637	62/6356	62	6356	0.00822825	0.0476817	0.0367995	bsk/Pka-C1/Lar/dnc/DCTN1-p150/mle/hep/Rac1/Cdc42/htl/poe/shot/Rab5/DAAM/Fmr1/Abp1/jagn/atl/Ythdf/SCAR/Liprin-alpha/kuz/Atg1/Nrg/Frl	25	1.56561	0.646725	1.32165
bp	GO:0019730	antimicrobial humoral response	24/1637	24	1637	59/6356	59	6356	0.00839515	0.0485244	0.0374499	bsk/cact/Jra/Parp/hep/Arf79F/Mef2/Diap2/Cul1/Pitslre/Pli/SkpA/Spt6/Uba2/Ntf-2/Usp2/asrij/Herc4/puf/Gprk2/smt3/Doa/Dsp1/slmb	24	1.57941	0.659384	1.31404
bp	GO:0045055	regulated exocytosis	24/1637	24	1637	59/6356	59	6356	0.00839515	0.0485244	0.0374499	BicD/Chc/Syb/Csp/Syt1/Rop/Syn/Rap1/Snap25/Syx5/nSyb/Syt4/Vap33/Syngr/Syx8/Scamp/cpx/CG31475/Cadps/stmA/alphaSnap/Nsf2/Snap24/Syx7	24	1.57941	0.659384	1.31404
bp	GO:0009913	epidermal cell differentiation	17/1637	17	1637	38/6356	38	6356	0.00848106	0.0488959	0.0377366	Galphao/sn/sqh/Rap1/Mbs/Rac1/Cdc42/cora/tsr/Rho1/fry/Rok/Cip4/ATP6AP2/par-1/scrib/LIMK1	17	1.737	0.7966	1.31073
bp	GO:0046532	regulation of photoreceptor cell differentiation	17/1637	17	1637	38/6356	38	6356	0.00848106	0.0488959	0.0377366	csw/Dab/Raf/Ras85D/rl/RasGAP1/Rap1/Mbs/eff/BRWD3/sty/Usp47/mask/alph/Src64B/pAbp/PDZ-GEF	17	1.737	0.7966	1.31073
bp	GO:0045859	regulation of protein kinase activity	23/1637	23	1637	56/6356	56	6356	0.00853809	0.049162	0.037942	l(2)gl/sgg/Rac1/Cdc42/Rho1/sty/fry/Cbl/Pka-R2/Dap160/par-6/Pten/ics/CycY/Atg17/Ccm3/CycG/CG40191/step/Pka-R1/Atg13/SNF4Agamma/smt3	23	1.59469	0.673272	1.30837
bp	GO:0001894	tissue homeostasis	20/1637	20	1637	47/6356	47	6356	0.0087588	0.0503687	0.0388733	if/Atpalpha/sqh/mys/Lac/CG10939/Moe/tsr/Vps25/Miga/Tao/Mkp3/M6/Atg17/Atg16/rhea/Atg1/Atg13/rdgA/Csk	20	1.65222	0.724404	1.29784
bp	GO:0035282	segmentation	60/1637	60	1637	177/6356	177	6356	0.0088845	0.0508958	0.0392801	arm/bic/Pka-C1/Chc/cni/csw/Hsp83/hth/Khc/dlg1/l(2)gl/Raf/pum/Ras85D/rl/sgg/spir/stau/Tm1/Syt1/RasGAP1/Rop/fs(1)h/Hrb27C/hop/orb/Dsor1/Gug/fng/Moe/tsr/Rab11/Rab6/HDAC1/Cdk4/dos/Vps25/SmD3/tapas/msps/SoxN/Mkrn1/papi/btz/glo/par-1/didum/sgl/aPKC/cic/Acsl/scrib/sqd/rdx/Doa/kis/rump/Dsp1/Ge-1/TER94	60	1.31617	0.39635	1.29332
bp	GO:0000022	mitotic spindle elongation	7/1637	7	1637	6356-11-01	11	6356	0.00895181	0.0508958	0.0392801	DCTN1-p150/Moe/Mtor/chb/Rok/Eb1/msps	7	2.47082	1.30499	1.29332
bp	GO:0003383	apical constriction	7/1637	7	1637	6356-11-01	11	6356	0.00895181	0.0508958	0.0392801	cta/sqh/alpha-Cat/RhoGEF2/Rok/Rab35/Gprk2	7	2.47082	1.30499	1.29332
bp	GO:0007318	pole plasm protein localization	7/1637	7	1637	6356-11-01	11	6356	0.00895181	0.0508958	0.0392801	bic/dlg1/stau/Moe/btz/par-1/scrib	7	2.47082	1.30499	1.29332
bp	GO:0046426	negative regulation of receptor signaling pathway via JAK-STAT	7/1637	7	1637	6356-11-01	11	6356	0.00895181	0.0508958	0.0392801	E(bx)/Su(var)2-10/lig/EloB/CG30423/EloC/Ptp61F	7	2.47082	1.30499	1.29332
bp	GO:0050775	positive regulation of dendrite morphogenesis	7/1637	7	1637	6356-11-01	11	6356	0.00895181	0.0508958	0.0392801	nudC/nudE/Abp1/Sar1/G9a/Sec23/Rab1	7	2.47082	1.30499	1.29332
bp	GO:0072350	tricarboxylic acid metabolic process	7/1637	7	1637	6356-11-01	11	6356	0.00895181	0.0508958	0.0392801	Idh/ATPCL/Idh3a/Idh3b/CG5028/CG32026/kdn	7	2.47082	1.30499	1.29332
bp	GO:1902745	positive regulation of lamellipodium organization	7/1637	7	1637	6356-11-01	11	6356	0.00895181	0.0508958	0.0392801	hep/Cdc42/par-6/SCAR/HSPC300/aPKC/Arp3	7	2.47082	1.30499	1.29332
bp	GO:1904893	negative regulation of receptor signaling pathway via STAT	7/1637	7	1637	6356-11-01	11	6356	0.00895181	0.0508958	0.0392801	E(bx)/Su(var)2-10/lig/EloB/CG30423/EloC/Ptp61F	7	2.47082	1.30499	1.29332
bp	GO:0043524	negative regulation of neuron apoptotic process	9/1637	9	1637	16/6356	16	6356	0.00911413	0.0514933	0.0397412	RpS3/RpL14/TBPH/Tip60/msk/Debcl/Pink1/pix/futsch	9	2.18403	1.12699	1.28825
bp	GO:1902742	apoptotic process involved in development	9/1637	9	1637	16/6356	16	6356	0.00911413	0.0514933	0.0397412	mdy/Dp/cathD/Debcl/spin/Atg1/Atg13/Bruce/slmb	9	2.18403	1.12699	1.28825
bp	GO:0006096	glycolytic process	12/1637	12	1637	24/6356	24	6356	0.00913663	0.0514933	0.0397412	Ald1/Eno/Gapdh1/Gapdh2/Hex-A/Pfk/Pgi/Pglym78/Tpi/Pgk/tn/PyK	12	1.94136	0.957065	1.28825
bp	GO:0006757	ATP generation from ADP	12/1637	12	1637	24/6356	24	6356	0.00913663	0.0514933	0.0397412	Ald1/Eno/Gapdh1/Gapdh2/Hex-A/Pfk/Pgi/Pglym78/Tpi/Pgk/tn/PyK	12	1.94136	0.957065	1.28825
bp	GO:0007097	nuclear migration	12/1637	12	1637	24/6356	24	6356	0.00913663	0.0514933	0.0397412	BicD/flw/DCTN1-p150/Khc/Lam/sqh/faf/msn/Lis-1/nudC/Rok/Dhc64C	12	1.94136	0.957065	1.28825
bp	GO:0045047	protein targeting to ER	12/1637	12	1637	24/6356	24	6356	0.00913663	0.0514933	0.0397412	Sec61beta/Trp1/Sec61gamma/Sgt/CG1598/CG8860/Sec63/Srp9/Srp14/Spase22-23/Spase12/Sec61alpha	12	1.94136	0.957065	1.28825
bp	GO:0045197	establishment or maintenance of epithelial cell apical/basal polarity	12/1637	12	1637	24/6356	24	6356	0.00913663	0.0514933	0.0397412	DCTN1-p150/dlg1/Moe/Rho1/Vps25/par-6/Cont/Dhc64C/aPKC/Csk/scrib/Vps4	12	1.94136	0.957065	1.28825
bp	GO:0034976	response to endoplasmic reticulum stress	29/1637	29	1637	75/6356	75	6356	0.00917677	0.051655	0.039866	Cat/Hsc70-3/eIF2beta/Calr/Mtor/Cnx99A/Xbp1/bgm/Hrd3/Rpt4/Marf/CG8974/Herp/CG9934/Sgt/Atf6/CG9005/ERp60/CG8405/PPP1R15/CG1317/PHGPx/CG7546/BI-1/CG5823/Gp93/CG32276/ReepA/Ubc7	29	1.50132	0.586227	1.28689
bp	GO:0000302	response to reactive oxygen species	13/1637	13	1637	27/6356	27	6356	0.00996873	0.0560431	0.0432526	bsk/Cat/rl/Sod1/Sod2/ND-SGDH/ND-20/Sirup/Sod3/dj-1beta/Jafrac1/NLaz/Pde8	13	1.86945	0.902617	1.25148
bp	GO:0000045	autophagosome assembly	14/1637	14	1637	30/6356	30	6356	0.0105918	0.0592511	0.0457285	Atg101/Atg18b/Synj/Atg18a/Atg3/Atg17/EndoA/Atg16/bchs/Atg8a/l(3)76BDm/Atg1/Atg13/Rab1	14	1.81193	0.857529	1.2273
bp	GO:0008354	germ cell migration	14/1637	14	1637	30/6356	30	6356	0.0105918	0.0592511	0.0457285	opa/pum/zfh1/faf/htl/wun/qm/14-3-3epsilon/foi/nes/oys/Cerk/Jafrac1/Hmgcr	14	1.81193	0.857529	1.2273
bp	GO:0046939	nucleotide phosphorylation	14/1637	14	1637	30/6356	30	6356	0.0105918	0.0592511	0.0457285	Ald1/awd/Eno/Gapdh1/Gapdh2/Hex-A/Pfk/Pgi/Pglym78/Adk1/Tpi/Pgk/tn/PyK	14	1.81193	0.857529	1.2273
bp	GO:0070972	protein localization to endoplasmic reticulum	14/1637	14	1637	30/6356	30	6356	0.0105918	0.0592511	0.0457285	Sec61beta/Trp1/Sec61gamma/Sgt/CG1598/CG8860/CG13887/Sec63/Srp9/Srp14/Spase22-23/Spase12/Sec61alpha/KdelR	14	1.81193	0.857529	1.2273
bp	GO:0007626	locomotory behavior	48/1637	48	1637	138/6356	138	6356	0.010843	0.0605678	0.0467447	ben/CkIIbeta/EcR/Fas2/Gpdh1/Khc/dlg1/dco/Lam/Atpalpha/sgg/Pp1-87B/Syt1/Galphaq/Plc21C/hop/Mbs/Itpr/Rac1/Mef2/Rho1/Rack1/Gpo1/Pka-R2/cyc/TBPH/Eaat1/Eb1/Fmr1/Marf/Pink1/hiw/Cirl/foxo/dj-1beta/krz/G9a/Trim9/Cul3/sxc/cu/SERCA/Hmgcr/CkIIalpha/tn/unc-104/slmb/caz	48	1.35051	0.433503	1.21776
bp	GO:0061351	neural precursor cell proliferation	30/1637	30	1637	79/6356	79	6356	0.010854	0.0605678	0.0467447	brm/eas/Galphai/Gbeta13F/Hsp83/l(2)gl/mts/tws/Ggamma1/Cdc42/Pfdn2/jar/Cdc37/Snr1/Rho1/Lis-1/HDAC1/Dap160/flfl/par-6/msps/Fmr1/SoxN/pins/Rheb/Cka/Mob4/Dhc64C/aPKC/mgr	30	1.47445	0.560175	1.21776
bp	GO:0043068	positive regulation of programmed cell death	22/1637	22	1637	54/6356	54	6356	0.0111257	0.0620078	0.047856	EcR/l(2)gl/RpS3/Sep1/Dp/BRWD3/pnut/Cbl/Pten/Fmr1/Idh3b/Buffy/Atg1/Atg13/fwe/Csk/Mdh2/bel/hppy/rdx/Pak/TER94	22	1.58185	0.661609	1.20755
bp	GO:0007405	neuroblast proliferation	29/1637	29	1637	76/6356	76	6356	0.0112735	0.062754	0.0484319	brm/eas/Galphai/Gbeta13F/Hsp83/l(2)gl/mts/tws/Ggamma1/Cdc42/Pfdn2/jar/Cdc37/Snr1/Rho1/Lis-1/HDAC1/Dap160/flfl/par-6/msps/Fmr1/pins/Rheb/Cka/Mob4/Dhc64C/aPKC/mgr	29	1.48156	0.567118	1.20236
bp	GO:0048871	multicellular organismal homeostasis	21/1637	21	1637	51/6356	51	6356	0.011314	0.0629019	0.048546	if/Atpalpha/sqh/mys/Lac/CG10939/Moe/tsr/Vps25/Miga/Tao/Mkp3/M6/Atg17/mfrn/Atg16/rhea/Atg1/Atg13/rdgA/Csk	21	1.59876	0.676957	1.20134
bp	GO:0031330	negative regulation of cellular catabolic process	19/1637	19	1637	45/6356	45	6356	0.0115457	0.0633557	0.0488964	Raf/Ras85D/rl/sesB/Akt1/Sec61beta/Usp47/eIF3h/Timp/wcy/Sec61gamma/Nup44A/BI-1/Rheb/mask/Sec61alpha/mbf1/CkIIalpha/Bruce	19	1.63937	0.713139	1.19821
bp	GO:0051964	negative regulation of synapse assembly	18/1637	18	1637	42/6356	42	6356	0.0115647	0.0633557	0.0488964	ena/Galphao/sgg/Akt1/Spn/Fak/SkpA/TBPH/Fmr1/hiw/Tao/Cip4/Syp/Fsn/Mob2/Mob4/Src64B/unc-104	18	1.66402	0.734672	1.19821
bp	GO:1901890	positive regulation of cell junction assembly	18/1637	18	1637	42/6356	42	6356	0.0115647	0.0633557	0.0488964	dlg1/stau/htl/cpb/Arp2/nmo/trio/Flo1/Abp1/RhoGAP92B/Cals/Rheb/Synd/mnb/Nedd4/Arp3/Pak/caz	18	1.66402	0.734672	1.19821
bp	GO:1905809	negative regulation of synapse organization	18/1637	18	1637	42/6356	42	6356	0.0115647	0.0633557	0.0488964	ena/Galphao/sgg/Akt1/Spn/Fak/SkpA/TBPH/Fmr1/hiw/Tao/Cip4/Syp/Fsn/Mob2/Mob4/Src64B/unc-104	18	1.66402	0.734672	1.19821
bp	GO:0008366	axon ensheathment	6/1637	6	1637	6356-09-01	9	6356	0.0116059	0.0633557	0.0488964	Galphai/Galphao/fray/Cont/how/Nrg	6	2.58847	1.3721	1.19821
bp	GO:0030336	negative regulation of cell migration	6/1637	6	1637	6356-09-01	9	6356	0.0116059	0.0633557	0.0488964	mys/Rac1/Sin3A/Pten/Kat60/Rap2l	6	2.58847	1.3721	1.19821
bp	GO:0032954	regulation of cytokinetic process	6/1637	6	1637	6356-09-01	9	6356	0.0116059	0.0633557	0.0488964	flw/Lam/Pkn/RhoGEF2/Ocrl/Rok	6	2.58847	1.3721	1.19821
bp	GO:0035384	thioester biosynthetic process	6/1637	6	1637	6356-09-01	9	6356	0.0116059	0.0633557	0.0488964	AcCoAS/ATPCL/Pdha/Pdhb/Acsl/muc	6	2.58847	1.3721	1.19821
bp	GO:0050792	regulation of viral process	6/1637	6	1637	6356-09-01	9	6356	0.0116059	0.0633557	0.0488964	Ars2/Sar1/Vps2/Sec61alpha/Rab1/TER94	6	2.58847	1.3721	1.19821
bp	GO:0055075	potassium ion homeostasis	6/1637	6	1637	6356-09-01	9	6356	0.0116059	0.0633557	0.0488964	Atpalpha/nrv1/nrv2/nrv3/Ncc69/NKCC	6	2.58847	1.3721	1.19821
bp	GO:0071616	acyl-CoA biosynthetic process	6/1637	6	1637	6356-09-01	9	6356	0.0116059	0.0633557	0.0488964	AcCoAS/ATPCL/Pdha/Pdhb/Acsl/muc	6	2.58847	1.3721	1.19821
bp	GO:1903146	regulation of autophagy of mitochondrion	6/1637	6	1637	6356-09-01	9	6356	0.0116059	0.0633557	0.0488964	Sod1/Sod2/Pink1/ago/mask/SREBP	6	2.58847	1.3721	1.19821
bp	GO:1903900	regulation of viral life cycle	6/1637	6	1637	6356-09-01	9	6356	0.0116059	0.0633557	0.0488964	Ars2/Sar1/Vps2/Sec61alpha/Rab1/TER94	6	2.58847	1.3721	1.19821
bp	GO:1990573	potassium ion import across plasma membrane	6/1637	6	1637	6356-09-01	9	6356	0.0116059	0.0633557	0.0488964	Atpalpha/nrv1/nrv2/nrv3/Ncc69/NKCC	6	2.58847	1.3721	1.19821
bp	GO:2000146	negative regulation of cell motility	6/1637	6	1637	6356-09-01	9	6356	0.0116059	0.0633557	0.0488964	mys/Rac1/Sin3A/Pten/Kat60/Rap2l	6	2.58847	1.3721	1.19821
bp	GO:0042325	regulation of phosphorylation	43/1637	43	1637	122/6356	122	6356	0.011993	0.06539	0.0504664	ash2/l(2)gl/dco/sgg/shi/mts/Rac1/Cdc42/htl/Rho1/sty/fry/sktl/Cbl/Rack1/Pi3K21B/Pka-R2/Dap160/Rok/par-6/Pten/wdb/Ankle2/ics/CDK2AP1/CG17124/CycY/Slik/mri/Atg17/Tctp/Ccm3/CycG/Ddr/CG40191/step/Pka-R1/Mob2/par-1/Atg13/SNF4Agamma/smt3/tn	43	1.3685	0.452592	1.18449
bp	GO:0022618	ribonucleoprotein complex assembly	36/1637	36	1637	99/6356	99	6356	0.0121396	0.0660299	0.0509602	RpLP0/bru1/RpS5a/sta/su(w[a])/RpS14a/RpS14a/me31B/eIF2beta/RpS19a/RpL3/SmD3/RpL10/RpL23A/hfp/CG3198/RpS28b/eIF5/CG13185/RpS15/eIF1/CG7564/eIF3a/RpS5b/mRpS11/RpS27/CG1646/RpL6/RpL38/RpL5/SNRPG/bru2/eIF4H1/l(3)72Ab/eIF2gamma/bru3	36	1.4119	0.497633	1.18026
bp	GO:0045229	external encapsulating structure organization	36/1637	36	1637	99/6356	99	6356	0.0121396	0.0660299	0.0509602	bsk/cact/Chc/cni/emc/Jra/Khc/Raf/rl/shi/Klc/hep/Rac1/Cdc42/Dp/Rac2/Lis-1/Rab10/lama/sktl/Crag/Timp/Pten/SPARC/gammaCOP/Pis/Syp/mask/mmy/RanBPM/Sec23/Sec24CD/cic/smt3/Pi4KIIIalpha/slmb	36	1.4119	0.497633	1.18026
bp	GO:0006911	phagocytosis, engulfment	8/1637	8	1637	14/6356	14	6356	0.0123476	0.06676	0.0515236	bsk/csw/EcR/hep/Rac1/Rac2/Crk/Rab35	8	2.21869	1.14971	1.17548
bp	GO:0010769	regulation of cell morphogenesis involved in differentiation	8/1637	8	1637	14/6356	14	6356	0.0123476	0.06676	0.0515236	nudC/Rab35/nudE/Abp1/Sar1/G9a/Sec23/Rab1	8	2.21869	1.14971	1.17548
bp	GO:0045476	nurse cell apoptotic process	8/1637	8	1637	14/6356	14	6356	0.0123476	0.06676	0.0515236	mdy/Dp/cathD/spin/Atg1/Atg13/Bruce/slmb	8	2.21869	1.14971	1.17548
bp	GO:0051865	protein autoubiquitination	8/1637	8	1637	14/6356	14	6356	0.0123476	0.06676	0.0515236	stc/Herc4/CG12099/Keap1/CG32850/Diap1/Ubr3/rdx	8	2.21869	1.14971	1.17548
bp	GO:0061355	Wnt protein secretion	8/1637	8	1637	14/6356	14	6356	0.0123476	0.06676	0.0515236	CHOp24/p24-1/Vps35/Snx3/bai/eca/Sec22/Flo2	8	2.21869	1.14971	1.17548
bp	GO:0043647	inositol phosphate metabolic process	11/1637	11	1637	22/6356	22	6356	0.0124353	0.0669139	0.0516424	Ocrl/Pten/l(1)G0196/CG9784/CG6805/CG10082/Synj/Aps/CG17029/CG17027/5PtaseI	11	1.94136	0.957065	1.17448
bp	GO:0046425	regulation of receptor signaling pathway via JAK-STAT	11/1637	11	1637	22/6356	22	6356	0.0124353	0.0669139	0.0516424	E(bx)/Su(var)2-10/BRWD3/Cdk4/lig/EloB/asrij/mask/CG30423/EloC/Ptp61F	11	1.94136	0.957065	1.17448
bp	GO:0051453	regulation of intracellular pH	11/1637	11	1637	22/6356	22	6356	0.0124353	0.0669139	0.0516424	Vha55/Rbcn-3B/Vha100-2/Vha100-1/Nhe3/Ae2/ClC-c/Vha16-1/Vha68-2/Vha68-1/VhaAC39-1	11	1.94136	0.957065	1.17448
bp	GO:1904892	regulation of receptor signaling pathway via STAT	11/1637	11	1637	22/6356	22	6356	0.0124353	0.0669139	0.0516424	E(bx)/Su(var)2-10/BRWD3/Cdk4/lig/EloB/asrij/mask/CG30423/EloC/Ptp61F	11	1.94136	0.957065	1.17448
bp	GO:0032880	regulation of protein localization	35/1637	35	1637	96/6356	96	6356	0.0127121	0.0683217	0.0527289	bic/Galphai/l(2)gl/Lam/sgg/Parp/jar/Moe/tsr/Mtor/Rab2/Rab11/Ran/Crag/Lnk/Gapvd1/Rab35/papi/Vps35/Herc4/Snx3/RhoGAP92B/Sar1/AdipoR/tral/Asap/cno/Mi-2/Evi5/Flo2/rdx/smt3/unc-104/Ptp61F/Rab1	35	1.41557	0.501385	1.16544
bp	GO:0008285	negative regulation of cell population proliferation	25/1637	25	1637	64/6356	64	6356	0.0129637	0.0695089	0.0536452	brm/Hsp83/l(2)gl/Lam/mts/tws/Rox8/CG10939/Snr1/Rab5/Vps25/Pten/hfp/Fmr1/Mnn1/CG6770/Ntan1/foxo/ago/Csk/scrib/Doa/Ptp61F/Syx7/slmb	25	1.51668	0.600921	1.15796
bp	GO:0016319	mushroom body development	25/1637	25	1637	64/6356	64	6356	0.0129637	0.0695089	0.0536452	Appl/bsk/CkIIbeta/eas/EcR/Fas2/vap/Itpr/tsr/shot/Lis-1/Uba1/trio/DAAM/RhoGAPp190/Fmr1/Tao/Git/S-Lap1/SMC1/Dhc64C/Src64B/Nrg/rg/Frl	25	1.51668	0.600921	1.15796
bp	GO:0006959	humoral immune response	24/1637	24	1637	61/6356	61	6356	0.0133724	0.071615	0.0552707	bsk/cact/Jra/Parp/hep/Arf79F/Mef2/Diap2/Cul1/Pitslre/Pli/SkpA/Spt6/Uba2/Ntf-2/Usp2/asrij/Herc4/puf/Gprk2/smt3/Doa/Dsp1/slmb	24	1.52762	0.61129	1.145
bp	GO:0007294	germarium-derived oocyte fate determination	12/1637	12	1637	25/6356	25	6356	0.0135229	0.0720796	0.0556292	BicD/14-3-3zeta/Lis-1/14-3-3epsilon/Fmr1/cpa/nudE/alpha-Spec/par-1/Dhc64C/aPKC/hts	12	1.8637	0.898171	1.14219
bp	GO:0035011	melanotic encapsulation of foreign target	12/1637	12	1637	25/6356	25	6356	0.0135229	0.0720796	0.0556292	DCTN1-p150/Rac1/Cdc42/Rac2/Pten/Eb1/Uba2/Zir/Dhc64C/aPKC/Flo2/Nrg	12	1.8637	0.898171	1.14219
bp	GO:0072599	establishment of protein localization to endoplasmic reticulum	12/1637	12	1637	25/6356	25	6356	0.0135229	0.0720796	0.0556292	Sec61beta/Trp1/Sec61gamma/Sgt/CG1598/CG8860/Sec63/Srp9/Srp14/Spase22-23/Spase12/Sec61alpha	12	1.8637	0.898171	1.14219
bp	GO:1904263	positive regulation of TORC1 signaling	12/1637	12	1637	25/6356	25	6356	0.0135229	0.0720796	0.0556292	Ras85D/drk/Akt1/Cdk4/Sec13/CG14812/Lnk/wcy/Nup44A/RagC-D/Rheb/hppy	12	1.8637	0.898171	1.14219
bp	GO:0071826	ribonucleoprotein complex subunit organization	37/1637	37	1637	103/6356	103	6356	0.0137129	0.0730063	0.0563444	RpLP0/bru1/Khc/RpS5a/sta/su(w[a])/RpS14a/RpS14a/me31B/eIF2beta/RpS19a/RpL3/SmD3/RpL10/RpL23A/hfp/CG3198/RpS28b/eIF5/CG13185/RpS15/eIF1/CG7564/eIF3a/RpS5b/mRpS11/RpS27/CG1646/RpL6/RpL38/RpL5/SNRPG/bru2/eIF4H1/l(3)72Ab/eIF2gamma/bru3	37	1.39476	0.480018	1.13664
bp	GO:0007140	male meiotic nuclear division	23/1637	23	1637	58/6356	58	6356	0.0137658	0.0731157	0.0564289	ifc/hyd/Lam/fwd/His3.3B/Arf79F/LamC/eff/Syx5/Arf51F/His3.3B/Rab11/alphaCOP/gammaCOP/PI31/nudE/Synd/larp/orb2/pAbp/sau/vib/Rab1	23	1.5397	0.622646	1.13599
bp	GO:0007616	long-term memory	23/1637	23	1637	58/6356	58	6356	0.0137658	0.0731157	0.0564289	Appl/arm/bsk/eas/EcR/pum/stau/hop/Fmr1/hiw/ATP6AP2/fabp/Scamp/G9a/HDAC4/vsg/Gclm/sra/kra/Mob2/Src64B/orb2/CaMKII	23	1.5397	0.622646	1.13599
bp	GO:0031667	response to nutrient levels	46/1637	46	1637	133/6356	133	6356	0.0138814	0.0736431	0.0568359	Galphao/lt/Raf/Ras85D/rl/shi/Hrb87F/Ggamma1/Itpr/rin/Rack1/cyc/Pten/Mtpalpha/Debcl/spidey/CG7536/Nup44A/RagC-D/zda/Atg18a/BI-1/Aps/Atg3/Atg17/foxo/EndoA/Atg16/CG17691/Jafrac1/Buffy/Rheb/HDAC4/Vps11/Atg8a/endos/spin/Desat1/Mob4/Atg1/whd/SNF4Agamma/CaMKII/Ric/rudhira/Bruce	46	1.34289	0.425344	1.13287
bp	GO:0006650	glycerophospholipid metabolic process	40/1637	40	1637	113/6356	113	6356	0.013918	0.0737505	0.0569188	eas/rdgB/fwd/Cds/sktl/Pi3K21B/Ocrl/Pten/Pisd/Taz/nes/Agpat2/TMS1/CG3530/Vap33/Agpat1/Pis/CG3632/CG9784/CG2818/frj/CG2201/puml/CG6805/CG15111/CG9394/CG10082/Synj/CG6707/CG17029/CG17027/CG18135/Pi4KIIalpha/CG7956/PIP4K/5PtaseI/rdgA/Acsl/Pi4KIIIalpha/Sac1	40	1.37441	0.458814	1.13223
bp	GO:0032102	negative regulation of response to external stimulus	22/1637	22	1637	55/6356	55	6356	0.0141373	0.0748251	0.0577481	cact/E(bx)/Jra/dlg1/GlyP/faf/Rala/Cul1/wun/Pli/SkpA/Pten/Uba2/Usp2/CYLD/TM9SF2/trbd/foxo/puf/krz/Dsp1/slmb	22	1.55308	0.635137	1.12595
bp	GO:0030706	germarium-derived oocyte differentiation	13/1637	13	1637	28/6356	28	6356	0.0143021	0.0753444	0.0581489	BicD/14-3-3zeta/Lis-1/14-3-3epsilon/Fmr1/cpa/nudE/Rbfox1/alpha-Spec/par-1/Dhc64C/aPKC/hts	13	1.80269	0.85015	1.12295
bp	GO:0045747	positive regulation of Notch signaling pathway	13/1637	13	1637	28/6356	28	6356	0.0143021	0.0753444	0.0581489	fng/Nak/eIF3h/lqf/Tsp26A/Vps35/Hipk/eIF3f1/Ndfip/Usp10/htk/mib1/sno	13	1.80269	0.85015	1.12295
bp	GO:0046620	regulation of organ growth	13/1637	13	1637	28/6356	28	6356	0.0143021	0.0753444	0.0581489	Rox8/Akt1/Pdk1/Pten/Tao/Git/Hipk/foxo/bchs/mnb/cic/kis/wap	13	1.80269	0.85015	1.12295
bp	GO:0046716	muscle cell cellular homeostasis	13/1637	13	1637	28/6356	28	6356	0.0143021	0.0753444	0.0581489	Cam/sesB/zfh1/Lis-1/Rack1/Gyf/mib2/Pgk/Dys/capt/tn/mbl/TER94	13	1.80269	0.85015	1.12295
bp	GO:0009611	response to wounding	32/1637	32	1637	87/6356	87	6356	0.0145678	0.0761705	0.0587864	Appl/bsk/Pka-C1/Jra/rl/sn/sqh/Csp/hep/Rac1/Cdc42/Akt1/msn/shot/Rac2/Rho1/Pkn/RhoGEF2/Rok/Pten/Eb1/Stam/Mtpalpha/aralar1/hiw/EMC3/foxo/CG5044/atl/rtp/glo/Arpc4	32	1.42812	0.514121	1.11821
bp	GO:0001178	regulation of transcriptional start site selection at RNA polymerase II promoter	5/1637	5	1637	6356-07-01	7	6356	0.0146611	0.0761705	0.0587864	B52/Rbp1-like/Rbp1/SC35/SF2	5	2.77337	1.47164	1.11821
bp	GO:0006085	acetyl-CoA biosynthetic process	5/1637	5	1637	6356-07-01	7	6356	0.0146611	0.0761705	0.0587864	AcCoAS/ATPCL/Pdha/Pdhb/muc	5	2.77337	1.47164	1.11821
bp	GO:0006851	mitochondrial calcium ion transmembrane transport	5/1637	5	1637	6356-07-01	7	6356	0.0146611	0.0761705	0.0587864	porin/aralar1/MICU1/EMRE/Letm1	5	2.77337	1.47164	1.11821
bp	GO:0030859	polarized epithelial cell differentiation	5/1637	5	1637	6356-07-01	7	6356	0.0146611	0.0761705	0.0587864	DCTN1-p150/par-1/Dhc64C/aPKC/scrib	5	2.77337	1.47164	1.11821
bp	GO:0036090	cleavage furrow ingression	5/1637	5	1637	6356-07-01	7	6356	0.0146611	0.0761705	0.0587864	Arf79F/Asap/Synd/AP-2alpha/vib	5	2.77337	1.47164	1.11821
bp	GO:0036296	response to increased oxygen levels	5/1637	5	1637	6356-07-01	7	6356	0.0146611	0.0761705	0.0587864	Gpdh1/Tm1/UGP/CG33129/VhaAC39-1	5	2.77337	1.47164	1.11821
bp	GO:0046887	positive regulation of hormone secretion	5/1637	5	1637	6356-07-01	7	6356	0.0146611	0.0761705	0.0587864	Itpr/AdipoR/Glut1/unc-104/Rab1	5	2.77337	1.47164	1.11821
bp	GO:0051898	negative regulation of protein kinase B signaling	5/1637	5	1637	6356-07-01	7	6356	0.0146611	0.0761705	0.0587864	mts/Cul1/Pten/wdb/slmb	5	2.77337	1.47164	1.11821
bp	GO:1903035	negative regulation of response to wounding	5/1637	5	1637	6356-07-01	7	6356	0.0146611	0.0761705	0.0587864	Csp/Rok/Pten/foxo/CG5044	5	2.77337	1.47164	1.11821
bp	GO:1903078	positive regulation of protein localization to plasma membrane	5/1637	5	1637	6356-07-01	7	6356	0.0146611	0.0761705	0.0587864	Rab11/Crag/Vps35/Herc4/smt3	5	2.77337	1.47164	1.11821
bp	GO:2000369	regulation of clathrin-dependent endocytosis	5/1637	5	1637	6356-07-01	7	6356	0.0146611	0.0761705	0.0587864	BicD/Pkc53E/Nak/PIP4K/lap	5	2.77337	1.47164	1.11821
bp	GO:0045475	locomotor rhythm	20/1637	20	1637	49/6356	49	6356	0.0147797	0.0766102	0.0591258	CkIIbeta/Fas2/dlg1/dco/sgg/hop/Mbs/Rac1/Mef2/Rho1/Pka-R2/cyc/Fmr1/Pink1/foxo/Cul3/sxc/cu/CkIIalpha/slmb	20	1.58478	0.664283	1.11571
bp	GO:0072330	monocarboxylic acid biosynthetic process	20/1637	20	1637	49/6356	49	6356	0.0147797	0.0766102	0.0591258	ND-ACP/AcCoAS/ATPCL/bgm/Hacd1/Sc2/Pex3/CG3961/ELOVL/CG9743/dj-1beta/FASN2/CG31522/CG31523/CG33110/Desat1/SREBP/Acsl/Fatp1/FASN1	20	1.58478	0.664283	1.11571
bp	GO:0007266	Rho protein signal transduction	14/1637	14	1637	31/6356	31	6356	0.0148265	0.0766772	0.0591775	cta/Cdc42/Rac2/RhoGEF2/trio/RhoGAP1A/Rok/RhoGAPp190/aru/RhoGAP19D/Zir/RhoGDI/Ziz/CG43658	14	1.75348	0.810223	1.11533
bp	GO:1904951	positive regulation of establishment of protein localization	14/1637	14	1637	31/6356	31	6356	0.0148265	0.0766772	0.0591775	tsr/Mtor/Rab11/Crag/Rab35/Vps35/Snx3/RhoGAP92B/Sar1/AdipoR/tral/Flo2/unc-104/Rab1	14	1.75348	0.810223	1.11533
bp	GO:0030011	maintenance of cell polarity	9/1637	9	1637	17/6356	17	6356	0.0150005	0.0774882	0.0598034	AnxB9/tws/Cdc42/Rho1/Vps25/TSG101/aPKC/Sec23/Sec24CD	9	2.05555	1.03953	1.11076
bp	GO:0002832	negative regulation of response to biotic stimulus	19/1637	19	1637	46/6356	46	6356	0.0150282	0.0775426	0.0598454	cact/E(bx)/Jra/dlg1/GlyP/faf/Rala/Cul1/wun/Pli/SkpA/Uba2/Usp2/CYLD/TM9SF2/trbd/puf/Dsp1/slmb	19	1.60373	0.68143	1.11046
bp	GO:0048568	embryonic organ development	18/1637	18	1637	43/6356	43	6356	0.0152092	0.078387	0.0604971	bsk/exd/if/Ras85D/sn/Rap1/mys/Ggamma1/Rac1/Cdc42/Rac2/Rho1/qm/chb/asrij/Sar1/Hmgcr/PDZ-GEF	18	1.62532	0.700725	1.10576
bp	GO:0046777	protein autophosphorylation	16/1637	16	1637	37/6356	37	6356	0.0152913	0.0785193	0.0605992	awd/dco/Raf/hop/nmo/Fak/Pkn/fray/bon/Pink1/mnb/Atg1/CG17528/CaMKII/Doa/Tlk	16	1.67901	0.747611	1.10502
bp	GO:0050821	protein stabilization	16/1637	16	1637	37/6356	37	6356	0.0152913	0.0785193	0.0605992	Hsp83/tws/14-3-3zeta/Ccs/Cdc37/Cnx99A/Usp47/syd/CSN7/CG8206/Mlf/Hipk/Snx3/DnaJ-1/orb2/da	16	1.67901	0.747611	1.10502
bp	GO:0099172	presynapse organization	16/1637	16	1637	37/6356	37	6356	0.0152913	0.0785193	0.0605992	Fas2/Sod1/Syn/Spn/Arp2/TBPH/Tip60/Fmr1/Vap33/hiw/ND-20/Abp1/Arl8/Nrx-1/Atg1/Arp3	16	1.67901	0.747611	1.10502
bp	GO:0033206	meiotic cytokinesis	17/1637	17	1637	40/6356	40	6356	0.0153043	0.0785193	0.0605992	hyd/Lam/spir/fwd/Arf79F/LamC/Syx5/tsr/Arf51F/Rab11/alphaCOP/gammaCOP/Synd/pAbp/sau/vib/Rab1	17	1.65015	0.7226	1.10502
bp	GO:0007417	central nervous system development	68/1637	68	1637	209/6356	209	6356	0.0154413	0.0791235	0.0610655	Appl/ash2/brm/bsk/CkIIbeta/csw/eas/EcR/exd/Fas2/Galphai/Galphao/hth/if/Lam/opa/Scm/svp/vap/ct/mys/Psc/Itpr/Rac1/htl/cora/tsr/shot/Lis-1/nrv2/Uba1/SmD3/foi/trio/CycT/DAAM/TBPH/Timp/siz/RhoGAPp190/Fmr1/SoxN/Tao/loqs/Git/Vps35/S-Lap1/Cont/Dmtn/SMC1/ago/bchs/mask/fdl/HSPC300/spin/alpha-Spec/Pka-R1/mmy/kuz/Dhc64C/mbf1/Src64B/l(3)72Ab/smt3/Nrg/rg/Frl	68	1.26327	0.337169	1.10169
bp	GO:0046552	photoreceptor cell fate commitment	26/1637	26	1637	68/6356	68	6356	0.0154571	0.0791235	0.0610655	csw/Dab/emc/hth/Jra/l(2)gl/Raf/Ras85D/rl/svp/mts/RasGAP1/Rap1/drk/Dsor1/msi/Rala/rin/Usp47/dos/Cbl/mask/alph/Src64B/scrib/PDZ-GEF	26	1.48457	0.570042	1.10169
bp	GO:0008380	RNA splicing	80/1637	80	1637	251/6356	251	6356	0.0157288	0.0804231	0.0620685	bru1/Hrb98DE/eIF4A/Rm62/su(w[a])/nonA/Hrb87F/B52/Hrb27C/Pabp2/Rox8/Parp/Ref1/Cdc27/Hel25E/Psi/snRNP-U1-70K/U2af38/yps/qkr58E-3/qkr58E-1/SmD3/Bin1/SF1/TBPH/CG7028/Ythdc1/CG4119/hfp/REG/CG3198/Rbp1-like/CG3436/CG4887/CG4896/CG3542/Sf3b2/Caper/CG6686/CG10333/Ars2/CG12343/Srrm234/BI-1/Cpsf6/CG7564/barc/CG2926/CG1965/Son/Syp/Saf-B/Moca-cyp/CG1646/CG17454/btz/CG30122/Rbfox1/Spf45/glo/Rbp1/CG42724/SNRPG…	80	1.23752	0.307449	1.09462
bp	GO:0009991	response to extracellular stimulus	46/1637	46	1637	134/6356	134	6356	0.0160007	0.0816427	0.0630098	Galphao/lt/Raf/Ras85D/rl/shi/Hrb87F/Ggamma1/Itpr/rin/Rack1/cyc/Pten/Mtpalpha/Debcl/spidey/CG7536/Nup44A/RagC-D/zda/Atg18a/BI-1/Aps/Atg3/Atg17/foxo/EndoA/Atg16/CG17691/Jafrac1/Buffy/Rheb/HDAC4/Vps11/Atg8a/endos/spin/Desat1/Mob4/Atg1/whd/SNF4Agamma/CaMKII/Ric/rudhira/Bruce	46	1.33287	0.414538	1.08808
bp	GO:0001752	compound eye photoreceptor fate commitment	25/1637	25	1637	65/6356	65	6356	0.0160395	0.0816427	0.0630098	csw/Dab/hth/Jra/l(2)gl/Raf/Ras85D/rl/svp/mts/RasGAP1/Rap1/drk/Dsor1/msi/Rala/rin/Usp47/dos/Cbl/mask/alph/Src64B/scrib/PDZ-GEF	25	1.49335	0.578553	1.08808
bp	GO:0042706	eye photoreceptor cell fate commitment	25/1637	25	1637	65/6356	65	6356	0.0160395	0.0816427	0.0630098	csw/Dab/hth/Jra/l(2)gl/Raf/Ras85D/rl/svp/mts/RasGAP1/Rap1/drk/Dsor1/msi/Rala/rin/Usp47/dos/Cbl/mask/alph/Src64B/scrib/PDZ-GEF	25	1.49335	0.578553	1.08808
bp	GO:0044092	negative regulation of molecular function	25/1637	25	1637	65/6356	65	6356	0.0160395	0.0816427	0.0630098	cact/emc/l(2)gl/sgg/14-3-3zeta/htl/BRWD3/sty/Diap2/Cbl/14-3-3epsilon/Pka-R2/Timp/CG14812/par-6/Pten/ics/CG17019/BI-1/CG13551/endos/Nedd4/Pka-R1/pds5/Diap1	25	1.49335	0.578553	1.08808
bp	GO:0042440	pigment metabolic process	29/1637	29	1637	78/6356	78	6356	0.0166305	0.0834478	0.0644029	bsk/cl/g/DCTN1-p150/lt/pr/rb/hep/Rac1/Cdc42/Rac2/Rho1/Cnx99A/Alas/Pten/Eb1/Uba2/Zir/PAPLA1/EMC3/CG5532/Ho/CG13551/fdl/se/Dhc64C/aPKC/Flo2/Nrg	29	1.44357	0.529644	1.07858
bp	GO:0007035	vacuolar acidification	7/1637	7	1637	6356-12-01	12	6356	0.0167508	0.0834478	0.0644029	Vha55/Rbcn-3B/Vha100-2/Vha100-1/Vha16-1/Vha68-1/VhaAC39-1	7	2.26492	1.17946	1.07858
bp	GO:0045478	fusome organization	7/1637	7	1637	6356-12-01	12	6356	0.0167508	0.0834478	0.0644029	Lis-1/Rab11/chb/alpha-Spec/Dhc64C/Src64B/hts	7	2.26492	1.17946	1.07858
bp	GO:0046011	regulation of oskar mRNA translation	7/1637	7	1637	6356-12-01	12	6356	0.0167508	0.0834478	0.0644029	bru1/stau/Hrb27C/orb/heph/Mkrn1/Syp	7	2.26492	1.17946	1.07858
bp	GO:0046622	positive regulation of organ growth	7/1637	7	1637	6356-12-01	12	6356	0.0167508	0.0834478	0.0644029	Akt1/Pdk1/Hipk/bchs/mnb/kis/wap	7	2.26492	1.17946	1.07858
bp	GO:0090303	positive regulation of wound healing	7/1637	7	1637	6356-12-01	12	6356	0.0167508	0.0834478	0.0644029	rl/Rac1/Cdc42/Rac2/Rho1/Pkn/Rok	7	2.26492	1.17946	1.07858
bp	GO:0016318	ommatidial rotation	10/1637	10	1637	20/6356	20	6356	0.016977	0.0834478	0.0644029	Ras85D/Rap1/hop/Cdc42/nmo/sty/rin/msk/cno/Frl	10	1.94136	0.957065	1.07858
bp	GO:0061951	establishment of protein localization to plasma membrane	10/1637	10	1637	20/6356	20	6356	0.016977	0.0834478	0.0644029	Arf79F/Rab11/Crag/Rab35/Vps35/CG11753/CG5447/scrib/Nsf2/sau	10	1.94136	0.957065	1.07858
bp	GO:1900425	negative regulation of defense response to bacterium	10/1637	10	1637	20/6356	20	6356	0.016977	0.0834478	0.0644029	dlg1/Cul1/Pli/SkpA/Usp2/CYLD/TM9SF2/trbd/puf/slmb	10	1.94136	0.957065	1.07858
bp	GO:0001732	formation of cytoplasmic translation initiation complex	3/1637	3	1637	6356-03-01	3	6356	0.0170609	0.0834478	0.0644029	eIF2beta/eIF5/eIF3a	3	3.88271	1.95706	1.07858
bp	GO:0003365	establishment of cell polarity involved in ameboidal cell migration	3/1637	3	1637	6356-03-01	3	6356	0.0170609	0.0834478	0.0644029	cta/Gbeta13F/Ggamma1	3	3.88271	1.95706	1.07858
bp	GO:0003371	establishment or maintenance of cytoskeleton polarity involved in ameboidal cell migration	3/1637	3	1637	6356-03-01	3	6356	0.0170609	0.0834478	0.0644029	cta/Gbeta13F/Ggamma1	3	3.88271	1.95706	1.07858
bp	GO:0003379	establishment of cell polarity involved in gastrulation cell migration	3/1637	3	1637	6356-03-01	3	6356	0.0170609	0.0834478	0.0644029	cta/Gbeta13F/Ggamma1	3	3.88271	1.95706	1.07858
bp	GO:0003380	establishment or maintenance of cytoskeleton polarity involved in gastrulation	3/1637	3	1637	6356-03-01	3	6356	0.0170609	0.0834478	0.0644029	cta/Gbeta13F/Ggamma1	3	3.88271	1.95706	1.07858
bp	GO:0006007	glucose catabolic process	3/1637	3	1637	6356-03-01	3	6356	0.0170609	0.0834478	0.0644029	Eno/Pfk/PhKgamma	3	3.88271	1.95706	1.07858
bp	GO:0006723	cuticle hydrocarbon biosynthetic process	3/1637	3	1637	6356-03-01	3	6356	0.0170609	0.0834478	0.0644029	Cpr/FASN2/Desat1	3	3.88271	1.95706	1.07858
bp	GO:0006930	substrate-dependent cell migration, cell extension	3/1637	3	1637	6356-03-01	3	6356	0.0170609	0.0834478	0.0644029	Rap1/mys/PDZ-GEF	3	3.88271	1.95706	1.07858
bp	GO:0010559	regulation of glycoprotein biosynthetic process	3/1637	3	1637	6356-03-01	3	6356	0.0170609	0.0834478	0.0644029	Pabp2/CG3662/mmy	3	3.88271	1.95706	1.07858
bp	GO:0016060	metarhodopsin inactivation	3/1637	3	1637	6356-03-01	3	6356	0.0170609	0.0834478	0.0644029	Cam/Galphaq/Gprk1	3	3.88271	1.95706	1.07858
bp	GO:0016185	synaptic vesicle budding from presynaptic endocytic zone membrane	3/1637	3	1637	6356-03-01	3	6356	0.0170609	0.0834478	0.0644029	shi/Drp1/lap	3	3.88271	1.95706	1.07858
bp	GO:0032014	positive regulation of ARF protein signal transduction	3/1637	3	1637	6356-03-01	3	6356	0.0170609	0.0834478	0.0644029	siz/Efa6/step	3	3.88271	1.95706	1.07858
bp	GO:0035459	vesicle cargo loading	3/1637	3	1637	6356-03-01	3	6356	0.0170609	0.0834478	0.0644029	AP-1gamma/Sec24AB/Sec24CD	3	3.88271	1.95706	1.07858
bp	GO:0048081	positive regulation of cuticle pigmentation	3/1637	3	1637	6356-03-01	3	6356	0.0170609	0.0834478	0.0644029	Sar1/Sec23/Sec24CD	3	3.88271	1.95706	1.07858
bp	GO:0048383	mesectoderm development	3/1637	3	1637	6356-03-01	3	6356	0.0170609	0.0834478	0.0644029	cta/Gbeta13F/Ggamma1	3	3.88271	1.95706	1.07858
bp	GO:0051147	regulation of muscle cell differentiation	3/1637	3	1637	6356-03-01	3	6356	0.0170609	0.0834478	0.0644029	Tm2/zfh1/DAAM	3	3.88271	1.95706	1.07858
bp	GO:0055089	fatty acid homeostasis	3/1637	3	1637	6356-03-01	3	6356	0.0170609	0.0834478	0.0644029	Itpr/snz/SREBP	3	3.88271	1.95706	1.07858
bp	GO:0061484	hematopoietic stem cell homeostasis	3/1637	3	1637	6356-03-01	3	6356	0.0170609	0.0834478	0.0644029	Lar/Arf79F/asrij	3	3.88271	1.95706	1.07858
bp	GO:0120251	hydrocarbon biosynthetic process	3/1637	3	1637	6356-03-01	3	6356	0.0170609	0.0834478	0.0644029	Cpr/FASN2/Desat1	3	3.88271	1.95706	1.07858
bp	GO:1900364	negative regulation of mRNA polyadenylation	3/1637	3	1637	6356-03-01	3	6356	0.0170609	0.0834478	0.0644029	swm/Nab2/Fmr1	3	3.88271	1.95706	1.07858
bp	GO:1903018	regulation of glycoprotein metabolic process	3/1637	3	1637	6356-03-01	3	6356	0.0170609	0.0834478	0.0644029	Pabp2/CG3662/mmy	3	3.88271	1.95706	1.07858
bp	GO:1904886	beta-catenin destruction complex disassembly	3/1637	3	1637	6356-03-01	3	6356	0.0170609	0.0834478	0.0644029	flw/Pp1alpha-96A/Pp1-87B	3	3.88271	1.95706	1.07858
bp	GO:1905806	regulation of synapse pruning	3/1637	3	1637	6356-03-01	3	6356	0.0170609	0.0834478	0.0644029	Yip1d1/Sar1/Rab1	3	3.88271	1.95706	1.07858
bp	GO:1905808	positive regulation of synapse pruning	3/1637	3	1637	6356-03-01	3	6356	0.0170609	0.0834478	0.0644029	Yip1d1/Sar1/Rab1	3	3.88271	1.95706	1.07858
bp	GO:1990386	mitotic cleavage furrow ingression	3/1637	3	1637	6356-03-01	3	6356	0.0170609	0.0834478	0.0644029	Arf79F/Asap/AP-2alpha	3	3.88271	1.95706	1.07858
bp	GO:2001270	regulation of cysteine-type endopeptidase activity involved in execution phase of apoptosis	3/1637	3	1637	6356-03-01	3	6356	0.0170609	0.0834478	0.0644029	CG17019/eIF3m/Diap1	3	3.88271	1.95706	1.07858
bp	GO:0009117	nucleotide metabolic process	57/1637	57	1637	172/6356	172	6356	0.0172378	0.0834478	0.0644029	Gart/Ald1/awd/Eno/Gapdh1/Gapdh2/Hex-A/Pfk/Pgi/ras/sesB/ATPsynbeta/Hmgs/ATPsynG/blw/AcCoAS/sun/Pglym78/CG2846/ATPsynCF6/ATPsynD/ATPsynO/ATPsynB/ATPsyngamma/ATPCL/Paics/scu/Adk1/AdSS/Pdha/ATPsyndelta/Ack/Dak1/HINT1/CG6145/CG8306/CG5065/ATPsynF/Prps/Aps/AdenoK/ScsbetaA/ATPsynE/Pdhb/CG2246/dj-1beta/ATPsynC/Adk3/Tpi/Pgk/Acsl/Hmgcr/tn/Pde8/PyK/Adk2/muc	57	1.28671	0.36369	1.07858
bp	GO:0000375	RNA splicing, via transesterification reactions	74/1637	74	1637	231/6356	231	6356	0.0174159	0.0834478	0.0644029	bru1/Hrb98DE/eIF4A/Rm62/su(w[a])/nonA/Hrb87F/B52/Hrb27C/Pabp2/Rox8/Ref1/Cdc27/Hel25E/Psi/snRNP-U1-70K/U2af38/yps/qkr58E-3/qkr58E-1/SmD3/Bin1/SF1/CG7028/Ythdc1/CG4119/hfp/REG/CG3198/Rbp1-like/CG3436/CG4887/CG4896/CG3542/Sf3b2/Caper/CG6686/CG10333/Ars2/CG12343/Srrm234/Cpsf6/CG7564/barc/CG2926/CG1965/Son/Syp/Saf-B/Moca-cyp/CG1646/CG17454/CG30122/Rbfox1/Spf45/Rbp1/CG42724/SNRPG/bru2/mub/Acn/sqd/l(3)7…	74	1.24381	0.314769	1.07858
bp	GO:0000377	RNA splicing, via transesterification reactions with bulged adenosine as nucleophile	74/1637	74	1637	231/6356	231	6356	0.0174159	0.0834478	0.0644029	bru1/Hrb98DE/eIF4A/Rm62/su(w[a])/nonA/Hrb87F/B52/Hrb27C/Pabp2/Rox8/Ref1/Cdc27/Hel25E/Psi/snRNP-U1-70K/U2af38/yps/qkr58E-3/qkr58E-1/SmD3/Bin1/SF1/CG7028/Ythdc1/CG4119/hfp/REG/CG3198/Rbp1-like/CG3436/CG4887/CG4896/CG3542/Sf3b2/Caper/CG6686/CG10333/Ars2/CG12343/Srrm234/Cpsf6/CG7564/barc/CG2926/CG1965/Son/Syp/Saf-B/Moca-cyp/CG1646/CG17454/CG30122/Rbfox1/Spf45/Rbp1/CG42724/SNRPG/bru2/mub/Acn/sqd/l(3)7…	74	1.24381	0.314769	1.07858
bp	GO:0000398	mRNA splicing, via spliceosome	74/1637	74	1637	231/6356	231	6356	0.0174159	0.0834478	0.0644029	bru1/Hrb98DE/eIF4A/Rm62/su(w[a])/nonA/Hrb87F/B52/Hrb27C/Pabp2/Rox8/Ref1/Cdc27/Hel25E/Psi/snRNP-U1-70K/U2af38/yps/qkr58E-3/qkr58E-1/SmD3/Bin1/SF1/CG7028/Ythdc1/CG4119/hfp/REG/CG3198/Rbp1-like/CG3436/CG4887/CG4896/CG3542/Sf3b2/Caper/CG6686/CG10333/Ars2/CG12343/Srrm234/Cpsf6/CG7564/barc/CG2926/CG1965/Son/Syp/Saf-B/Moca-cyp/CG1646/CG17454/CG30122/Rbfox1/Spf45/Rbp1/CG42724/SNRPG/bru2/mub/Acn/sqd/l(3)7…	74	1.24381	0.314769	1.07858
bp	GO:0000303	response to superoxide	4/1637	4	1637	6356-05-01	5	6356	0.017428	0.0834478	0.0644029	Sod1/Sod2/Sod3/Jafrac1	4	3.10617	1.63514	1.07858
bp	GO:0000305	response to oxygen radical	4/1637	4	1637	6356-05-01	5	6356	0.017428	0.0834478	0.0644029	Sod1/Sod2/Sod3/Jafrac1	4	3.10617	1.63514	1.07858
bp	GO:0006883	cellular sodium ion homeostasis	4/1637	4	1637	6356-05-01	5	6356	0.017428	0.0834478	0.0644029	Atpalpha/nrv1/nrv2/nrv3	4	3.10617	1.63514	1.07858
bp	GO:0019430	removal of superoxide radicals	4/1637	4	1637	6356-05-01	5	6356	0.017428	0.0834478	0.0644029	Sod1/Sod2/Sod3/Jafrac1	4	3.10617	1.63514	1.07858
bp	GO:0019933	cAMP-mediated signaling	4/1637	4	1637	6356-05-01	5	6356	0.017428	0.0834478	0.0644029	Pka-C1/CG16721/Pka-R1/capt	4	3.10617	1.63514	1.07858
bp	GO:0030007	cellular potassium ion homeostasis	4/1637	4	1637	6356-05-01	5	6356	0.017428	0.0834478	0.0644029	Atpalpha/nrv1/nrv2/nrv3	4	3.10617	1.63514	1.07858
bp	GO:0034497	protein localization to phagophore assembly site	4/1637	4	1637	6356-05-01	5	6356	0.017428	0.0834478	0.0644029	Atg18b/Atg18a/l(3)76BDm/Atg13	4	3.10617	1.63514	1.07858
bp	GO:0036376	sodium ion export across plasma membrane	4/1637	4	1637	6356-05-01	5	6356	0.017428	0.0834478	0.0644029	Atpalpha/nrv1/nrv2/nrv3	4	3.10617	1.63514	1.07858
bp	GO:0043519	regulation of myosin II filament organization	4/1637	4	1637	6356-05-01	5	6356	0.017428	0.0834478	0.0644029	cta/Gbeta13F/Ggamma1/RhoGEF2	4	3.10617	1.63514	1.07858
bp	GO:0048087	positive regulation of developmental pigmentation	4/1637	4	1637	6356-05-01	5	6356	0.017428	0.0834478	0.0644029	Pink1/Sar1/Sec23/Sec24CD	4	3.10617	1.63514	1.07858
bp	GO:0071361	cellular response to ethanol	4/1637	4	1637	6356-05-01	5	6356	0.017428	0.0834478	0.0644029	Cam/Pka-C1/Itpr/Pka-R2	4	3.10617	1.63514	1.07858
bp	GO:0071450	cellular response to oxygen radical	4/1637	4	1637	6356-05-01	5	6356	0.017428	0.0834478	0.0644029	Sod1/Sod2/Sod3/Jafrac1	4	3.10617	1.63514	1.07858
bp	GO:0071451	cellular response to superoxide	4/1637	4	1637	6356-05-01	5	6356	0.017428	0.0834478	0.0644029	Sod1/Sod2/Sod3/Jafrac1	4	3.10617	1.63514	1.07858
bp	GO:0090277	positive regulation of peptide hormone secretion	4/1637	4	1637	6356-05-01	5	6356	0.017428	0.0834478	0.0644029	AdipoR/Glut1/unc-104/Rab1	4	3.10617	1.63514	1.07858
bp	GO:0098869	cellular oxidant detoxification	4/1637	4	1637	6356-05-01	5	6356	0.017428	0.0834478	0.0644029	Sod1/Sod2/Sod3/Jafrac1	4	3.10617	1.63514	1.07858
bp	GO:0140115	export across plasma membrane	4/1637	4	1637	6356-05-01	5	6356	0.017428	0.0834478	0.0644029	Atpalpha/nrv1/nrv2/nrv3	4	3.10617	1.63514	1.07858
bp	GO:2000117	negative regulation of cysteine-type endopeptidase activity	4/1637	4	1637	6356-05-01	5	6356	0.017428	0.0834478	0.0644029	Diap2/CG14812/CG17019/Diap1	4	3.10617	1.63514	1.07858
bp	GO:0002759	regulation of antimicrobial humoral response	21/1637	21	1637	53/6356	53	6356	0.0183029	0.0875439	0.0675642	cact/Jra/Parp/Arf79F/Diap2/Cul1/Pitslre/Pli/SkpA/Spt6/Uba2/Ntf-2/Usp2/asrij/Herc4/puf/Gprk2/smt3/Doa/Dsp1/slmb	21	1.53843	0.621462	1.05777
bp	GO:0006458	'de novo' protein folding	11/1637	11	1637	23/6356	23	6356	0.0183889	0.087677	0.0676669	Hsc70-3/Hsc70-5/HIP-R/CG5001/Tpr2/mrj/CG11267/CG10565/CG9920/DnaJ-1/Hsc70-4	11	1.85695	0.892934	1.05711
bp	GO:0035159	regulation of tube length, open tracheal system	11/1637	11	1637	23/6356	23	6356	0.0183889	0.087677	0.0676669	Chc/Fas2/Atpalpha/sqh/Rho1/nrv2/gammaCOP/deltaCOP/vari/Sec24CD/garz	11	1.85695	0.892934	1.05711
bp	GO:0036335	intestinal stem cell homeostasis	11/1637	11	1637	23/6356	23	6356	0.0183889	0.087677	0.0676669	brm/Cat/Hsc70-3/Ras85D/hep/Xbp1/Sara/Madm/Tao/PHGPx/SERCA	11	1.85695	0.892934	1.05711
bp	GO:0002775	antimicrobial peptide production	19/1637	19	1637	47/6356	47	6356	0.0192824	0.0915508	0.0706566	cact/Parp/Arf79F/Diap2/Cul1/Pitslre/Pli/SkpA/Spt6/Uba2/Ntf-2/Usp2/asrij/Herc4/puf/Gprk2/smt3/Doa/slmb	19	1.56961	0.650403	1.03834
bp	GO:0002784	regulation of antimicrobial peptide production	19/1637	19	1637	47/6356	47	6356	0.0192824	0.0915508	0.0706566	cact/Parp/Arf79F/Diap2/Cul1/Pitslre/Pli/SkpA/Spt6/Uba2/Ntf-2/Usp2/asrij/Herc4/puf/Gprk2/smt3/Doa/slmb	19	1.56961	0.650403	1.03834
bp	GO:0006633	fatty acid biosynthetic process	19/1637	19	1637	47/6356	47	6356	0.0192824	0.0915508	0.0706566	ND-ACP/AcCoAS/ATPCL/bgm/Hacd1/Sc2/Pex3/CG3961/ELOVL/CG9743/FASN2/CG31522/CG31523/CG33110/Desat1/SREBP/Acsl/Fatp1/FASN1	19	1.56961	0.650403	1.03834
bp	GO:0061844	antimicrobial humoral immune response mediated by antimicrobial peptide	19/1637	19	1637	47/6356	47	6356	0.0192824	0.0915508	0.0706566	cact/Parp/Arf79F/Diap2/Cul1/Pitslre/Pli/SkpA/Spt6/Uba2/Ntf-2/Usp2/asrij/Herc4/puf/Gprk2/smt3/Doa/slmb	19	1.56961	0.650403	1.03834
bp	GO:0008592	regulation of Toll signaling pathway	12/1637	12	1637	26/6356	26	6356	0.0193451	0.0917522	0.070812	cact/gro/Pitslre/Pli/Uba2/Herc4/puf/krz/Gprk2/smt3/Doa/slmb	12	1.79202	0.841588	1.03738
bp	GO:0050795	regulation of behavior	25/1637	25	1637	66/6356	66	6356	0.0196663	0.093178	0.0719124	Pka-C1/EcR/Fas2/Galphas/Hsp83/me31B/Mbs/Itpr/Rac1/Nca/Rho1/Drip/Pi3K21B/cyc/inc/bgm/Fmr1/Pink1/Gadd45/Gabat/foxo/Trim9/mnb/Pka-R1/Cul3	25	1.47072	0.556527	1.03069
bp	GO:0031348	negative regulation of defense response	18/1637	18	1637	44/6356	44	6356	0.0196907	0.0931959	0.0719262	cact/E(bx)/dlg1/GlyP/faf/Rala/Cul1/wun/Pli/SkpA/Uba2/Usp2/CYLD/TM9SF2/trbd/puf/krz/slmb	18	1.58838	0.667558	1.0306
bp	GO:0045927	positive regulation of growth	39/1637	39	1637	112/6356	112	6356	0.0198815	0.0940004	0.0725471	dlg1/dco/stau/Rac1/Akt1/htl/cpb/Arp2/mRpL12/nmo/pnut/shot/Cdk4/14-3-3epsilon/Pdk1/trio/Lnk/Hipk/Wbp2/Abp1/Tctp/RhoGAP92B/atl/puf/CycG/Hcf/PIP4K/Rheb/bchs/Synd/Desat1/step/mnb/Arp3/Hph/kis/wap/Pak/caz	39	1.35202	0.435112	1.02687
bp	GO:0032874	positive regulation of stress-activated MAPK cascade	13/1637	13	1637	29/6356	29	6356	0.0199393	0.0940769	0.0726062	ben/Rac1/Cdc42/Crk/Mnn1/CYLD/Uev1A/Cka/ALiX/Alg-2/slim/hppy/rdx	13	1.74053	0.799524	1.02652
bp	GO:0070304	positive regulation of stress-activated protein kinase signaling cascade	13/1637	13	1637	29/6356	29	6356	0.0199393	0.0940769	0.0726062	ben/Rac1/Cdc42/Crk/Mnn1/CYLD/Uev1A/Cka/ALiX/Alg-2/slim/hppy/rdx	13	1.74053	0.799524	1.02652
bp	GO:0045886	negative regulation of synaptic assembly at neuromuscular junction	17/1637	17	1637	41/6356	41	6356	0.0200196	0.094161	0.0726711	ena/Galphao/sgg/Akt1/Fak/SkpA/TBPH/Fmr1/hiw/Tao/Cip4/Syp/Fsn/Mob2/Mob4/Src64B/unc-104	17	1.60991	0.686976	1.02613
bp	GO:0051965	positive regulation of synapse assembly	17/1637	17	1637	41/6356	41	6356	0.0200196	0.094161	0.0726711	dlg1/stau/htl/cpb/Arp2/nmo/trio/Abp1/RhoGAP92B/Cals/Rheb/Synd/mnb/Nedd4/Arp3/Pak/caz	17	1.60991	0.686976	1.02613
bp	GO:1904397	negative regulation of neuromuscular junction development	17/1637	17	1637	41/6356	41	6356	0.0200196	0.094161	0.0726711	ena/Galphao/sgg/Akt1/Fak/SkpA/TBPH/Fmr1/hiw/Tao/Cip4/Syp/Fsn/Mob2/Mob4/Src64B/unc-104	17	1.60991	0.686976	1.02613
bp	GO:0070507	regulation of microtubule cytoskeleton organization	16/1637	16	1637	38/6356	38	6356	0.0202443	0.0950385	0.0733483	BicD/Lam/sgg/shot/Mtor/chb/TBPH/Eb1/msps/pigs/atl/Efa6/beta-Spec/alpha-Spec/futsch/Patronin	16	1.63483	0.709137	1.0221
bp	GO:0003007	heart morphogenesis	14/1637	14	1637	32/6356	32	6356	0.0202482	0.0950385	0.0733483	arm/Cat/Gbeta13F/Galphao/rl/Ggamma1/Sod2/Lac/cora/nrv2/Cont/Nedd4/kuz/Nrg	14	1.69869	0.76442	1.0221
bp	GO:0006644	phospholipid metabolic process	49/1637	49	1637	146/6356	146	6356	0.0204589	0.0956493	0.0738197	eas/rdgB/fwd/Cds/Hmgs/lama/wun/sktl/Pi3K21B/Ocrl/Inos/Pten/Pisd/Taz/nes/Agpat2/TMS1/Ack/CG3530/Vap33/Agpat1/Pis/CG3632/CG9784/CG2818/frj/CG2201/puml/CG6805/CG15111/CG9394/CG10082/Synj/CG6707/CG17029/CG17027/CG18135/laza/CG11426/Pi4KIIalpha/elm/Idi/CG7956/PIP4K/5PtaseI/rdgA/Acsl/Pi4KIIIalpha/Sac1	49	1.3031	0.38195	1.01932
bp	GO:0007629	flight behavior	8/1637	8	1637	15/6356	15	6356	0.0205688	0.0956493	0.0738197	ben/Gpdh1/Galphaq/Plc21C/Itpr/Gpo1/Eb1/SERCA	8	2.07078	1.05017	1.01932
bp	GO:0034333	adherens junction assembly	8/1637	8	1637	15/6356	15	6356	0.0205688	0.0956493	0.0738197	arm/Rap1/alpha-Cat/par-6/aPKC/pyd/scrib/PDZ-GEF	8	2.07078	1.05017	1.01932
bp	GO:0042446	hormone biosynthetic process	8/1637	8	1637	15/6356	15	6356	0.0205688	0.0956493	0.0738197	woc/Cbl/Npc1a/Marf/Npc2a/Fdx2/eIF4EHP/Desat1	8	2.07078	1.05017	1.01932
bp	GO:0045176	apical protein localization	8/1637	8	1637	15/6356	15	6356	0.0205688	0.0956493	0.0738197	Gbeta13F/l(2)gl/Ggamma1/par-6/Rab35/Rheb/aPKC/Vha26	8	2.07078	1.05017	1.01932
bp	GO:0046838	phosphorylated carbohydrate dephosphorylation	8/1637	8	1637	15/6356	15	6356	0.0205688	0.0956493	0.0738197	Ocrl/Pten/CG9784/CG6805/Synj/CG17029/CG17027/5PtaseI	8	2.07078	1.05017	1.01932
bp	GO:0046855	inositol phosphate dephosphorylation	8/1637	8	1637	15/6356	15	6356	0.0205688	0.0956493	0.0738197	Ocrl/Pten/CG9784/CG6805/Synj/CG17029/CG17027/5PtaseI	8	2.07078	1.05017	1.01932
bp	GO:0061041	regulation of wound healing	8/1637	8	1637	15/6356	15	6356	0.0205688	0.0956493	0.0738197	rl/Rac1/Cdc42/Rac2/Rho1/Pkn/Rok/foxo	8	2.07078	1.05017	1.01932
bp	GO:0071545	inositol phosphate catabolic process	8/1637	8	1637	15/6356	15	6356	0.0205688	0.0956493	0.0738197	Ocrl/Pten/CG9784/CG6805/Synj/CG17029/CG17027/5PtaseI	8	2.07078	1.05017	1.01932
bp	GO:1901293	nucleoside phosphate biosynthetic process	35/1637	35	1637	99/6356	99	6356	0.0209114	0.0971425	0.0749721	Gart/awd/ras/sesB/ATPsynbeta/ATPsynG/blw/AcCoAS/sun/CG2846/ATPsynCF6/ATPsynD/ATPsynO/ATPsynB/ATPsyngamma/ATPCL/Paics/Adk1/AdSS/Pdha/ATPsyndelta/Ack/Dak1/CG6145/ATPsynF/Prps/AdenoK/ATPsynE/Pdhb/CG2246/ATPsynC/Adk3/Acsl/Adk2/muc	35	1.37268	0.456991	1.01259
bp	GO:0098655	cation transmembrane transport	57/1637	57	1637	174/6356	174	6356	0.0218552	0.101422	0.0782753	Cam/Atpalpha/porin/Vha55/Itpr/ATPsynG/sun/nrv1/nrv2/ATPsynCF6/ATPsynD/ATPsynO/ATPsynB/Vha36-1/foi/VhaSFD/aralar1/VhaPPA1-1/VhaM9.7-b/VhaM9.7-c/Vha100-2/Vha100-1/Nhe3/CG1824/ND-20/MICU1/nrv3/levy/ATPsynF/VhaM9.7-a/Ncc69/CD98hc/ATP6AP2/ATPsynE/mfrn/Gat/NKCC/ND-MLRQ/SPoCk/EMRE/Sec61alpha/Nedd4/PMCA/CG42542/fwe/Vha14-1/VhaAC45/Vha16-1/SERCA/Vha68-2/Trpm/Vha68-1/zyd/Vha26/Vha13/Letm1/VhaAC39-1	57	1.27192	0.347011	0.993866
bp	GO:0040012	regulation of locomotion	34/1637	34	1637	96/6356	96	6356	0.0219912	0.101949	0.0786817	bsk/ena/sqh/mys/Hrb27C/hep/Rac1/Akt1/htl/msn/fra/Rho1/Cbl/Sin3A/Pten/Stam/CG9784/CG6805/Uev1A/Nrx-1/Kat60/Rheb/Trim9/LRP1/mmy/kuz/Diap1/par-1/Evi5/kis/unc-104/slmb/Rap2l/Rab1	34	1.37513	0.459565	0.991617
bp	GO:0055086	nucleobase-containing small molecule metabolic process	69/1637	69	1637	216/6356	216	6356	0.0225188	0.103836	0.0801377	Gart/Ald1/awd/Eno/Gapdh1/Gapdh2/Hex-A/Pfk/Pgi/ras/sesB/ATPsynbeta/Hmgs/ATPsynG/blw/AcCoAS/sun/Ahcy/Pglym78/CG2846/ATPsynCF6/ATPsynD/ATPsynO/ATPsynB/ATPsyngamma/ATPCL/Paics/scu/l(2)k01209/Adk1/CG17896/AdSS/Pdha/ATPsyndelta/Ack/Dak1/Shmt/FucT6/HINT1/Pgm2a/CG6145/CG8306/CG5065/ATPsynF/CG16758/AhcyL1/UGP/Prps/Aps/AdenoK/ScsbetaA/ATPsynE/Pdhb/CG2246/dj-1beta/ATPsynC/Adk3/CG32549/Tpi/Pgk/mmy/Acsl/Hmgcr…	69	1.24031	0.310702	0.983654
bp	GO:0051241	negative regulation of multicellular organismal process	42/1637	42	1637	123/6356	123	6356	0.0226637	0.103836	0.0801377	brm/ena/Galphao/l(2)gl/sgg/mts/RasGAP1/tws/Rox8/hdc/Akt1/Spn/Snr1/sty/HDAC1/Fak/Sin3A/SkpA/TBPH/Pten/lqf/Fmr1/hiw/Tao/Rchy1/Git/Ntan1/Cip4/foxo/Syp/Ythdf/ago/Fsn/alph/Mob2/Mob4/cic/Src64B/CaMKII/Doa/unc-104/slmb	42	1.3258	0.406868	0.983654
bp	GO:0007507	heart development	30/1637	30	1637	83/6356	83	6356	0.0227209	0.103836	0.0801377	arm/Cat/EcR/Gbeta13F/Galphao/rl/sgg/svp/Tm2/Ubc6/mys/Ggamma1/Sod2/Lac/htl/cora/Mef2/nrv2/qm/lqf/CG3226/Tina-1/Fit1/Cont/Sar1/Nedd4/kuz/Hmgcr/Nrg/kis	30	1.40339	0.488916	0.983654
bp	GO:0072359	circulatory system development	30/1637	30	1637	83/6356	83	6356	0.0227209	0.103836	0.0801377	arm/Cat/EcR/Gbeta13F/Galphao/rl/sgg/svp/Tm2/Ubc6/mys/Ggamma1/Sod2/Lac/htl/cora/Mef2/nrv2/qm/lqf/CG3226/Tina-1/Fit1/Cont/Sar1/Nedd4/kuz/Hmgcr/Nrg/kis	30	1.40339	0.488916	0.983654
bp	GO:0005978	glycogen biosynthetic process	6/1637	6	1637	6356-10-01	10	6356	0.0227428	0.103836	0.0801377	Pgm1/PhKgamma/Rack1/Gbs-70E/AGBE/Gyg	6	2.32963	1.2201	0.983654
bp	GO:0007272	ensheathment of neurons	6/1637	6	1637	6356-10-01	10	6356	0.0227428	0.103836	0.0801377	Galphai/Galphao/fray/Cont/how/Nrg	6	2.32963	1.2201	0.983654
bp	GO:0009250	glucan biosynthetic process	6/1637	6	1637	6356-10-01	10	6356	0.0227428	0.103836	0.0801377	Pgm1/PhKgamma/Rack1/Gbs-70E/AGBE/Gyg	6	2.32963	1.2201	0.983654
bp	GO:0010888	negative regulation of lipid storage	6/1637	6	1637	6356-10-01	10	6356	0.0227428	0.103836	0.0801377	mdy/Itpr/Pten/wdb/foxo/CaMKII	6	2.32963	1.2201	0.983654
bp	GO:0030723	ovarian fusome organization	6/1637	6	1637	6356-10-01	10	6356	0.0227428	0.103836	0.0801377	Lis-1/Rab11/chb/Dhc64C/Src64B/hts	6	2.32963	1.2201	0.983654
bp	GO:0046959	habituation	6/1637	6	1637	6356-10-01	10	6356	0.0227428	0.103836	0.0801377	eas/sgg/me31B/Fmr1/wcy/G9a	6	2.32963	1.2201	0.983654
bp	GO:0048311	mitochondrion distribution	6/1637	6	1637	6356-10-01	10	6356	0.0227428	0.103836	0.0801377	Khc/Pink1/Rim2/larp/Dhc64C/milt	6	2.32963	1.2201	0.983654
bp	GO:0060857	establishment of glial blood-brain barrier	6/1637	6	1637	6356-10-01	10	6356	0.0227428	0.103836	0.0801377	Galphai/Galphao/cora/nrv2/Cont/Nrg	6	2.32963	1.2201	0.983654
bp	GO:0070534	protein K63-linked ubiquitination	6/1637	6	1637	6356-10-01	10	6356	0.0227428	0.103836	0.0801377	ben/hyd/Diap2/Ufd4/Uev1A/ctrip	6	2.32963	1.2201	0.983654
bp	GO:1903312	negative regulation of mRNA metabolic process	6/1637	6	1637	6356-10-01	10	6356	0.0227428	0.103836	0.0801377	swm/Psi/snRNP-U1-70K/Nab2/Fmr1/mbf1	6	2.32963	1.2201	0.983654
bp	GO:1905953	negative regulation of lipid localization	6/1637	6	1637	6356-10-01	10	6356	0.0227428	0.103836	0.0801377	mdy/Itpr/Pten/wdb/foxo/CaMKII	6	2.32963	1.2201	0.983654
bp	GO:0002920	regulation of humoral immune response	21/1637	21	1637	54/6356	54	6356	0.0228702	0.104026	0.0802846	cact/Jra/Parp/Arf79F/Diap2/Cul1/Pitslre/Pli/SkpA/Spt6/Uba2/Ntf-2/Usp2/asrij/Herc4/puf/Gprk2/smt3/Doa/Dsp1/slmb	21	1.50994	0.594495	0.982858
bp	GO:0098876	vesicle-mediated transport to the plasma membrane	21/1637	21	1637	54/6356	54	6356	0.0228702	0.104026	0.0802846	Ubc6/Arf79F/nuf/Rho1/Rab11/Rab14/Past1/AP-1mu/Sbf/Crag/Rab35/Vps35/CG11753/Snx3/CG7956/CG5447/gish/scrib/Nsf2/Snap24/sau	21	1.50994	0.594495	0.982858
bp	GO:0048284	organelle fusion	26/1637	26	1637	70/6356	70	6356	0.0228765	0.104026	0.0802846	Gs1/lt/Syt1/Chchd3/Snap25/Syx5/nSyb/Rab5/Rab11/Rab7/msps/Syt4/Marf/Pink1/Miga/Snx6/Yip1d1/Syx8/Arl8/atl/Vps11/alphaSnap/Sec22/Snap24/Syx7/TER94	26	1.44215	0.528222	0.982858
bp	GO:0055088	lipid homeostasis	26/1637	26	1637	70/6356	70	6356	0.0228765	0.104026	0.0802846	Sap-r/EcR/svp/Itpr/hep/Akt1/Pten/CG5009/Atf3/Lnk/snz/Npc2a/CYLD/puml/Aps/AdipoR/Rheb/wrd/NLaz/Desat1/SREBP/hppy/SNF4Agamma/smt3/Fatp1/FASN1	26	1.44215	0.528222	0.982858
bp	GO:0031347	regulation of defense response	39/1637	39	1637	113/6356	113	6356	0.0230245	0.104594	0.0807226	brm/cact/E(bx)/dlg1/Pp1alpha-96A/Rm62/Su(var)2-10/me31B/GlyP/faf/Parp/htl/mtd/Diap2/Rala/Cul1/wun/Pli/SkpA/Crag/Spt6/Uba2/Usp2/Npc2a/CYLD/CG10333/TM9SF2/Sec31/Atg18a/trbd/puf/krz/G9a/CG32795/EMRE/akirin/Gprk2/Ubc7/slmb	39	1.34005	0.422288	0.980495
bp	GO:0006469	negative regulation of protein kinase activity	9/1637	9	1637	18/6356	18	6356	0.0232636	0.105257	0.0812345	l(2)gl/sgg/sty/Cbl/Pka-R2/par-6/Pten/ics/Pka-R1	9	1.94136	0.957065	0.97775
bp	GO:0007549	dosage compensation	9/1637	9	1637	18/6356	18	6356	0.0232636	0.105257	0.0812345	mle/msl-1/Mtor/scf/loqs/Spt5/Ndf/Unr/dop	9	1.94136	0.957065	0.97775
bp	GO:0032273	positive regulation of protein polymerization	9/1637	9	1637	18/6356	18	6356	0.0232636	0.105257	0.0812345	dco/Lam/shi/Rack1/chb/DAAM/msps/IRSp53/ringer	9	1.94136	0.957065	0.97775
bp	GO:2001252	positive regulation of chromosome organization	9/1637	9	1637	18/6356	18	6356	0.0232636	0.105257	0.0812345	mle/Su(var)205/hop/Moe/Cul1/SkpA/Tnks/Su(var)3-3/slmb	9	1.94136	0.957065	0.97775
bp	GO:0009314	response to radiation	44/1637	44	1637	130/6356	130	6356	0.023368	0.105623	0.0815175	Cam/Galphas/dlg1/dco/rdgB/svp/Pp1-87B/mts/nonA/porin/Galphaq/Rop/Syn/Plc21C/Dsor1/Cds/Fdh/Rab6/HDAC1/14-3-3epsilon/Timp/Kap-alpha3/Vha100-1/Debcl/Pis/Mnn1/Sod3/Tfb1/M6/laza/CG11426/Cerk/ATP6AP2/Tctp/CG17059/alph/lap/stmA/rtp/mnb/Gprk1/rdgA/cu/Camta	44	1.31415	0.394129	0.976239
bp	GO:0050769	positive regulation of neurogenesis	20/1637	20	1637	51/6356	51	6356	0.0236535	0.106807	0.082431	DCTN1-p150/Hsp83/Rac1/Cdc37/shot/Lis-1/nudC/Dap160/Fmr1/nudE/Abp1/Sar1/atl/G9a/Rheb/Cka/Mob4/aPKC/Sec23/Rab1	20	1.52263	0.606568	0.9714
bp	GO:0002440	production of molecular mediator of immune response	19/1637	19	1637	48/6356	48	6356	0.0244089	0.109779	0.084725	cact/Parp/Arf79F/Diap2/Cul1/Pitslre/Pli/SkpA/Spt6/Uba2/Ntf-2/Usp2/asrij/Herc4/puf/Gprk2/smt3/Doa/slmb	19	1.53691	0.62003	0.959479
bp	GO:0002697	regulation of immune effector process	19/1637	19	1637	48/6356	48	6356	0.0244089	0.109779	0.084725	cact/Parp/Arf79F/Diap2/Cul1/Pitslre/Pli/SkpA/Spt6/Uba2/Ntf-2/Usp2/asrij/Herc4/puf/Gprk2/smt3/Doa/slmb	19	1.53691	0.62003	0.959479
bp	GO:0002700	regulation of production of molecular mediator of immune response	19/1637	19	1637	48/6356	48	6356	0.0244089	0.109779	0.084725	cact/Parp/Arf79F/Diap2/Cul1/Pitslre/Pli/SkpA/Spt6/Uba2/Ntf-2/Usp2/asrij/Herc4/puf/Gprk2/smt3/Doa/slmb	19	1.53691	0.62003	0.959479
bp	GO:0007474	imaginal disc-derived wing vein specification	19/1637	19	1637	48/6356	48	6356	0.0244089	0.109779	0.084725	ash2/brm/Raf/Ras85D/rl/Snr1/nmo/sty/Past1/EloB/msk/Dd/Mkp3/Rbfox1/step/Dys/Su(var)3-3/cic/EloC	19	1.53691	0.62003	0.959479
bp	GO:0031334	positive regulation of protein-containing complex assembly	10/1637	10	1637	21/6356	21	6356	0.0250777	0.112563	0.0868733	dco/Lam/shi/Rack1/chb/DAAM/msps/Rpt4/IRSp53/ringer	10	1.84891	0.886675	0.948604
bp	GO:0099518	vesicle cytoskeletal trafficking	10/1637	10	1637	21/6356	21	6356	0.0250777	0.112563	0.0868733	g/DCTN1-p150/jar/Lis-1/nudE/Liprin-alpha/didum/Dhc64C/milt/unc-104	10	1.84891	0.886675	0.948604
bp	GO:0016071	mRNA metabolic process	110/1637	110	1637	363/6356	363	6356	0.0252658	0.113295	0.0874383	bru1/Hrb98DE/eIF4A/swm/mle/pum/Rm62/su(f)/su(w[a])/nonA/Hrb87F/me31B/B52/Hrb27C/RpII15/orb/Pabp2/Rox8/Ref1/heph/twin/Cdc27/Hel25E/Psi/hrg/snRNP-U1-70K/U2af38/Rga/Smg5/yps/qkr58E-3/qkr58E-1/SmD3/Bin1/SF1/CG7028/Ythdc1/Nab2/CG4119/hfp/Fmr1/Spt6/REG/CG3198/Rbp1-like/CG3436/CG4887/CG4896/tho2/CG3542/Sf3b2/Caper/CG6686/CG10333/Not3/Ars2/CG12343/thoc7/Tudor-SN/Srrm234/PAN3/Cpsf6/Cpsf5/Pop2/Tdrd3/CG9705…	110	1.17658	0.234599	0.945789
bp	GO:0042335	cuticle development	23/1637	23	1637	61/6356	61	6356	0.0260439	0.116669	0.0900419	arm/EcR/l(2)gl/Lam/sgg/sn/jar/fng/Cpr/Rack1/Alas/Mkk4/Sec13/gammaCOP/SoxN/Sar1/FASN2/Sec61alpha/Desat1/mmy/Dhc64C/Sec23/Sec24CD	23	1.46397	0.549889	0.933046
bp	GO:0008258	head involution	11/1637	11	1637	24/6356	24	6356	0.0262177	0.116918	0.0902345	EcR/emc/ena/pum/Rac1/wal/Rac2/Ack/scyl/Sec61alpha/pyd	11	1.77958	0.831534	0.932118
bp	GO:0045010	actin nucleation	11/1637	11	1637	24/6356	24	6356	0.0262177	0.116918	0.0902345	Arpc1/spir/Arp2/GMF/Arpc5/Arpc2/Cip4/SCAR/gish/Arp3/Arpc4	11	1.77958	0.831534	0.932118
bp	GO:0001558	regulation of cell growth	27/1637	27	1637	74/6356	74	6356	0.026229	0.116918	0.0902345	Lar/dco/Rac1/Akt1/mRpL12/shot/Cdk4/Pdk1/Pten/hfp/Lnk/Fmr1/spidey/Abp1/Paip2/foxo/atl/puf/Ythdf/PIP4K/Rheb/Liprin-alpha/pix/kuz/Atg1/cic/Hph	27	1.41667	0.502499	0.932118
bp	GO:0002520	immune system development	27/1637	27	1637	74/6356	74	6356	0.026229	0.116918	0.0902345	E(bx)/if/Raf/Ras85D/rl/sn/zfh1/Rap1/mys/hop/Rac1/Cdc42/htl/Syx5/Rac2/Rho1/sty/RpS21/chb/SmD3/Tnpo/Pten/asrij/foxo/RpS8/kuz/PDZ-GEF	27	1.41667	0.502499	0.932118
bp	GO:0048534	hematopoietic or lymphoid organ development	27/1637	27	1637	74/6356	74	6356	0.026229	0.116918	0.0902345	E(bx)/if/Raf/Ras85D/rl/sn/zfh1/Rap1/mys/hop/Rac1/Cdc42/htl/Syx5/Rac2/Rho1/sty/RpS21/chb/SmD3/Tnpo/Pten/asrij/foxo/RpS8/kuz/PDZ-GEF	27	1.41667	0.502499	0.932118
bp	GO:0006909	phagocytosis	16/1637	16	1637	39/6356	39	6356	0.0263278	0.117243	0.0904853	bsk/csw/EcR/Gs1/hep/Rac1/Cdc42/emp/Rac2/Rab14/Rab7/Crk/Rab35/Zir/Snx6/SCAR	16	1.59291	0.671663	0.930912
bp	GO:0009615	response to virus	15/1637	15	1637	36/6356	36	6356	0.0267644	0.118836	0.0917148	Ras85D/rl/Rm62/me31B/B52/hop/Dsor1/CG10333/Atg18a/FoxK/Npl4/G9a/Sec61alpha/RNASEK/TER94	15	1.6178	0.69403	0.925051
bp	GO:0030537	larval behavior	15/1637	15	1637	36/6356	36	6356	0.0267644	0.118836	0.0917148	EcR/Khc/shi/Syt1/Itpr/TBPH/Eaat1/SPARC/Fmr1/dj-1beta/G9a/RanBPM/tn/unc-104/caz	15	1.6178	0.69403	0.925051
bp	GO:0071900	regulation of protein serine/threonine kinase activity	15/1637	15	1637	36/6356	36	6356	0.0267644	0.118836	0.0917148	sgg/Rac1/Rho1/sty/fry/Pka-R2/ics/CycY/Ccm3/CycG/CG40191/step/Pka-R1/SNF4Agamma/smt3	15	1.6178	0.69403	0.925051
bp	GO:0046330	positive regulation of JNK cascade	12/1637	12	1637	27/6356	27	6356	0.0268462	0.119082	0.0919047	ben/Rac1/Cdc42/Crk/Mnn1/CYLD/Uev1A/Cka/ALiX/Alg-2/hppy/rdx	12	1.72565	0.78714	0.924153
bp	GO:0048010	vascular endothelial growth factor receptor signaling pathway	14/1637	14	1637	33/6356	33	6356	0.0270361	0.119566	0.0922777	bsk/Raf/Ras85D/rl/RasGAP1/drk/Dsor1/hep/Rac1/Cdc42/Akt1/Crk/Lnk/Ptp61F	14	1.64721	0.720026	0.922394
bp	GO:0072553	terminal button organization	14/1637	14	1637	33/6356	33	6356	0.0270361	0.119566	0.0922777	Fas2/Sod1/Syn/Arp2/TBPH/Tip60/Fmr1/Vap33/hiw/ND-20/Abp1/Nrx-1/Atg1/Arp3	14	1.64721	0.720026	0.922394
bp	GO:1902905	positive regulation of supramolecular fiber organization	14/1637	14	1637	33/6356	33	6356	0.0270361	0.119566	0.0922777	dco/Lam/shi/Tm2/hep/Rack1/chb/DAAM/Rok/msps/SCAR/IRSp53/Nedd4/CG43658	14	1.64721	0.720026	0.922394
bp	GO:0035265	organ growth	13/1637	13	1637	30/6356	30	6356	0.0270874	0.119566	0.0922777	Rox8/Akt1/Pdk1/Pten/Tao/Git/Hipk/foxo/bchs/mnb/cic/kis/wap	13	1.68251	0.750614	0.922394
bp	GO:0051222	positive regulation of protein transport	13/1637	13	1637	30/6356	30	6356	0.0270874	0.119566	0.0922777	tsr/Mtor/Rab11/Crag/Vps35/Snx3/RhoGAP92B/Sar1/AdipoR/tral/Flo2/unc-104/Rab1	13	1.68251	0.750614	0.922394
bp	GO:0006753	nucleoside phosphate metabolic process	57/1637	57	1637	176/6356	176	6356	0.0274184	0.120908	0.0933139	Gart/Ald1/awd/Eno/Gapdh1/Gapdh2/Hex-A/Pfk/Pgi/ras/sesB/ATPsynbeta/Hmgs/ATPsynG/blw/AcCoAS/sun/Pglym78/CG2846/ATPsynCF6/ATPsynD/ATPsynO/ATPsynB/ATPsyngamma/ATPCL/Paics/scu/Adk1/AdSS/Pdha/ATPsyndelta/Ack/Dak1/HINT1/CG6145/CG8306/CG5065/ATPsynF/Prps/Aps/AdenoK/ScsbetaA/ATPsynE/Pdhb/CG2246/dj-1beta/ATPsynC/Adk3/Tpi/Pgk/Acsl/Hmgcr/tn/Pde8/PyK/Adk2/muc	57	1.25747	0.330523	0.917544
bp	GO:0048663	neuron fate commitment	29/1637	29	1637	81/6356	81	6356	0.0282585	0.12377	0.0955225	csw/Dab/emc/hth/Jra/l(2)gl/Raf/Ras85D/rl/svp/mts/RasGAP1/Rap1/drk/Dsor1/msi/Vps26/Rala/rin/Usp47/dos/Cbl/Vps35/mask/alph/Src64B/scrib/PDZ-GEF/da	29	1.39011	0.475196	0.907385
bp	GO:0032886	regulation of microtubule-based process	21/1637	21	1637	55/6356	55	6356	0.028264	0.12377	0.0955225	BicD/Lam/sgg/tws/Moe/shot/Mtor/chb/TBPH/Eb1/msps/pigs/CG9784/CG6805/atl/Efa6/beta-Spec/alpha-Spec/futsch/Patronin/slmb	21	1.48249	0.568023	0.907385
bp	GO:0006122	mitochondrial electron transport, ubiquinol to cytochrome c	7/1637	7	1637	13/6356	13	6356	0.0283411	0.12377	0.0955225	ox/RFeSP/UQCR-14/Cyt-c1/UQCR-Q/UQCR-C2/UQCR-11	7	2.09069	1.06398	0.907385
bp	GO:0010770	positive regulation of cell morphogenesis involved in differentiation	7/1637	7	1637	13/6356	13	6356	0.0283411	0.12377	0.0955225	nudC/nudE/Abp1/Sar1/G9a/Sec23/Rab1	7	2.09069	1.06398	0.907385
bp	GO:0035146	tube fusion	7/1637	7	1637	13/6356	13	6356	0.0283411	0.12377	0.0955225	arm/Cdc42/shot/foi/gammaCOP/ago/pyd	7	2.09069	1.06398	0.907385
bp	GO:0035147	branch fusion, open tracheal system	7/1637	7	1637	13/6356	13	6356	0.0283411	0.12377	0.0955225	arm/Cdc42/shot/foi/gammaCOP/ago/pyd	7	2.09069	1.06398	0.907385
bp	GO:0043462	regulation of ATP-dependent activity	7/1637	7	1637	13/6356	13	6356	0.0283411	0.12377	0.0955225	mle/nrv1/nrv2/scf/CG1416/CG13551/SERCA	7	2.09069	1.06398	0.907385
bp	GO:0045116	protein neddylation	7/1637	7	1637	13/6356	13	6356	0.0283411	0.12377	0.0955225	Roc1a/UbcE2M/SCCRO/SCCRO4/CG17059/Roc2/Diap1	7	2.09069	1.06398	0.907385
bp	GO:0046889	positive regulation of lipid biosynthetic process	7/1637	7	1637	13/6356	13	6356	0.0283411	0.12377	0.0955225	Cds/Dd/Fdx2/Pex3/elm/schlank/eIF4EHP	7	2.09069	1.06398	0.907385
bp	GO:0051231	spindle elongation	7/1637	7	1637	13/6356	13	6356	0.0283411	0.12377	0.0955225	DCTN1-p150/Moe/Mtor/chb/Rok/Eb1/msps	7	2.09069	1.06398	0.907385
bp	GO:0007051	spindle organization	35/1637	35	1637	101/6356	101	6356	0.0283862	0.123847	0.0955822	DCTN1-p150/ifc/Lam/sgg/sw/Pp1-87B/mts/fwd/jar/Moe/Mtor/Lis-1/Ran/chb/Rok/Eb1/wdb/Tnks/msps/Klp10A/BuGZ/Slik/nudE/Synd/DCTN6-p27/Pp2A-29B/larp/Dhc64C/Patronin/hts/mgr/smt3/sau/vib/SRPK	35	1.34549	0.428136	0.907114
bp	GO:0048732	gland development	45/1637	45	1637	135/6356	135	6356	0.0287362	0.125253	0.0966674	Cam/EcR/exd/hth/if/l(2)gl/Raf/Ras85D/rl/shi/betaTub85D/zfh1/mys/hop/Itpr/hdc/Rac1/htl/fra/Syx5/ctp/BRWD3/Rac2/Rho1/sty/RpS21/SmD3/Tnpo/Pten/gammaCOP/deltaCOP/HUWE1/asrij/BI-1/Atg17/foxo/Idh3b/RpS8/kuz/Trf2/Mdh2/Src64B/bel/garz/Pak	45	1.29424	0.372102	0.90221
bp	GO:0070925	organelle assembly	102/1637	102	1637	336/6356	336	6356	0.0290055	0.126305	0.0974793	RpLP0/bru1/Cam/Actn/DCTN1-p150/if/ifc/Lam/RpS5a/sta/stau/alphaTub84D/Pp1-87B/Tm2/mts/RpS14a/RpS14a/me31B/mys/tws/RpS19a/Moe/ctp/dhd/pnut/shot/Mtor/Mlp84B/Nap1/CanB2/Lis-1/rin/Rab14/Rab7/Past1/emb/RpL3/chb/RpL10/Rilpl/CG13366/DAAM/RpL23A/Eb1/CCT6/wdb/Tnks/Kap3/Fmr1/RpS28b/Klp10A/Atg101/Cp110/Snx6/BuGZ/Atg18b/CG13185/Rcd1/RpS15/Synj/Atg18a/TSG101/Atg3/Atg17/RpS5b/mRpS11/EndoA/RpS27/Atg16/RpL6/CG174…	102	1.17868	0.237173	0.898578
bp	GO:0006631	fatty acid metabolic process	37/1637	37	1637	108/6356	108	6356	0.0295147	0.128399	0.0990951	Acbp2/wal/ND-ACP/AcCoAS/ATPCL/scu/Mtpbeta/bgm/CG5009/Mtpalpha/Pmp70/CG8814/Acbp1/Hacd1/Echs1/CG9149/Sc2/Mcad/Pex3/CG3961/ELOVL/AdipoR/CG7834/CG9743/yip2/FASN2/CG31522/CG31523/CG33110/Desat1/SREBP/whd/SERCA/Acsl/Fatp1/FASN1/Etf-QO	37	1.33019	0.411631	0.891438
bp	GO:0098771	inorganic ion homeostasis	42/1637	42	1637	125/6356	125	6356	0.0296659	0.128932	0.0995068	Atpalpha/Raf/sesB/Vha55/Itpr/Syx5/Cnx99A/nrv1/nrv2/Rbcn-3B/foi/Vha100-2/Vha100-1/Nhe3/MICU1/CG10470/nrv3/Ae2/Ncc69/ClC-c/Grx1/IscU/Ho/mfrn/NKCC/Atox1/SPoCk/AGBE/EMRE/Cisd2/PMCA/CG42542/fwe/VhaAC45/Vha16-1/SERCA/Vha68-2/Trpm/Vha68-1/zyd/Letm1/VhaAC39-1	42	1.30459	0.383598	0.889638
bp	GO:0050877	nervous system process	75/1637	75	1637	240/6356	240	6356	0.0298618	0.129659	0.100068	Appl/arm/bsk/Cam/Pka-C1/dnc/eas/EcR/Fas2/Galphao/Galphas/if/Atpalpha/pum/rdgB/sgg/shi/stau/Pp1-87B/ct/nonA/me31B/Galphaq/Syn/drk/mys/hop/14-3-3zeta/Itpr/Rac1/Cdc42/Fdh/Sap47/nrv2/Eaat1/Eb1/Kap3/CenG1A/Fmr1/aru/Pink1/hiw/wcy/MICU1/nrv3/CAP/mri/ATP6AP2/fabp/Nrx-1/BOD1/Scamp/G9a/HDAC4/vsg/Gclm/Rbfox1/Tpi/sra/kra/gish/futsch/mnb/Pka-R1/Mob2/Ubr3/rdgA/aPKC/FoxP/Src64B/scrib/orb2/CaMKII/rg/kis	75	1.21335	0.278993	0.887197
bp	GO:0009165	nucleotide biosynthetic process	34/1637	34	1637	98/6356	98	6356	0.029917	0.129774	0.100156	Gart/awd/ras/sesB/ATPsynbeta/ATPsynG/blw/AcCoAS/sun/CG2846/ATPsynCF6/ATPsynD/ATPsynO/ATPsynB/ATPsyngamma/ATPCL/Paics/AdSS/Pdha/ATPsyndelta/Ack/Dak1/CG6145/ATPsynF/Prps/AdenoK/ATPsynE/Pdhb/CG2246/ATPsynC/Adk3/Acsl/Adk2/muc	34	1.34706	0.429818	0.886812
bp	GO:0001173	DNA-templated transcriptional start site selection	5/1637	5	1637	6356-08-01	8	6356	0.0308558	0.131693	0.101637	B52/Rbp1-like/Rbp1/SC35/SF2	5	2.4267	1.27899	0.880438
bp	GO:0001174	transcriptional start site selection at RNA polymerase II promoter	5/1637	5	1637	6356-08-01	8	6356	0.0308558	0.131693	0.101637	B52/Rbp1-like/Rbp1/SC35/SF2	5	2.4267	1.27899	0.880438
bp	GO:0006465	signal peptide processing	5/1637	5	1637	6356-08-01	8	6356	0.0308558	0.131693	0.101637	Spp/Spase22-23/SppL/Spase12/twr	5	2.4267	1.27899	0.880438
bp	GO:0006662	glycerol ether metabolic process	5/1637	5	1637	6356-08-01	8	6356	0.0308558	0.131693	0.101637	dhd/CG5065/CG8993/Trx-2/Dhap-at	5	2.4267	1.27899	0.880438
bp	GO:0032011	ARF protein signal transduction	5/1637	5	1637	6356-08-01	8	6356	0.0308558	0.131693	0.101637	Arf79F/siz/Efa6/step/garz	5	2.4267	1.27899	0.880438
bp	GO:0032365	intracellular lipid transport	5/1637	5	1637	6356-08-01	8	6356	0.0308558	0.131693	0.101637	ScpX/cert/Pmp70/Npc2a/GramD1B	5	2.4267	1.27899	0.880438
bp	GO:0032368	regulation of lipid transport	5/1637	5	1637	6356-08-01	8	6356	0.0308558	0.131693	0.101637	dco/Itpr/ScpX/Npc1a/LRP1	5	2.4267	1.27899	0.880438
bp	GO:0043405	regulation of MAP kinase activity	5/1637	5	1637	6356-08-01	8	6356	0.0308558	0.131693	0.101637	sgg/sty/ics/Ccm3/smt3	5	2.4267	1.27899	0.880438
bp	GO:0045751	negative regulation of Toll signaling pathway	5/1637	5	1637	6356-08-01	8	6356	0.0308558	0.131693	0.101637	cact/gro/Pli/puf/krz	5	2.4267	1.27899	0.880438
bp	GO:0051353	positive regulation of oxidoreductase activity	5/1637	5	1637	6356-08-01	8	6356	0.0308558	0.131693	0.101637	su(f)/Sirup/levy/Fdx2/ND-MLRQ	5	2.4267	1.27899	0.880438
bp	GO:0070278	extracellular matrix constituent secretion	5/1637	5	1637	6356-08-01	8	6356	0.0308558	0.131693	0.101637	Rab10/Crag/SPARC/Sec23/Sec24CD	5	2.4267	1.27899	0.880438
bp	GO:0097237	cellular response to toxic substance	5/1637	5	1637	6356-08-01	8	6356	0.0308558	0.131693	0.101637	Sod1/Sod2/Fdh/Sod3/Jafrac1	5	2.4267	1.27899	0.880438
bp	GO:0098586	cellular response to virus	5/1637	5	1637	6356-08-01	8	6356	0.0308558	0.131693	0.101637	FoxK/Npl4/Sec61alpha/RNASEK/TER94	5	2.4267	1.27899	0.880438
bp	GO:1902410	mitotic cytokinetic process	5/1637	5	1637	6356-08-01	8	6356	0.0308558	0.131693	0.101637	shi/Arf79F/Rho1/Asap/AP-2alpha	5	2.4267	1.27899	0.880438
bp	GO:1902414	protein localization to cell junction	5/1637	5	1637	6356-08-01	8	6356	0.0308558	0.131693	0.101637	arm/stau/Rho1/Git/scrib	5	2.4267	1.27899	0.880438
bp	GO:1905477	positive regulation of protein localization to membrane	5/1637	5	1637	6356-08-01	8	6356	0.0308558	0.131693	0.101637	Rab11/Crag/Vps35/Herc4/smt3	5	2.4267	1.27899	0.880438
bp	GO:1990748	cellular detoxification	5/1637	5	1637	6356-08-01	8	6356	0.0308558	0.131693	0.101637	Sod1/Sod2/Fdh/Sod3/Jafrac1	5	2.4267	1.27899	0.880438
bp	GO:0045165	cell fate commitment	78/1637	78	1637	251/6356	251	6356	0.0308837	0.131693	0.101637	arm/BicD/csw/Dab/eas/EcR/emc/exd/Galphai/Gbeta13F/DCTN1-p150/hth/Jra/dlg1/l(2)gl/Raf/Ras85D/rl/stau/svp/mts/RasGAP1/Rap1/drk/tws/14-3-3zeta/Ggamma1/gcl/Dsor1/Cdc42/htl/Pfdn2/jar/msi/nuf/shot/Vps26/Rala/Lis-1/rin/Rab11/Usp47/dos/Cbl/14-3-3epsilon/CtBP/flfl/par-6/msk/Sara/Pten/msps/lqf/Fmr1/Klp10A/cpa/Vps35/nudE/pins/mask/alph/alpha-Spec/kuz/par-1/Cul3/Dhc64C/aPKC/pyd/Src64B/Patronin/scrib/hts/mib1…	78	1.20658	0.270923	0.880438
bp	GO:2000147	positive regulation of cell motility	18/1637	18	1637	46/6356	46	6356	0.0316088	0.134658	0.103925	bsk/ena/sqh/Hrb27C/hep/Rac1/Akt1/htl/fra/Cbl/CG9784/CG6805/Uev1A/kuz/Diap1/par-1/kis/slmb	18	1.51932	0.603428	0.870768
bp	GO:0042044	fluid transport	8/1637	8	1637	16/6356	16	6356	0.0320235	0.135657	0.104697	Chc/Drip/Prip/TSG101/SPoCk/Nsf2/Vha26/Vha13	8	1.94136	0.957065	0.867557
bp	GO:0050714	positive regulation of protein secretion	8/1637	8	1637	16/6356	16	6356	0.0320235	0.135657	0.104697	tsr/Vps35/Snx3/RhoGAP92B/AdipoR/Flo2/unc-104/Rab1	8	1.94136	0.957065	0.867557
bp	GO:0060260	regulation of transcription initiation by RNA polymerase II	8/1637	8	1637	16/6356	16	6356	0.0320235	0.135657	0.104697	B52/Sec13/Rpt4/Rbp1-like/Rbp1/SC35/Dsp1/SF2	8	1.94136	0.957065	0.867557
bp	GO:1902652	secondary alcohol metabolic process	8/1637	8	1637	16/6356	16	6356	0.0320235	0.135657	0.104697	Idh/woc/scu/Idh3a/Marf/Idh3b/CG5028/CG32026	8	1.94136	0.957065	0.867557
bp	GO:1905954	positive regulation of lipid localization	8/1637	8	1637	16/6356	16	6356	0.0320235	0.135657	0.104697	Itpr/Akt1/ScpX/Pi3K21B/spidey/elm/SERCA/Acsl	8	1.94136	0.957065	0.867557
bp	GO:2000142	regulation of DNA-templated transcription initiation	8/1637	8	1637	16/6356	16	6356	0.0320235	0.135657	0.104697	B52/Sec13/Rpt4/Rbp1-like/Rbp1/SC35/Dsp1/SF2	8	1.94136	0.957065	0.867557
bp	GO:0010508	positive regulation of autophagy	17/1637	17	1637	43/6356	43	6356	0.0326734	0.138281	0.106722	bsk/Chc/shi/hep/AP-1-2beta/Sbf/Debcl/Pink1/Atg101/Nup44A/Synj/Cpsf6/foxo/Buffy/Atg1/AP-2alpha/Doa	17	1.53503	0.618263	0.859238
bp	GO:0042742	defense response to bacterium	47/1637	47	1637	143/6356	143	6356	0.0330077	0.139498	0.107661	ben/bsk/Hsf/dlg1/Pp1alpha-96A/Su(var)2-10/GlyP/faf/Parp/hep/Arf79F/htl/eff/mtd/Rac2/Diap2/Rala/Cul1/Rab14/wun/Pli/SkpA/Crag/Spt6/cathD/Vap33/Usp2/Npc2a/CYLD/TM9SF2/Ars2/Sec31/asrij/Fit1/Uev1A/trbd/foxo/puf/CG32795/CG13551/NUCB1/EMRE/akirin/Pcmt/Gprk2/Ubc7/slmb	47	1.27614	0.351782	0.855431
bp	GO:0042594	response to starvation	40/1637	40	1637	119/6356	119	6356	0.0330228	0.139498	0.107661	Galphao/lt/Raf/Ras85D/rl/Hrb87F/Itpr/rin/Rack1/cyc/Pten/Mtpalpha/Debcl/CG7536/Nup44A/RagC-D/zda/Atg18a/BI-1/Aps/Atg3/Atg17/foxo/EndoA/Atg16/Jafrac1/Buffy/Rheb/HDAC4/Vps11/Atg8a/spin/Desat1/Atg1/whd/SNF4Agamma/CaMKII/Ric/rudhira/Bruce	40	1.30511	0.384175	0.855431
bp	GO:0090090	negative regulation of canonical Wnt signaling pathway	16/1637	16	1637	40/6356	40	6356	0.0336769	0.142128	0.109691	gro/sgg/nmo/Rho1/CkIalpha/Cul1/CtBP/Sin3A/SkpA/Roc1a/SoxN/HUWE1/Duba/Sulf1/slmb/TER94	16	1.55308	0.635137	0.847319
bp	GO:0055080	cation homeostasis	42/1637	42	1637	126/6356	126	6356	0.0337471	0.142292	0.109817	Atpalpha/Raf/sesB/Vha55/Itpr/Syx5/Cnx99A/nrv1/nrv2/Rbcn-3B/foi/Vha100-2/Vha100-1/Nhe3/MICU1/CG10470/nrv3/Ae2/Ncc69/ClC-c/Grx1/IscU/Ho/mfrn/NKCC/Atox1/SPoCk/AGBE/EMRE/Cisd2/PMCA/CG42542/fwe/VhaAC45/Vha16-1/SERCA/Vha68-2/Trpm/Vha68-1/zyd/Letm1/VhaAC39-1	42	1.29424	0.372102	0.84682
bp	GO:0033673	negative regulation of kinase activity	9/1637	9	1637	19/6356	19	6356	0.0343167	0.144022	0.111152	l(2)gl/sgg/sty/Cbl/Pka-R2/par-6/Pten/ics/Pka-R1	9	1.83918	0.879062	0.841571
bp	GO:0046174	polyol catabolic process	9/1637	9	1637	19/6356	19	6356	0.0343167	0.144022	0.111152	Ocrl/Pten/CG9784/CG6805/Synj/CG17029/CG17027/Tpi/5PtaseI	9	1.83918	0.879062	0.841571
bp	GO:0061060	negative regulation of peptidoglycan recognition protein signaling pathway	9/1637	9	1637	19/6356	19	6356	0.0343167	0.144022	0.111152	dlg1/Cul1/SkpA/Usp2/CYLD/TM9SF2/trbd/puf/slmb	9	1.83918	0.879062	0.841571
bp	GO:0070374	positive regulation of ERK1 and ERK2 cascade	9/1637	9	1637	19/6356	19	6356	0.0343167	0.144022	0.111152	Raf/Ras85D/Rap1/drk/Cdc37/Usp47/Lnk/step/Pde8	9	1.83918	0.879062	0.841571
bp	GO:2000027	regulation of animal organ morphogenesis	9/1637	9	1637	19/6356	19	6356	0.0343167	0.144022	0.111152	dco/rl/nmo/Pten/Hipk/gish/cno/par-1/aPKC	9	1.83918	0.879062	0.841571
bp	GO:0007274	neuromuscular synaptic transmission	25/1637	25	1637	69/6356	69	6356	0.0344612	0.144494	0.111517	Csp/Syt1/Galphaq/Plc21C/Cdc42/Snap25/TBPH/Fmr1/Pink1/hiw/RhoGAP92B/Syp/Nrx-1/dj-1beta/Scamp/cpx/wrd/Fsn/beta-Spec/alpha-Spec/alphaSnap/Pka-R1/Dys/SERCA/Nsf2	25	1.40678	0.492397	0.84015
bp	GO:0051261	protein depolymerization	15/1637	15	1637	37/6356	37	6356	0.034587	0.144887	0.11182	Gel/cpb/tsr/shot/Klp10A/cpa/EndoA/atl/Kat60/CG31715/tmod/beta-Spec/alpha-Spec/futsch/Patronin	15	1.57407	0.654502	0.83897
bp	GO:0042386	hemocyte differentiation	14/1637	14	1637	34/6356	34	6356	0.0353612	0.147815	0.11408	cact/Raf/Ras85D/rl/zfh1/hop/Dsor1/Rac1/htl/sty/Pten/Mlf/asrij/DnaJ-1	14	1.59876	0.676957	0.830282
bp	GO:0000028	ribosomal small subunit assembly	10/1637	10	1637	22/6356	22	6356	0.0356129	0.147815	0.11408	RpS5a/sta/RpS14a/RpS14a/RpS19a/RpS28b/RpS15/RpS5b/mRpS11/RpS27	10	1.76487	0.819561	0.830282
bp	GO:0006890	retrograde vesicle-mediated transport, Golgi to endoplasmic reticulum	10/1637	10	1637	22/6356	22	6356	0.0356129	0.147815	0.11408	Rab6/alphaCOP/deltaCOP/CG5946/zetaCOP/CG31729/Sec22/Ykt6/Slh/sau	10	1.76487	0.819561	0.830282
bp	GO:0008277	regulation of G protein-coupled receptor signaling pathway	10/1637	10	1637	22/6356	22	6356	0.0356129	0.147815	0.11408	Cam/dnc/rdgB/Galphaq/sun/foxo/krz/Gprk1/rdgA/Camta	10	1.76487	0.819561	0.830282
bp	GO:0019221	cytokine-mediated signaling pathway	10/1637	10	1637	22/6356	22	6356	0.0356129	0.147815	0.11408	ben/bsk/hop/hep/msn/Mkk4/HUWE1/CYLD/Uev1A/AdipoR	10	1.76487	0.819561	0.830282
bp	GO:0019722	calcium-mediated signaling	10/1637	10	1637	22/6356	22	6356	0.0356129	0.147815	0.11408	Cam/Galphai/Galphao/sgg/Spn/Pp2B-14D/SPoCk/sra/zyd/CanA-14F	10	1.76487	0.819561	0.830282
bp	GO:0045860	positive regulation of protein kinase activity	10/1637	10	1637	22/6356	22	6356	0.0356129	0.147815	0.11408	Rac1/Cdc42/Rho1/fry/Dap160/Atg17/Ccm3/step/Atg13/smt3	10	1.76487	0.819561	0.830282
bp	GO:0051084	'de novo' post-translational protein folding	10/1637	10	1637	22/6356	22	6356	0.0356129	0.147815	0.11408	Hsc70-3/Hsc70-5/HIP-R/CG5001/Tpr2/mrj/CG11267/CG9920/DnaJ-1/Hsc70-4	10	1.76487	0.819561	0.830282
bp	GO:0051085	chaperone cofactor-dependent protein refolding	10/1637	10	1637	22/6356	22	6356	0.0356129	0.147815	0.11408	Hsc70-3/Hsc70-5/HIP-R/CG5001/Tpr2/mrj/CG11267/CG9920/DnaJ-1/Hsc70-4	10	1.76487	0.819561	0.830282
bp	GO:0071345	cellular response to cytokine stimulus	10/1637	10	1637	22/6356	22	6356	0.0356129	0.147815	0.11408	ben/bsk/hop/hep/msn/Mkk4/HUWE1/CYLD/Uev1A/AdipoR	10	1.76487	0.819561	0.830282
bp	GO:0016203	muscle attachment	13/1637	13	1637	31/6356	31	6356	0.0359425	0.148501	0.114609	if/mys/Rac1/Rac2/msk/Ilk/CAP/slow/C3G/rhea/Sec23/Sec24CD/how	13	1.62823	0.703308	0.82827
bp	GO:0030716	oocyte fate determination	13/1637	13	1637	31/6356	31	6356	0.0359425	0.148501	0.114609	BicD/14-3-3zeta/shot/Lis-1/14-3-3epsilon/Fmr1/cpa/nudE/alpha-Spec/par-1/Dhc64C/aPKC/hts	13	1.62823	0.703308	0.82827
bp	GO:0060538	skeletal muscle organ development	13/1637	13	1637	31/6356	31	6356	0.0359425	0.148501	0.114609	if/mys/Rac1/Rac2/msk/Ilk/CAP/slow/C3G/rhea/Sec23/Sec24CD/how	13	1.62823	0.703308	0.82827
bp	GO:1903034	regulation of response to wounding	13/1637	13	1637	31/6356	31	6356	0.0359425	0.148501	0.114609	rl/Csp/Rac1/Cdc42/Akt1/Rac2/Rho1/Pkn/Rok/Pten/foxo/CG5044/atl	13	1.62823	0.703308	0.82827
bp	GO:1903684	regulation of border follicle cell migration	13/1637	13	1637	31/6356	31	6356	0.0359425	0.148501	0.114609	bsk/sqh/Hrb27C/hep/Rac1/Akt1/msn/Cbl/kuz/Diap1/par-1/kis/slmb	13	1.62823	0.703308	0.82827
bp	GO:0002168	instar larval development	20/1637	20	1637	53/6356	53	6356	0.036106	0.148594	0.114681	arm/ash2/dlg1/l(2)gl/Raf/Ras85D/sgg/Top1/Eip63E/jar/Moe/Sec13/SPARC/gammaCOP/deltaCOP/SoxN/Sar1/Sec23/bel/scrib	20	1.46517	0.551072	0.827998
bp	GO:0043062	extracellular structure organization	20/1637	20	1637	53/6356	53	6356	0.036106	0.148594	0.114681	Chc/flw/shi/fwd/Mbs/hep/Rab10/sktl/Crag/Timp/Pten/SPARC/gammaCOP/Pis/mmy/Sec23/Sec24CD/Src64B/hts/Pi4KIIIalpha	20	1.46517	0.551072	0.827998
bp	GO:0007614	short-term memory	11/1637	11	1637	25/6356	25	6356	0.0361922	0.148594	0.114681	Appl/dnc/Fas2/shi/drk/Fmr1/Pink1/ATP6AP2/G9a/rg/kis	11	1.70839	0.77264	0.827998
bp	GO:0008345	larval locomotory behavior	11/1637	11	1637	25/6356	25	6356	0.0361922	0.148594	0.114681	EcR/Khc/Syt1/TBPH/Eaat1/Fmr1/dj-1beta/G9a/tn/unc-104/caz	11	1.70839	0.77264	0.827998
bp	GO:0010001	glial cell differentiation	11/1637	11	1637	25/6356	25	6356	0.0361922	0.148594	0.114681	Galphai/Galphao/svp/htl/cora/sty/nrv2/Cont/spin/fzr/Nrg	11	1.70839	0.77264	0.827998
bp	GO:0044837	actomyosin contractile ring organization	11/1637	11	1637	25/6356	25	6356	0.0361922	0.148594	0.114681	flw/Lam/shi/fwd/tsr/Rho1/Rab11/RhoGEF2/Ocrl/sau/vib	11	1.70839	0.77264	0.827998
bp	GO:0042063	gliogenesis	24/1637	24	1637	66/6356	66	6356	0.0361952	0.148594	0.114681	Galphai/Galphao/svp/Rac1/htl/cora/poe/fra/Rho1/sty/nrv2/Rchy1/Ntan1/Cont/XNP/ago/spin/gish/cno/kuz/fzr/how/Nrg/slmb	24	1.4119	0.497633	0.827998
bp	GO:0007631	feeding behavior	12/1637	12	1637	28/6356	28	6356	0.0362543	0.148702	0.114764	dnc/Galphas/shi/sm/Itpr/Rac2/Pi3K21B/SPARC/foxo/mnb/Pka-R1/RanBPM	12	1.66402	0.734672	0.827684
bp	GO:0019752	carboxylic acid metabolic process	98/1637	98	1637	325/6356	325	6356	0.0377488	0.154691	0.119387	Ald1/Eno/Gapdh1/Gapdh2/Gdh/Got1/Got2/Gs1/Gs2/Hex-A/Idh/Ldh/AspRS/Men/Pfk/Pgi/Pgd/Nc73EF/Acbp2/wal/ND-ACP/AcCoAS/CG11899/Ahcy/Pglym78/ATPCL/scu/Oat/aay/CG17896/Mtpbeta/TyrRS/ThrRS/HisRS/Idh3a/bgm/CG5009/Pdha/Mtpalpha/Men-b/Shmt/CG1440/CG1764/Pmp70/CG1486/CG8814/Acbp1/Hacd1/Echs1/CG15093/CG9149/AhcyL1/Sc2/Mcad/Pex3/CG7430/CG3961/Gabat/tzn/ELOVL/CG6465/CG5044/Mpc1/Idh3b/AdipoR/CG5028/Pdhb/CG7834/CG9…	98	1.17079	0.227479	0.810534
bp	GO:0007435	salivary gland morphogenesis	23/1637	23	1637	63/6356	63	6356	0.0380054	0.155461	0.119981	Cam/EcR/if/l(2)gl/shi/betaTub85D/Itpr/hdc/Rac1/ctp/BRWD3/Rac2/Rho1/gammaCOP/deltaCOP/BI-1/Atg17/Idh3b/Trf2/Mdh2/Src64B/bel/Pak	23	1.4175	0.503347	0.808378
bp	GO:0022612	gland morphogenesis	23/1637	23	1637	63/6356	63	6356	0.0380054	0.155461	0.119981	Cam/EcR/if/l(2)gl/shi/betaTub85D/Itpr/hdc/Rac1/ctp/BRWD3/Rac2/Rho1/gammaCOP/deltaCOP/BI-1/Atg17/Idh3b/Trf2/Mdh2/Src64B/bel/Pak	23	1.4175	0.503347	0.808378
bp	GO:0050801	ion homeostasis	42/1637	42	1637	127/6356	127	6356	0.038248	0.156312	0.120638	Atpalpha/Raf/sesB/Vha55/Itpr/Syx5/Cnx99A/nrv1/nrv2/Rbcn-3B/foi/Vha100-2/Vha100-1/Nhe3/MICU1/CG10470/nrv3/Ae2/Ncc69/ClC-c/Grx1/IscU/Ho/mfrn/NKCC/Atox1/SPoCk/AGBE/EMRE/Cisd2/PMCA/CG42542/fwe/VhaAC45/Vha16-1/SERCA/Vha68-2/Trpm/Vha68-1/zyd/Letm1/VhaAC39-1	42	1.28405	0.360698	0.806007
bp	GO:0007293	germarium-derived egg chamber formation	29/1637	29	1637	83/6356	83	6356	0.0389498	0.158571	0.122381	BicD/flw/Scm/14-3-3zeta/fng/Lis-1/Rab11/Rab6/14-3-3epsilon/chb/Fmr1/CSN7/Pdcd4/Nup44A/cpa/Cip4/nudE/Rbfox1/alpha-Spec/par-1/Dhc64C/aPKC/Csk/nsl1/Src64B/hts/sqd/Pi4KIIIalpha/slmb	29	1.35661	0.440006	0.799777
bp	GO:0008594	photoreceptor cell morphogenesis	6/1637	6	1637	6356-11-01	11	6356	0.0392919	0.158571	0.122381	ben/Lar/Ras85D/msn/Liprin-alpha/Bsg	6	2.11784	1.0826	0.799777
bp	GO:0012502	induction of programmed cell death	6/1637	6	1637	6356-11-01	11	6356	0.0392919	0.158571	0.122381	EcR/l(2)gl/BRWD3/Idh3b/bel/Pak	6	2.11784	1.0826	0.799777
bp	GO:0019674	NAD metabolic process	6/1637	6	1637	6356-11-01	11	6356	0.0392919	0.158571	0.122381	Eno/Gdh/Gpdh1/Pfk/Gpo1/CG6145	6	2.11784	1.0826	0.799777
bp	GO:0035072	ecdysone-mediated induction of salivary gland cell autophagic cell death	6/1637	6	1637	6356-11-01	11	6356	0.0392919	0.158571	0.122381	EcR/l(2)gl/BRWD3/Idh3b/bel/Pak	6	2.11784	1.0826	0.799777
bp	GO:0035078	induction of programmed cell death by ecdysone	6/1637	6	1637	6356-11-01	11	6356	0.0392919	0.158571	0.122381	EcR/l(2)gl/BRWD3/Idh3b/bel/Pak	6	2.11784	1.0826	0.799777
bp	GO:0035081	induction of programmed cell death by hormones	6/1637	6	1637	6356-11-01	11	6356	0.0392919	0.158571	0.122381	EcR/l(2)gl/BRWD3/Idh3b/bel/Pak	6	2.11784	1.0826	0.799777
bp	GO:0042074	cell migration involved in gastrulation	6/1637	6	1637	6356-11-01	11	6356	0.0392919	0.158571	0.122381	cta/Gbeta13F/hop/Ggamma1/htl/sgl	6	2.11784	1.0826	0.799777
bp	GO:0044804	autophagy of nucleus	6/1637	6	1637	6356-11-01	11	6356	0.0392919	0.158571	0.122381	Atg18b/Atg18a/Atg3/Atg17/Atg1/Atg13	6	2.11784	1.0826	0.799777
bp	GO:0045456	ecdysteroid biosynthetic process	6/1637	6	1637	6356-11-01	11	6356	0.0392919	0.158571	0.122381	woc/Npc1a/Marf/Npc2a/Fdx2/eIF4EHP	6	2.11784	1.0826	0.799777
bp	GO:0060259	regulation of feeding behavior	6/1637	6	1637	6356-11-01	11	6356	0.0392919	0.158571	0.122381	Galphas/Itpr/Pi3K21B/foxo/mnb/Pka-R1	6	2.11784	1.0826	0.799777
bp	GO:0071902	positive regulation of protein serine/threonine kinase activity	6/1637	6	1637	6356-11-01	11	6356	0.0392919	0.158571	0.122381	Rac1/Rho1/fry/Ccm3/step/smt3	6	2.11784	1.0826	0.799777
bp	GO:0120178	steroid hormone biosynthetic process	6/1637	6	1637	6356-11-01	11	6356	0.0392919	0.158571	0.122381	woc/Npc1a/Marf/Npc2a/Fdx2/eIF4EHP	6	2.11784	1.0826	0.799777
bp	GO:1904375	regulation of protein localization to cell periphery	6/1637	6	1637	6356-11-01	11	6356	0.0392919	0.158571	0.122381	Rab11/Crag/Lnk/Vps35/Herc4/smt3	6	2.11784	1.0826	0.799777
bp	GO:0043436	oxoacid metabolic process	98/1637	98	1637	326/6356	326	6356	0.0407158	0.163828	0.126438	Ald1/Eno/Gapdh1/Gapdh2/Gdh/Got1/Got2/Gs1/Gs2/Hex-A/Idh/Ldh/AspRS/Men/Pfk/Pgi/Pgd/Nc73EF/Acbp2/wal/ND-ACP/AcCoAS/CG11899/Ahcy/Pglym78/ATPCL/scu/Oat/aay/CG17896/Mtpbeta/TyrRS/ThrRS/HisRS/Idh3a/bgm/CG5009/Pdha/Mtpalpha/Men-b/Shmt/CG1440/CG1764/Pmp70/CG1486/CG8814/Acbp1/Hacd1/Echs1/CG15093/CG9149/AhcyL1/Sc2/Mcad/Pex3/CG7430/CG3961/Gabat/tzn/ELOVL/CG6465/CG5044/Mpc1/Idh3b/AdipoR/CG5028/Pdhb/CG7834/CG9…	98	1.1672	0.223046	0.785612
bp	GO:0046486	glycerolipid metabolic process	47/1637	47	1637	145/6356	145	6356	0.0416415	0.163828	0.126438	eas/Gpdh1/rdgB/fwd/mdy/Cds/Akt1/sktl/Pi3K21B/Ocrl/Pten/Pisd/Taz/nes/Agpat2/TMS1/CG3530/Dd/Vap33/Agpat1/Pis/CG3632/CG9784/CG2818/frj/CG2201/puml/CG6805/CG15111/CG9394/CG10082/Synj/CG6707/CG17029/CG17027/CG18135/Pi4KIIalpha/foxo/CG7956/PIP4K/schlank/5PtaseI/rdgA/Acsl/Pi4KIIIalpha/FASN1/Sac1	47	1.25853	0.331745	0.785612
bp	GO:0002028	regulation of sodium ion transport	4/1637	4	1637	6356-06-01	6	6356	0.0416457	0.163828	0.126438	nrv1/nrv2/NKAIN/Nedd4	4	2.58847	1.3721	0.785612
bp	GO:0002793	positive regulation of peptide secretion	4/1637	4	1637	6356-06-01	6	6356	0.0416457	0.163828	0.126438	AdipoR/Glut1/unc-104/Rab1	4	2.58847	1.3721	0.785612
bp	GO:0006471	protein ADP-ribosylation	4/1637	4	1637	6356-06-01	6	6356	0.0416457	0.163828	0.126438	Parp/Arf102F/Arf51F/Tnks	4	2.58847	1.3721	0.785612
bp	GO:0006654	phosphatidic acid biosynthetic process	4/1637	4	1637	6356-06-01	6	6356	0.0416457	0.163828	0.126438	Agpat2/Agpat1/puml/rdgA	4	2.58847	1.3721	0.785612
bp	GO:0007053	spindle assembly involved in male meiosis	4/1637	4	1637	6356-06-01	6	6356	0.0416457	0.163828	0.126438	ifc/Synd/larp/sau	4	2.58847	1.3721	0.785612
bp	GO:0007312	oocyte nucleus migration involved in oocyte dorsal/ventral axis specification	4/1637	4	1637	6356-06-01	6	6356	0.0416457	0.163828	0.126438	BicD/flw/Lis-1/Dhc64C	4	2.58847	1.3721	0.785612
bp	GO:0015813	L-glutamate transmembrane transport	4/1637	4	1637	6356-06-01	6	6356	0.0416457	0.163828	0.126438	Eaat2/Eaat1/aralar1/GC1	4	2.58847	1.3721	0.785612
bp	GO:0033120	positive regulation of RNA splicing	4/1637	4	1637	6356-06-01	6	6356	0.0416457	0.163828	0.126438	Hrb98DE/Hrb87F/Hrb27C/barc	4	2.58847	1.3721	0.785612
bp	GO:0034501	protein localization to kinetochore	4/1637	4	1637	6356-06-01	6	6356	0.0416457	0.163828	0.126438	DCTN1-p150/sw/Lis-1/Dhc64C	4	2.58847	1.3721	0.785612
bp	GO:0035170	lymph gland crystal cell differentiation	4/1637	4	1637	6356-06-01	6	6356	0.0416457	0.163828	0.126438	Ras85D/rl/htl/asrij	4	2.58847	1.3721	0.785612
bp	GO:0045198	establishment of epithelial cell apical/basal polarity	4/1637	4	1637	6356-06-01	6	6356	0.0416457	0.163828	0.126438	DCTN1-p150/Dhc64C/aPKC/scrib	4	2.58847	1.3721	0.785612
bp	GO:0045445	myoblast differentiation	4/1637	4	1637	6356-06-01	6	6356	0.0416457	0.163828	0.126438	Ras85D/htl/Flo2/wap	4	2.58847	1.3721	0.785612
bp	GO:0045742	positive regulation of epidermal growth factor receptor signaling pathway	4/1637	4	1637	6356-06-01	6	6356	0.0416457	0.163828	0.126438	Usp47/step/Src64B/Vps4	4	2.58847	1.3721	0.785612
bp	GO:0046500	S-adenosylmethionine metabolic process	4/1637	4	1637	6356-06-01	6	6356	0.0416457	0.163828	0.126438	Sam-S/Ahcy/AhcyL2/AhcyL1	4	2.58847	1.3721	0.785612
bp	GO:0046580	negative regulation of Ras protein signal transduction	4/1637	4	1637	6356-06-01	6	6356	0.0416457	0.163828	0.126438	vap/sty/alph/raskol	4	2.58847	1.3721	0.785612
bp	GO:0055093	response to hyperoxia	4/1637	4	1637	6356-06-01	6	6356	0.0416457	0.163828	0.126438	Gpdh1/Tm1/UGP/CG33129	4	2.58847	1.3721	0.785612
bp	GO:0071459	protein localization to chromosome, centromeric region	4/1637	4	1637	6356-06-01	6	6356	0.0416457	0.163828	0.126438	DCTN1-p150/sw/Lis-1/Dhc64C	4	2.58847	1.3721	0.785612
bp	GO:0090527	actin filament reorganization	4/1637	4	1637	6356-06-01	6	6356	0.0416457	0.163828	0.126438	Arpc1/Rok/SCAR/Arp3	4	2.58847	1.3721	0.785612
bp	GO:0097191	extrinsic apoptotic signaling pathway	4/1637	4	1637	6356-06-01	6	6356	0.0416457	0.163828	0.126438	Debcl/Rab3-GEF/CG17019/Buffy	4	2.58847	1.3721	0.785612
bp	GO:0097734	extracellular exosome biogenesis	4/1637	4	1637	6356-06-01	6	6356	0.0416457	0.163828	0.126438	Rab11/Rab7/Rab35/ALiX	4	2.58847	1.3721	0.785612
bp	GO:0099514	synaptic vesicle cytoskeletal transport	4/1637	4	1637	6356-06-01	6	6356	0.0416457	0.163828	0.126438	g/DCTN1-p150/Liprin-alpha/unc-104	4	2.58847	1.3721	0.785612
bp	GO:0099517	synaptic vesicle transport along microtubule	4/1637	4	1637	6356-06-01	6	6356	0.0416457	0.163828	0.126438	g/DCTN1-p150/Liprin-alpha/unc-104	4	2.58847	1.3721	0.785612
bp	GO:0140112	extracellular vesicle biogenesis	4/1637	4	1637	6356-06-01	6	6356	0.0416457	0.163828	0.126438	Rab11/Rab7/Rab35/ALiX	4	2.58847	1.3721	0.785612
bp	GO:1901186	positive regulation of ERBB signaling pathway	4/1637	4	1637	6356-06-01	6	6356	0.0416457	0.163828	0.126438	Usp47/step/Src64B/Vps4	4	2.58847	1.3721	0.785612
bp	GO:1903083	protein localization to condensed chromosome	4/1637	4	1637	6356-06-01	6	6356	0.0416457	0.163828	0.126438	DCTN1-p150/sw/Lis-1/Dhc64C	4	2.58847	1.3721	0.785612
bp	GO:1990182	exosomal secretion	4/1637	4	1637	6356-06-01	6	6356	0.0416457	0.163828	0.126438	Rab11/Rab7/Rab35/ALiX	4	2.58847	1.3721	0.785612
bp	GO:2001135	regulation of endocytic recycling	4/1637	4	1637	6356-06-01	6	6356	0.0416457	0.163828	0.126438	AP-1mu/Vps35/CG7956/gish	4	2.58847	1.3721	0.785612
bp	GO:0003008	system process	94/1637	94	1637	312/6356	312	6356	0.0420743	0.16537	0.127629	Appl/bru1/arm/bsk/Cam/Pka-C1/dnc/eas/EcR/Fas2/Galphao/Galphas/if/Jra/dco/Atpalpha/pum/rdgB/sgg/shi/stau/Tm1/Pp1-87B/Tm2/ct/nonA/me31B/Galphaq/Syn/drk/mys/hop/14-3-3zeta/Ggamma1/Itpr/Rac1/Cdc42/cora/CG10939/Fdh/Sap47/nrv2/Drip/cyc/Eaat1/Eb1/Amph/Kap3/CenG1A/Fmr1/aru/Pink1/hiw/wcy/MICU1/nrv3/CAP/mri/Chd64/ClC-c/Atg17/ATP6AP2/fabp/Nrx-1/BOD1/Scamp/G9a/HDAC4/vsg/Gclm/Rbfox1/Tpi/sra/kra/gish/futsch/mn…	94	1.16979	0.226251	0.781542
bp	GO:0030178	negative regulation of Wnt signaling pathway	16/1637	16	1637	41/6356	41	6356	0.0424175	0.16643	0.128446	gro/sgg/nmo/Rho1/CkIalpha/Cul1/CtBP/Sin3A/SkpA/Roc1a/SoxN/HUWE1/Duba/Sulf1/slmb/TER94	16	1.5152	0.599513	0.778769
bp	GO:0048190	wing disc dorsal/ventral pattern formation	16/1637	16	1637	41/6356	41	6356	0.0424175	0.16643	0.128446	AnxB9/mts/nmd/fng/nmo/nuf/Rab7/14-3-3epsilon/Mpcp2/CG8405/CG11399/Sulf1/capt/cic/Slh/sno	16	1.5152	0.599513	0.778769
bp	GO:0007431	salivary gland development	30/1637	30	1637	87/6356	87	6356	0.0429274	0.168138	0.129765	Cam/EcR/exd/hth/if/l(2)gl/shi/betaTub85D/mys/Itpr/hdc/Rac1/htl/fra/ctp/BRWD3/Rac2/Rho1/gammaCOP/deltaCOP/HUWE1/BI-1/Atg17/Idh3b/Trf2/Mdh2/Src64B/bel/garz/Pak	30	1.33887	0.421012	0.774333
bp	GO:0035272	exocrine system development	30/1637	30	1637	87/6356	87	6356	0.0429274	0.168138	0.129765	Cam/EcR/exd/hth/if/l(2)gl/shi/betaTub85D/mys/Itpr/hdc/Rac1/htl/fra/ctp/BRWD3/Rac2/Rho1/gammaCOP/deltaCOP/HUWE1/BI-1/Atg17/Idh3b/Trf2/Mdh2/Src64B/bel/garz/Pak	30	1.33887	0.421012	0.774333
bp	GO:0007623	circadian rhythm	35/1637	35	1637	104/6356	104	6356	0.043286	0.169058	0.130475	CkIIbeta/Pka-C1/dnc/EcR/emc/Fas2/Hsp83/dlg1/dco/sgg/Plc21C/hop/Mbs/Rac1/Akt1/Mef2/Nca/Rho1/Pdp1/Pka-R2/cyc/inc/bgm/Fmr1/Shmt/Pink1/Gabat/foxo/mnb/ctrip/Cul3/sxc/cu/CkIIalpha/slmb	35	1.30668	0.385908	0.771964
bp	GO:0006066	alcohol metabolic process	27/1637	27	1637	77/6356	77	6356	0.0433118	0.169058	0.130475	Gpdh1/Idh/pr/woc/Fdh/scu/Gpo1/Ocrl/Pcd/Inos/Pten/l(1)G0196/Idh3a/Marf/CG9784/CG6805/CG10082/Synj/Aps/CG17029/CG17027/Idh3b/CG5028/dj-1beta/CG32026/Tpi/5PtaseI	27	1.36147	0.445166	0.771964
bp	GO:0007622	rhythmic behavior	27/1637	27	1637	77/6356	77	6356	0.0433118	0.169058	0.130475	CkIIbeta/Pka-C1/EcR/Fas2/Hsp83/dlg1/dco/sgg/hop/Mbs/Rac1/Mef2/Nca/Rho1/Pka-R2/cyc/inc/bgm/Fmr1/Pink1/Gabat/foxo/Cul3/sxc/cu/CkIIalpha/slmb	27	1.36147	0.445166	0.771964
bp	GO:0048512	circadian behavior	27/1637	27	1637	77/6356	77	6356	0.0433118	0.169058	0.130475	CkIIbeta/Pka-C1/EcR/Fas2/Hsp83/dlg1/dco/sgg/hop/Mbs/Rac1/Mef2/Nca/Rho1/Pka-R2/cyc/inc/bgm/Fmr1/Pink1/Gabat/foxo/Cul3/sxc/cu/CkIIalpha/slmb	27	1.36147	0.445166	0.771964
bp	GO:0044093	positive regulation of molecular function	60/1637	60	1637	191/6356	191	6356	0.0436991	0.170046	0.131237	Cam/Hsf/mle/rl/su(f)/vap/Galphaq/Rac1/Cdc42/htl/Rho1/nrv1/nrv2/fry/Dap160/scf/RhoGAP1A/Crag/Rlip/Rgl/CenG1A/Uba2/REG/RhoGAP15B/Zir/Sirup/CG1416/eIF3m/levy/PPP1R15/Fdx2/GAPcenA/SCCRO/AIMP2/SCCRO4/CG7324/Atg17/ScsbetaA/wkd/Ccm3/RhoGAP92B/CG5521/HDAC4/7B2/Gclm/Asap/ND-MLRQ/Ddr/step/C3G/Ziz/Atg13/Cul3/Sec23/fzr/Evi5/SERCA/smt3/PDZ-GEF/Dsp1	60	1.2197	0.286527	0.769435
bp	GO:0090174	organelle membrane fusion	20/1637	20	1637	54/6356	54	6356	0.0438917	0.170046	0.131237	lt/Syt1/Snap25/Syx5/nSyb/Rab5/Rab11/Rab7/Syt4/Snx6/Yip1d1/Syx8/Arl8/atl/Vps11/alphaSnap/Sec22/Snap24/Syx7/TER94	20	1.43804	0.524105	0.769435
bp	GO:0005977	glycogen metabolic process	15/1637	15	1637	38/6356	38	6356	0.043941	0.170046	0.131237	Pgm1/sgg/GlyP/PhKgamma/Rack1/Atg18a/UGP/Gbs-70E/Atg3/Atg17/Atg16/AGBE/Atg1/Gyg/FASN1	15	1.53265	0.616028	0.769435
bp	GO:0006073	cellular glucan metabolic process	15/1637	15	1637	38/6356	38	6356	0.043941	0.170046	0.131237	Pgm1/sgg/GlyP/PhKgamma/Rack1/Atg18a/UGP/Gbs-70E/Atg3/Atg17/Atg16/AGBE/Atg1/Gyg/FASN1	15	1.53265	0.616028	0.769435
bp	GO:0006112	energy reserve metabolic process	15/1637	15	1637	38/6356	38	6356	0.043941	0.170046	0.131237	Pgm1/sgg/GlyP/PhKgamma/Rack1/Atg18a/UGP/Gbs-70E/Atg3/Atg17/Atg16/AGBE/Atg1/Gyg/FASN1	15	1.53265	0.616028	0.769435
bp	GO:0010721	negative regulation of cell development	15/1637	15	1637	38/6356	38	6356	0.043941	0.170046	0.131237	brm/Fas2/l(2)gl/mts/tws/hdc/Snr1/HDAC1/Fmr1/Rchy1/Ntan1/Ythdf/ago/mask/slmb	15	1.53265	0.616028	0.769435
bp	GO:0030198	extracellular matrix organization	15/1637	15	1637	38/6356	38	6356	0.043941	0.170046	0.131237	Chc/shi/hep/Rab10/sktl/Crag/Timp/Pten/SPARC/gammaCOP/Pis/mmy/Sec23/Sec24CD/Pi4KIIIalpha	15	1.53265	0.616028	0.769435
bp	GO:0040003	chitin-based cuticle development	15/1637	15	1637	38/6356	38	6356	0.043941	0.170046	0.131237	arm/EcR/l(2)gl/Lam/sgg/jar/Alas/Sec13/gammaCOP/SoxN/Sar1/mmy/Dhc64C/Sec23/Sec24CD	15	1.53265	0.616028	0.769435
bp	GO:0044042	glucan metabolic process	15/1637	15	1637	38/6356	38	6356	0.043941	0.170046	0.131237	Pgm1/sgg/GlyP/PhKgamma/Rack1/Atg18a/UGP/Gbs-70E/Atg3/Atg17/Atg16/AGBE/Atg1/Gyg/FASN1	15	1.53265	0.616028	0.769435
bp	GO:0045887	positive regulation of synaptic assembly at neuromuscular junction	15/1637	15	1637	38/6356	38	6356	0.043941	0.170046	0.131237	dlg1/stau/htl/cpb/Arp2/nmo/trio/Abp1/RhoGAP92B/Rheb/Synd/mnb/Arp3/Pak/caz	15	1.53265	0.616028	0.769435
bp	GO:0007162	negative regulation of cell adhesion	7/1637	7	1637	14/6356	14	6356	0.0443346	0.170983	0.131961	arm/Lar/Timp/Pten/NijA/par-1/RanBPM	7	1.94136	0.957065	0.767046
bp	GO:0034502	protein localization to chromosome	7/1637	7	1637	14/6356	14	6356	0.0443346	0.170983	0.131961	DCTN1-p150/His2Av/sw/Lis-1/Tnks/Dhc64C/Mi-2	7	1.94136	0.957065	0.767046
bp	GO:0060856	establishment of blood-brain barrier	7/1637	7	1637	14/6356	14	6356	0.0443346	0.170983	0.131961	Galphai/Galphao/cora/nrv2/Cont/mask/Nrg	7	1.94136	0.957065	0.767046
bp	GO:0071241	cellular response to inorganic substance	7/1637	7	1637	14/6356	14	6356	0.0443346	0.170983	0.131961	bsk/rl/Syt1/Galphaq/hep/PRL-1/Syt4	7	1.94136	0.957065	0.767046
bp	GO:0002164	larval development	39/1637	39	1637	118/6356	118	6356	0.0450065	0.173426	0.133846	arm/ash2/EcR/Khc/dlg1/l(2)gl/Raf/Ras85D/rl/sgg/mys/hop/Top1/Eip63E/htl/Gug/jar/Mef2/Moe/Syx5/sty/Sin3A/EloB/Sec13/Tnpo/Pten/SPARC/gammaCOP/deltaCOP/SoxN/asrij/Sar1/RpS8/akirin/rhea/Sec23/nsl1/bel/scrib	39	1.28327	0.359824	0.760885
bp	GO:0007306	eggshell chorion assembly	23/1637	23	1637	64/6356	64	6356	0.0453225	0.173975	0.134269	bsk/cact/cni/emc/Jra/Khc/Raf/rl/shi/Klc/hep/Rac1/Cdc42/Dp/Rac2/Lis-1/lama/Syp/mask/RanBPM/cic/smt3/slmb	23	1.39535	0.480627	0.759514
bp	GO:0032456	endocytic recycling	14/1637	14	1637	35/6356	35	6356	0.0453797	0.173975	0.134269	Ubc6/nuf/Rho1/Rab11/Rab14/Past1/AP-1mu/Sbf/Rab35/Vps35/Snx3/CG7956/gish/scrib	14	1.55308	0.635137	0.759514
bp	GO:0043467	regulation of generation of precursor metabolites and energy	14/1637	14	1637	35/6356	35	6356	0.0453797	0.173975	0.134269	EcR/GlyP/Rack1/Pink1/levy/Gbs-70E/Mics1/dj-1beta/COX7A/ND-MLRQ/Chchd2/Atg1/tn/bsf	14	1.55308	0.635137	0.759514
bp	GO:0051494	negative regulation of cytoskeleton organization	14/1637	14	1637	35/6356	35	6356	0.0453797	0.173975	0.134269	Gel/cpb/shot/GMF/cpa/Cip4/RhoGAP92B/Efa6/CG31715/tmod/beta-Spec/alpha-Spec/gish/Patronin	14	1.55308	0.635137	0.759514
bp	GO:0051495	positive regulation of cytoskeleton organization	14/1637	14	1637	35/6356	35	6356	0.0453797	0.173975	0.134269	dco/Lam/shi/Tm2/hep/Rack1/chb/DAAM/Rok/msps/SCAR/IRSp53/Nedd4/CG43658	14	1.55308	0.635137	0.759514
bp	GO:1902904	negative regulation of supramolecular fiber organization	14/1637	14	1637	35/6356	35	6356	0.0453797	0.173975	0.134269	Gel/cpb/shot/GMF/cpa/Cip4/RhoGAP92B/Efa6/CG31715/tmod/beta-Spec/alpha-Spec/gish/Patronin	14	1.55308	0.635137	0.759514
bp	GO:0007304	chorion-containing eggshell formation	26/1637	26	1637	74/6356	74	6356	0.0456788	0.174825	0.134925	bsk/cact/cni/emc/Jra/Khc/Raf/Ras85D/rl/shi/spir/Klc/hep/Rac1/Cdc42/Dp/Rac2/Lis-1/lama/Syp/mask/RanBPM/cic/Fs(2)Ket/smt3/slmb	26	1.3642	0.448051	0.757397
bp	GO:1902850	microtubule cytoskeleton organization involved in mitosis	26/1637	26	1637	74/6356	74	6356	0.0456788	0.174825	0.134925	DCTN1-p150/dlg1/l(2)gl/jar/Moe/ctp/Mtor/Lis-1/Ran/chb/Rok/Eb1/msps/Klp10A/BuGZ/Slik/nudE/pins/DCTN6-p27/cno/Dhc64C/aPKC/Patronin/mgr/smt3/sau	26	1.3642	0.448051	0.757397
bp	GO:0006906	vesicle fusion	19/1637	19	1637	51/6356	51	6356	0.0459989	0.175901	0.135756	lt/Syt1/Snap25/Syx5/nSyb/Rab5/Rab11/Rab7/Syt4/Snx6/Yip1d1/Syx8/Arl8/Vps11/alphaSnap/Sec22/Snap24/Syx7/TER94	19	1.4465	0.532567	0.754732
bp	GO:0035010	encapsulation of foreign target	13/1637	13	1637	32/6356	32	6356	0.0466807	0.178207	0.137535	DCTN1-p150/Rac1/Cdc42/Rac2/Pten/Eb1/Uba2/Zir/alpha-Man-Ia/Dhc64C/aPKC/Flo2/Nrg	13	1.57735	0.657505	0.749076
bp	GO:1901654	response to ketone	13/1637	13	1637	32/6356	32	6356	0.0466807	0.178207	0.137535	ash2/E(bx)/EcR/l(2)gl/BRWD3/Nurf-38/Sec13/Vps35/Idh3b/G9a/Trf2/bel/Pak	13	1.57735	0.657505	0.749076
bp	GO:0002052	positive regulation of neuroblast proliferation	8/1637	8	1637	17/6356	17	6356	0.0471551	0.179261	0.138349	Hsp83/Cdc37/Dap160/Fmr1/Rheb/Cka/Mob4/aPKC	8	1.82716	0.869602	0.746514
bp	GO:0009914	hormone transport	8/1637	8	1637	17/6356	17	6356	0.0471551	0.179261	0.138349	dco/Itpr/Akt1/AdipoR/7B2/Glut1/unc-104/Rab1	8	1.82716	0.869602	0.746514
bp	GO:0046879	hormone secretion	8/1637	8	1637	17/6356	17	6356	0.0471551	0.179261	0.138349	dco/Itpr/Akt1/AdipoR/7B2/Glut1/unc-104/Rab1	8	1.82716	0.869602	0.746514
bp	GO:0046883	regulation of hormone secretion	8/1637	8	1637	17/6356	17	6356	0.0471551	0.179261	0.138349	dco/Itpr/Akt1/AdipoR/7B2/Glut1/unc-104/Rab1	8	1.82716	0.869602	0.746514
bp	GO:2000179	positive regulation of neural precursor cell proliferation	8/1637	8	1637	17/6356	17	6356	0.0471551	0.179261	0.138349	Hsp83/Cdc37/Dap160/Fmr1/Rheb/Cka/Mob4/aPKC	8	1.82716	0.869602	0.746514
bp	GO:0000768	syncytium formation by plasma membrane fusion	12/1637	12	1637	29/6356	29	6356	0.0477707	0.180387	0.139218	Rac1/dock/Mef2/Arf51F/Rac2/Rho1/Crk/siz/Rok/SCAR/mib2/Arp3	12	1.60664	0.684046	0.743794
bp	GO:0006949	syncytium formation	12/1637	12	1637	29/6356	29	6356	0.0477707	0.180387	0.139218	Rac1/dock/Mef2/Arf51F/Rac2/Rho1/Crk/siz/Rok/SCAR/mib2/Arp3	12	1.60664	0.684046	0.743794
bp	GO:0007520	myoblast fusion	12/1637	12	1637	29/6356	29	6356	0.0477707	0.180387	0.139218	Rac1/dock/Mef2/Arf51F/Rac2/Rho1/Crk/siz/Rok/SCAR/mib2/Arp3	12	1.60664	0.684046	0.743794
bp	GO:0008063	Toll signaling pathway	12/1637	12	1637	29/6356	29	6356	0.0477707	0.180387	0.139218	cact/gro/Pitslre/Pli/Uba2/Herc4/puf/krz/Gprk2/smt3/Doa/slmb	12	1.60664	0.684046	0.743794
bp	GO:0014902	myotube differentiation	12/1637	12	1637	29/6356	29	6356	0.0477707	0.180387	0.139218	Rac1/dock/Mef2/Arf51F/Rac2/Rho1/Crk/siz/Rok/SCAR/mib2/Arp3	12	1.60664	0.684046	0.743794
bp	GO:0072593	reactive oxygen species metabolic process	12/1637	12	1637	29/6356	29	6356	0.0477707	0.180387	0.139218	Cat/Sod1/Sod2/ND-75/CG5009/Coq7/Sod3/Prx3/dj-1beta/Jafrac1/Rheb/ND-30	12	1.60664	0.684046	0.743794
bp	GO:0140253	cell-cell fusion	12/1637	12	1637	29/6356	29	6356	0.0477707	0.180387	0.139218	Rac1/dock/Mef2/Arf51F/Rac2/Rho1/Crk/siz/Rok/SCAR/mib2/Arp3	12	1.60664	0.684046	0.743794
bp	GO:1903688	positive regulation of border follicle cell migration	12/1637	12	1637	29/6356	29	6356	0.0477707	0.180387	0.139218	bsk/sqh/Hrb27C/hep/Rac1/Akt1/Cbl/kuz/Diap1/par-1/kis/slmb	12	1.60664	0.684046	0.743794
bp	GO:0021782	glial cell development	9/1637	9	1637	20/6356	20	6356	0.0485038	0.182393	0.140767	Galphai/Galphao/svp/htl/cora/sty/nrv2/Cont/Nrg	9	1.74722	0.805062	0.738991
bp	GO:0031345	negative regulation of cell projection organization	9/1637	9	1637	20/6356	20	6356	0.0485038	0.182393	0.140767	Rac1/cpb/HDAC1/fry/14-3-3epsilon/Pten/Fmr1/cpa/Ythdf	9	1.74722	0.805062	0.738991
bp	GO:0046164	alcohol catabolic process	9/1637	9	1637	20/6356	20	6356	0.0485038	0.182393	0.140767	Ocrl/Pten/CG9784/CG6805/Synj/CG17029/CG17027/Tpi/5PtaseI	9	1.74722	0.805062	0.738991
bp	GO:0051348	negative regulation of transferase activity	9/1637	9	1637	20/6356	20	6356	0.0485038	0.182393	0.140767	l(2)gl/sgg/sty/Cbl/Pka-R2/par-6/Pten/ics/Pka-R1	9	1.74722	0.805062	0.738991
bp	GO:2001233	regulation of apoptotic signaling pathway	9/1637	9	1637	20/6356	20	6356	0.0485038	0.182393	0.140767	RpS3/Raf/Ras85D/sesB/Ubc6/Rab3-GEF/CG17019/BI-1/Mics1	9	1.74722	0.805062	0.738991
bp	GO:0031110	regulation of microtubule polymerization or depolymerization	11/1637	11	1637	26/6356	26	6356	0.0485468	0.182404	0.140775	shot/chb/Eb1/msps/pigs/atl/Efa6/beta-Spec/alpha-Spec/futsch/Patronin	11	1.64269	0.716057	0.738966
bp	GO:0034097	response to cytokine	10/1637	10	1637	23/6356	23	6356	0.0488622	0.183436	0.141571	ben/bsk/hop/hep/msn/Mkk4/HUWE1/CYLD/Uev1A/AdipoR	10	1.68814	0.755431	0.736515
bp	GO:0030003	cellular cation homeostasis	35/1637	35	1637	105/6356	105	6356	0.0493664	0.185021	0.142795	Atpalpha/Raf/sesB/Vha55/Itpr/Syx5/Cnx99A/nrv1/nrv2/Rbcn-3B/foi/Vha100-2/Vha100-1/Nhe3/MICU1/CG10470/nrv3/Ae2/ClC-c/IscU/SPoCk/AGBE/EMRE/Cisd2/PMCA/CG42542/fwe/VhaAC45/Vha16-1/SERCA/Vha68-2/Vha68-1/zyd/Letm1/VhaAC39-1	35	1.29424	0.372102	0.732778
bp	GO:0048511	rhythmic process	35/1637	35	1637	105/6356	105	6356	0.0493664	0.185021	0.142795	CkIIbeta/Pka-C1/dnc/EcR/emc/Fas2/Hsp83/dlg1/dco/sgg/Plc21C/hop/Mbs/Rac1/Akt1/Mef2/Nca/Rho1/Pdp1/Pka-R2/cyc/inc/bgm/Fmr1/Shmt/Pink1/Gabat/foxo/mnb/ctrip/Cul3/sxc/cu/CkIIalpha/slmb	35	1.29424	0.372102	0.732778
bp	GO:0042060	wound healing	21/1637	21	1637	58/6356	58	6356	0.0502028	0.188001	0.145094	bsk/Jra/rl/sn/sqh/hep/Rac1/Cdc42/shot/Rac2/Rho1/Pkn/Rok/Eb1/Stam/Mtpalpha/aralar1/EMC3/foxo/glo/Arpc4	21	1.40581	0.491401	0.725841
bp	GO:0008587	imaginal disc-derived wing margin morphogenesis	17/1637	17	1637	45/6356	45	6356	0.0503963	0.188569	0.145533	arm/brm/by/if/sgg/ct/heph/fng/Snr1/Past1/Ilk/ics/Hipk/Usp8/rhea/how/sno	17	1.4668	0.552675	0.72453
bp	GO:0050767	regulation of neurogenesis	34/1637	34	1637	102/6356	102	6356	0.0521624	0.195016	0.150508	brm/DCTN1-p150/Hsp83/l(2)gl/mts/tws/hdc/Rac1/Cdc37/Snr1/shot/Lis-1/HDAC1/nudC/Dap160/Fmr1/SoxN/Rchy1/Ntan1/nudE/Abp1/barc/Sar1/atl/Ythdf/G9a/ago/Rheb/Cka/Mob4/aPKC/Sec23/slmb/Rab1	34	1.29424	0.372102	0.70993
bp	GO:1900424	regulation of defense response to bacterium	16/1637	16	1637	42/6356	42	6356	0.0526628	0.195723	0.151054	dlg1/Parp/Diap2/Cul1/Pli/SkpA/Spt6/Usp2/Npc2a/CYLD/TM9SF2/trbd/puf/akirin/Gprk2/slmb	16	1.47913	0.564747	0.708359
bp	GO:0061025	membrane fusion	20/1637	20	1637	55/6356	55	6356	0.0528218	0.195723	0.151054	lt/Syt1/Snap25/Syx5/nSyb/Rab5/Rab11/Rab7/Syt4/Snx6/Yip1d1/Syx8/Arl8/atl/Vps11/alphaSnap/Sec22/Snap24/Syx7/TER94	20	1.4119	0.497633	0.708359
bp	GO:0030703	eggshell formation	26/1637	26	1637	75/6356	75	6356	0.0533525	0.195723	0.151054	bsk/cact/cni/emc/Jra/Khc/Raf/Ras85D/rl/shi/spir/Klc/hep/Rac1/Cdc42/Dp/Rac2/Lis-1/lama/Syp/mask/RanBPM/cic/Fs(2)Ket/smt3/slmb	26	1.34601	0.428686	0.708359
bp	GO:0045087	innate immune response	38/1637	38	1637	116/6356	116	6356	0.05371	0.195723	0.151054	brm/bsk/E(bx)/DCTN1-p150/Pp1alpha-96A/Su(var)2-10/GlyP/faf/Parp/hep/Rac1/Cdc42/htl/mtd/Rac2/Rho1/Rala/wun/Pli/Crag/Pten/Eb1/Ack/Uba2/Zir/CYLD/Sec31/Herc4/puf/CG32795/EMRE/akirin/Dhc64C/aPKC/Src64B/Flo2/Nrg/Ubc7	38	1.27192	0.347011	0.708359
bp	GO:0006082	organic acid metabolic process	98/1637	98	1637	330/6356	330	6356	0.0544337	0.195723	0.151054	Ald1/Eno/Gapdh1/Gapdh2/Gdh/Got1/Got2/Gs1/Gs2/Hex-A/Idh/Ldh/AspRS/Men/Pfk/Pgi/Pgd/Nc73EF/Acbp2/wal/ND-ACP/AcCoAS/CG11899/Ahcy/Pglym78/ATPCL/scu/Oat/aay/CG17896/Mtpbeta/TyrRS/ThrRS/HisRS/Idh3a/bgm/CG5009/Pdha/Mtpalpha/Men-b/Shmt/CG1440/CG1764/Pmp70/CG1486/CG8814/Acbp1/Hacd1/Echs1/CG15093/CG9149/AhcyL1/Sc2/Mcad/Pex3/CG7430/CG3961/Gabat/tzn/ELOVL/CG6465/CG5044/Mpc1/Idh3b/AdipoR/CG5028/Pdhb/CG7834/CG9…	98	1.15305	0.205452	0.708359
bp	GO:0001731	formation of translation preinitiation complex	5/1637	5	1637	6356-09-01	9	6356	0.0549183	0.195723	0.151054	eIF2beta/eIF5/eIF1/eIF4H1/eIF2gamma	5	2.15706	1.10907	0.708359
bp	GO:0007368	determination of left/right symmetry	5/1637	5	1637	6356-09-01	9	6356	0.0549183	0.195723	0.151054	bsk/emc/Rac1/Moe/Rho1	5	2.15706	1.10907	0.708359
bp	GO:0015918	sterol transport	5/1637	5	1637	6356-09-01	9	6356	0.0549183	0.195723	0.151054	ScpX/Npc1a/Npc2a/LRP1/GramD1B	5	2.15706	1.10907	0.708359
bp	GO:0030038	contractile actin filament bundle assembly	5/1637	5	1637	6356-09-01	9	6356	0.0549183	0.195723	0.151054	if/Tm1/mys/Rok/CG43658	5	2.15706	1.10907	0.708359
bp	GO:0030382	sperm mitochondrion organization	5/1637	5	1637	6356-09-01	9	6356	0.0549183	0.195723	0.151054	ref(2)P/porin/Drp1/Pink1/milt	5	2.15706	1.10907	0.708359
bp	GO:0033363	secretory granule organization	5/1637	5	1637	6356-09-01	9	6356	0.0549183	0.195723	0.151054	Chc/AP-1mu/AP-1gamma/Pi4KIIalpha/Tango1	5	2.15706	1.10907	0.708359
bp	GO:0042478	regulation of eye photoreceptor cell development	5/1637	5	1637	6356-09-01	9	6356	0.0549183	0.195723	0.151054	csw/Mbs/sty/pAbp/PDZ-GEF	5	2.15706	1.10907	0.708359
bp	GO:0043149	stress fiber assembly	5/1637	5	1637	6356-09-01	9	6356	0.0549183	0.195723	0.151054	if/Tm1/mys/Rok/CG43658	5	2.15706	1.10907	0.708359
bp	GO:0045314	regulation of compound eye photoreceptor development	5/1637	5	1637	6356-09-01	9	6356	0.0549183	0.195723	0.151054	csw/Mbs/sty/pAbp/PDZ-GEF	5	2.15706	1.10907	0.708359
bp	GO:0070584	mitochondrion morphogenesis	5/1637	5	1637	6356-09-01	9	6356	0.0549183	0.195723	0.151054	Hsc70-5/Mitofilin/Marf/Miga/Letm1	5	2.15706	1.10907	0.708359
bp	GO:0090158	endoplasmic reticulum membrane organization	5/1637	5	1637	6356-09-01	9	6356	0.0549183	0.195723	0.151054	Vap33/Arl6IP1/atl/Rtnl1/TER94	5	2.15706	1.10907	0.708359
bp	GO:1903076	regulation of protein localization to plasma membrane	5/1637	5	1637	6356-09-01	9	6356	0.0549183	0.195723	0.151054	Rab11/Crag/Vps35/Herc4/smt3	5	2.15706	1.10907	0.708359
bp	GO:1903321	negative regulation of protein modification by small protein conjugation or removal	5/1637	5	1637	6356-09-01	9	6356	0.0549183	0.195723	0.151054	hyd/SCCRO4/Son/CG17059/ctrip	5	2.15706	1.10907	0.708359
bp	GO:0007602	phototransduction	15/1637	15	1637	39/6356	39	6356	0.0549492	0.195723	0.151054	Cam/rdgB/porin/Galphaq/Cds/Rab6/Pis/laza/CG11426/Cerk/stmA/rtp/Gprk1/rdgA/Camta	15	1.49335	0.578553	0.708359
bp	GO:0019932	second-messenger-mediated signaling	15/1637	15	1637	39/6356	39	6356	0.0549492	0.195723	0.151054	Cam/Pka-C1/Galphai/Galphao/sgg/Spn/Pp2B-14D/CG16721/SPoCk/sra/5PtaseI/Pka-R1/capt/zyd/CanA-14F	15	1.49335	0.578553	0.708359
bp	GO:1904398	positive regulation of neuromuscular junction development	15/1637	15	1637	39/6356	39	6356	0.0549492	0.195723	0.151054	dlg1/stau/htl/cpb/Arp2/nmo/trio/Abp1/RhoGAP92B/Rheb/Synd/mnb/Arp3/Pak/caz	15	1.49335	0.578553	0.708359
bp	GO:0001845	phagolysosome assembly	3/1637	3	1637	6356-04-01	4	6356	0.0550795	0.195723	0.151054	Rab14/Rab7/Snx6	3	2.91203	1.54203	0.708359
bp	GO:0006086	acetyl-CoA biosynthetic process from pyruvate	3/1637	3	1637	6356-04-01	4	6356	0.0550795	0.195723	0.151054	Pdha/Pdhb/muc	3	2.91203	1.54203	0.708359
bp	GO:0006574	valine catabolic process	3/1637	3	1637	6356-04-01	4	6356	0.0550795	0.195723	0.151054	CG17896/CG15093/CG5044	3	2.91203	1.54203	0.708359
bp	GO:0006895	Golgi to endosome transport	3/1637	3	1637	6356-04-01	4	6356	0.0550795	0.195723	0.151054	g/Rab14/CG11753	3	2.91203	1.54203	0.708359
bp	GO:0006929	substrate-dependent cell migration	3/1637	3	1637	6356-04-01	4	6356	0.0550795	0.195723	0.151054	Rap1/mys/PDZ-GEF	3	2.91203	1.54203	0.708359
bp	GO:0007625	grooming behavior	3/1637	3	1637	6356-04-01	4	6356	0.0550795	0.195723	0.151054	ben/Fmr1/muc	3	2.91203	1.54203	0.708359
bp	GO:0008335	female germline ring canal stabilization	3/1637	3	1637	6356-04-01	4	6356	0.0550795	0.195723	0.151054	Rok/SCAR/Src64B	3	2.91203	1.54203	0.708359
bp	GO:0009188	ribonucleoside diphosphate biosynthetic process	3/1637	3	1637	6356-04-01	4	6356	0.0550795	0.195723	0.151054	Dak1/Adk3/Adk2	3	2.91203	1.54203	0.708359
bp	GO:0015810	aspartate transmembrane transport	3/1637	3	1637	6356-04-01	4	6356	0.0550795	0.195723	0.151054	Eaat1/aralar1/GC1	3	2.91203	1.54203	0.708359
bp	GO:0030037	actin filament reorganization involved in cell cycle	3/1637	3	1637	6356-04-01	4	6356	0.0550795	0.195723	0.151054	Arpc1/SCAR/Arp3	3	2.91203	1.54203	0.708359
bp	GO:0031441	negative regulation of mRNA 3'-end processing	3/1637	3	1637	6356-04-01	4	6356	0.0550795	0.195723	0.151054	swm/Nab2/Fmr1	3	2.91203	1.54203	0.708359
bp	GO:0031648	protein destabilization	3/1637	3	1637	6356-04-01	4	6356	0.0550795	0.195723	0.151054	Rnf146/krz/rdx	3	2.91203	1.54203	0.708359
bp	GO:0032024	positive regulation of insulin secretion	3/1637	3	1637	6356-04-01	4	6356	0.0550795	0.195723	0.151054	AdipoR/unc-104/Rab1	3	2.91203	1.54203	0.708359
bp	GO:0032187	actomyosin contractile ring localization	3/1637	3	1637	6356-04-01	4	6356	0.0550795	0.195723	0.151054	Pkn/Ocrl/Rok	3	2.91203	1.54203	0.708359
bp	GO:0032371	regulation of sterol transport	3/1637	3	1637	6356-04-01	4	6356	0.0550795	0.195723	0.151054	ScpX/Npc1a/LRP1	3	2.91203	1.54203	0.708359
bp	GO:0032374	regulation of cholesterol transport	3/1637	3	1637	6356-04-01	4	6356	0.0550795	0.195723	0.151054	ScpX/Npc1a/LRP1	3	2.91203	1.54203	0.708359
bp	GO:0035169	lymph gland plasmatocyte differentiation	3/1637	3	1637	6356-04-01	4	6356	0.0550795	0.195723	0.151054	Ras85D/rl/htl	3	2.91203	1.54203	0.708359
bp	GO:0035262	gonad morphogenesis	3/1637	3	1637	6356-04-01	4	6356	0.0550795	0.195723	0.151054	ena/Lam/foi	3	2.91203	1.54203	0.708359
bp	GO:0036214	contractile ring localization	3/1637	3	1637	6356-04-01	4	6356	0.0550795	0.195723	0.151054	Pkn/Ocrl/Rok	3	2.91203	1.54203	0.708359
bp	GO:0042994	cytoplasmic sequestering of transcription factor	3/1637	3	1637	6356-04-01	4	6356	0.0550795	0.195723	0.151054	cact/14-3-3zeta/14-3-3epsilon	3	2.91203	1.54203	0.708359
bp	GO:0043407	negative regulation of MAP kinase activity	3/1637	3	1637	6356-04-01	4	6356	0.0550795	0.195723	0.151054	sgg/sty/ics	3	2.91203	1.54203	0.708359
bp	GO:0045921	positive regulation of exocytosis	3/1637	3	1637	6356-04-01	4	6356	0.0550795	0.195723	0.151054	BicD/jar/Cadps	3	2.91203	1.54203	0.708359
bp	GO:0046597	negative regulation of viral entry into host cell	3/1637	3	1637	6356-04-01	4	6356	0.0550795	0.195723	0.151054	Sar1/Vps2/Rab1	3	2.91203	1.54203	0.708359
bp	GO:0046844	chorion micropyle formation	3/1637	3	1637	6356-04-01	4	6356	0.0550795	0.195723	0.151054	bsk/Jra/hep	3	2.91203	1.54203	0.708359
bp	GO:0048026	positive regulation of mRNA splicing, via spliceosome	3/1637	3	1637	6356-04-01	4	6356	0.0550795	0.195723	0.151054	Hrb98DE/Hrb87F/Hrb27C	3	2.91203	1.54203	0.708359
bp	GO:0048268	clathrin coat assembly	3/1637	3	1637	6356-04-01	4	6356	0.0550795	0.195723	0.151054	Clc/CG8176/lap	3	2.91203	1.54203	0.708359
bp	GO:0050685	positive regulation of mRNA processing	3/1637	3	1637	6356-04-01	4	6356	0.0550795	0.195723	0.151054	Hrb98DE/Hrb87F/Hrb27C	3	2.91203	1.54203	0.708359
bp	GO:0051126	negative regulation of actin nucleation	3/1637	3	1637	6356-04-01	4	6356	0.0550795	0.195723	0.151054	GMF/Cip4/gish	3	2.91203	1.54203	0.708359
bp	GO:0051220	cytoplasmic sequestering of protein	3/1637	3	1637	6356-04-01	4	6356	0.0550795	0.195723	0.151054	cact/14-3-3zeta/14-3-3epsilon	3	2.91203	1.54203	0.708359
bp	GO:0051881	regulation of mitochondrial membrane potential	3/1637	3	1637	6356-04-01	4	6356	0.0550795	0.195723	0.151054	Hsc70-5/sesB/ATPsynD	3	2.91203	1.54203	0.708359
bp	GO:0060288	formation of a compartment boundary	3/1637	3	1637	6356-04-01	4	6356	0.0550795	0.195723	0.151054	ena/sqh/ct	3	2.91203	1.54203	0.708359
bp	GO:0070262	peptidyl-serine dephosphorylation	3/1637	3	1637	6356-04-01	4	6356	0.0550795	0.195723	0.151054	mts/tws/Pp4-19C	3	2.91203	1.54203	0.708359
bp	GO:0090163	establishment of epithelial cell planar polarity	3/1637	3	1637	6356-04-01	4	6356	0.0550795	0.195723	0.151054	l(2)gl/sgg/aPKC	3	2.91203	1.54203	0.708359
bp	GO:0090173	regulation of synaptonemal complex assembly	3/1637	3	1637	6356-04-01	4	6356	0.0550795	0.195723	0.151054	Cul1/SkpA/slmb	3	2.91203	1.54203	0.708359
bp	GO:0099638	endosome to plasma membrane protein transport	3/1637	3	1637	6356-04-01	4	6356	0.0550795	0.195723	0.151054	Rab35/Vps35/scrib	3	2.91203	1.54203	0.708359
bp	GO:0120033	negative regulation of plasma membrane bounded cell projection assembly	3/1637	3	1637	6356-04-01	4	6356	0.0550795	0.195723	0.151054	Rac1/cpb/cpa	3	2.91203	1.54203	0.708359
bp	GO:0120252	hydrocarbon metabolic process	3/1637	3	1637	6356-04-01	4	6356	0.0550795	0.195723	0.151054	Cpr/FASN2/Desat1	3	2.91203	1.54203	0.708359
bp	GO:1903901	negative regulation of viral life cycle	3/1637	3	1637	6356-04-01	4	6356	0.0550795	0.195723	0.151054	Sar1/Vps2/Rab1	3	2.91203	1.54203	0.708359
bp	GO:1905088	positive regulation of synaptonemal complex assembly	3/1637	3	1637	6356-04-01	4	6356	0.0550795	0.195723	0.151054	Cul1/SkpA/slmb	3	2.91203	1.54203	0.708359
bp	GO:1905446	regulation of mitochondrial ATP synthesis coupled electron transport	3/1637	3	1637	6356-04-01	4	6356	0.0550795	0.195723	0.151054	Mics1/dj-1beta/Chchd2	3	2.91203	1.54203	0.708359
bp	GO:1990255	subsynaptic reticulum organization	3/1637	3	1637	6356-04-01	4	6356	0.0550795	0.195723	0.151054	ena/Past1/RhoGAP92B	3	2.91203	1.54203	0.708359
bp	GO:2000479	regulation of cAMP-dependent protein kinase activity	3/1637	3	1637	6356-04-01	4	6356	0.0550795	0.195723	0.151054	Pka-R2/step/Pka-R1	3	2.91203	1.54203	0.708359
bp	GO:0031669	cellular response to nutrient levels	28/1637	28	1637	82/6356	82	6356	0.05539	0.196671	0.151786	lt/Raf/Ras85D/rl/Itpr/Rack1/Debcl/spidey/CG7536/Nup44A/RagC-D/Atg18a/BI-1/Atg3/Atg17/foxo/EndoA/Atg16/Buffy/HDAC4/Vps11/Atg8a/spin/Mob4/Atg1/SNF4Agamma/CaMKII/Bruce	28	1.3258	0.406868	0.706259
bp	GO:0007525	somatic muscle development	19/1637	19	1637	52/6356	52	6356	0.0555628	0.196976	0.152021	exd/hth/Khc/htl/cora/Gug/Mef2/Sin3A/EloB/CG13366/CG8578/Git/akirin/C3G/rhea/nsl1/hts/how/coro	19	1.41868	0.504553	0.705588
bp	GO:0019748	secondary metabolic process	19/1637	19	1637	52/6356	52	6356	0.0555628	0.196976	0.152021	bsk/g/DCTN1-p150/lt/rb/hep/Rac1/Cdc42/Rac2/Rho1/Pten/Eb1/Uba2/Zir/Desat1/Dhc64C/aPKC/Flo2/Nrg	19	1.41868	0.504553	0.705588
bp	GO:0006873	cellular ion homeostasis	35/1637	35	1637	106/6356	106	6356	0.0560539	0.198561	0.153244	Atpalpha/Raf/sesB/Vha55/Itpr/Syx5/Cnx99A/nrv1/nrv2/Rbcn-3B/foi/Vha100-2/Vha100-1/Nhe3/MICU1/CG10470/nrv3/Ae2/ClC-c/IscU/SPoCk/AGBE/EMRE/Cisd2/PMCA/CG42542/fwe/VhaAC45/Vha16-1/SERCA/Vha68-2/Vha68-1/zyd/Letm1/VhaAC39-1	35	1.28203	0.358427	0.702106
bp	GO:0030097	hemopoiesis	22/1637	22	1637	62/6356	62	6356	0.0565607	0.200199	0.154509	E(bx)/if/Raf/Ras85D/rl/sn/Rap1/mys/hop/Rac1/Cdc42/htl/Syx5/Rac2/Rho1/sty/chb/Tnpo/Pten/asrij/RpS8/PDZ-GEF	22	1.37774	0.4623	0.698537
bp	GO:0002684	positive regulation of immune system process	24/1637	24	1637	69/6356	69	6356	0.0595466	0.205407	0.158528	Pp1alpha-96A/Ras85D/Su(var)2-10/Parp/htl/mtd/Diap2/Pitslre/Pli/Crag/Spt6/Uba2/Ntf-2/Sec31/Mlf/Herc4/CG32795/EMRE/akirin/Gprk2/DnaJ-1/smt3/Doa/Ubc7	24	1.35051	0.433503	0.687384
bp	GO:0008284	positive regulation of cell population proliferation	21/1637	21	1637	59/6356	59	6356	0.0596751	0.205407	0.158528	brm/Hsp83/hth/Raf/Ras85D/rl/Akt1/htl/Cdc37/Moe/mtd/Dap160/Lnk/Fmr1/Slik/CG17059/Rheb/Cka/Nedd4/Mob4/aPKC	21	1.38198	0.466739	0.687384
bp	GO:0033108	mitochondrial respiratory chain complex assembly	21/1637	21	1637	59/6356	59	6356	0.0596751	0.205407	0.158528	ND-ACP/ND-SGDH/ND-23/ND-PDSW/ND-B16.6/ND-ASHI/ND-B18/CG9065/ND-20/ND-18/COX6B/ND-15/ND-B17.2/ND-B14.5B/Sirup/ND-B22/ND-B14/ND-B14.7/ND-B12/ND-19/ND-39	21	1.38198	0.466739	0.687384
bp	GO:0019827	stem cell population maintenance	29/1637	29	1637	86/6356	86	6356	0.0602823	0.205407	0.158528	bru1/arm/His2Av/Hrb98DE/eIF4A/sgg/Rap1/mys/hop/eff/fng/msi/Snr1/Lis-1/Rab11/Rga/chb/CSN7/loqs/Tif-IA/Son/foxo/AdipoR/nsl1/bel/how/PDZ-GEF/da/Rap2l	29	1.30929	0.388781	0.687384
bp	GO:0071496	cellular response to external stimulus	29/1637	29	1637	86/6356	86	6356	0.0602823	0.205407	0.158528	lt/Raf/Ras85D/rl/Itpr/Rack1/Debcl/spidey/CG7536/Nup44A/RagC-D/Atg18a/BI-1/Atg3/Atg17/foxo/EndoA/Atg16/Gat/Buffy/HDAC4/Vps11/Atg8a/spin/Mob4/Atg1/SNF4Agamma/CaMKII/Bruce	29	1.30929	0.388781	0.687384
bp	GO:0098727	maintenance of cell number	29/1637	29	1637	86/6356	86	6356	0.0602823	0.205407	0.158528	bru1/arm/His2Av/Hrb98DE/eIF4A/sgg/Rap1/mys/hop/eff/fng/msi/Snr1/Lis-1/Rab11/Rga/chb/CSN7/loqs/Tif-IA/Son/foxo/AdipoR/nsl1/bel/how/PDZ-GEF/da/Rap2l	29	1.30929	0.388781	0.687384
bp	GO:0051336	regulation of hydrolase activity	46/1637	46	1637	145/6356	145	6356	0.0608239	0.205407	0.158528	CkIIbeta/vap/RasGAP1/Galphaq/htl/Diap2/drongo/Crk/RhoGAP1A/Crag/Timp/Rlip/CG14812/Rgl/I-2/CenG1A/REG/Gapvd1/RhoGAP15B/RhoGAP19D/Zir/Git/CG17019/eIF3m/PPP1R15/fmt/BI-1/GAPcenA/CG7324/ArfGAP3/ScsbetaA/wkd/RhoGAP92B/CG5521/7B2/Asap/endos/C3G/Ziz/Diap1/Cul3/raskol/Sec23/Evi5/garz/PDZ-GEF	46	1.23176	0.300718	0.687384
bp	GO:0016579	protein deubiquitination	17/1637	17	1637	46/6356	46	6356	0.0614096	0.205407	0.158528	faf/Uch/Usp47/Rack1/Rpn11/Usp7/CG7332/Usp2/CYLD/Duba/Usp32/eIF3f1/trbd/Usp8/Usp12-46/puf/Usp10	17	1.43492	0.520966	0.687384
bp	GO:0010634	positive regulation of epithelial cell migration	12/1637	12	1637	30/6356	30	6356	0.0615596	0.205407	0.158528	bsk/sqh/Hrb27C/hep/Rac1/Akt1/Cbl/kuz/Diap1/par-1/kis/slmb	12	1.55308	0.635137	0.687384
bp	GO:0035075	response to ecdysone	12/1637	12	1637	30/6356	30	6356	0.0615596	0.205407	0.158528	ash2/E(bx)/EcR/l(2)gl/BRWD3/Nurf-38/Sec13/Idh3b/G9a/Trf2/bel/Pak	12	1.55308	0.635137	0.687384
bp	GO:0035172	hemocyte proliferation	12/1637	12	1637	30/6356	30	6356	0.0615596	0.205407	0.158528	brm/Cat/EcR/Pkc53E/Ras85D/hop/Sod2/Akt1/Nurf-38/Sin3A/Pten/foxo	12	1.55308	0.635137	0.687384
bp	GO:0036314	response to sterol	12/1637	12	1637	30/6356	30	6356	0.0615596	0.205407	0.158528	ash2/E(bx)/EcR/l(2)gl/BRWD3/Nurf-38/Sec13/Idh3b/G9a/Trf2/bel/Pak	12	1.55308	0.635137	0.687384
bp	GO:0006084	acetyl-CoA metabolic process	6/1637	6	1637	6356-12-01	12	6356	0.061833	0.205407	0.158528	Hmgs/AcCoAS/ATPCL/Pdha/Pdhb/muc	6	1.94136	0.957065	0.687384
bp	GO:0006739	NADP metabolic process	6/1637	6	1637	6356-12-01	12	6356	0.061833	0.205407	0.158528	Idh/Men/Pgd/Taldo/CG6145/cu	6	1.94136	0.957065	0.687384
bp	GO:0007475	apposition of dorsal and ventral imaginal disc-derived wing surfaces	6/1637	6	1637	6356-12-01	12	6356	0.061833	0.205407	0.158528	by/if/Ilk/ics/rhea/how	6	1.94136	0.957065	0.687384
bp	GO:0009799	specification of symmetry	6/1637	6	1637	6356-12-01	12	6356	0.061833	0.205407	0.158528	bsk/emc/Rac1/Moe/Rho1/tral	6	1.94136	0.957065	0.687384
bp	GO:0009855	determination of bilateral symmetry	6/1637	6	1637	6356-12-01	12	6356	0.061833	0.205407	0.158528	bsk/emc/Rac1/Moe/Rho1/tral	6	1.94136	0.957065	0.687384
bp	GO:0010884	positive regulation of lipid storage	6/1637	6	1637	6356-12-01	12	6356	0.061833	0.205407	0.158528	Akt1/Pi3K21B/spidey/elm/SERCA/Acsl	6	1.94136	0.957065	0.687384
bp	GO:0016059	deactivation of rhodopsin mediated signaling	6/1637	6	1637	6356-12-01	12	6356	0.061833	0.205407	0.158528	Cam/rdgB/Galphaq/Gprk1/rdgA/Camta	6	1.94136	0.957065	0.687384
bp	GO:0022400	regulation of rhodopsin mediated signaling pathway	6/1637	6	1637	6356-12-01	12	6356	0.061833	0.205407	0.158528	Cam/rdgB/Galphaq/Gprk1/rdgA/Camta	6	1.94136	0.957065	0.687384
bp	GO:0022409	positive regulation of cell-cell adhesion	6/1637	6	1637	6356-12-01	12	6356	0.061833	0.205407	0.158528	by/Rap1/CG10939/Flo1/Sec23/Sec24CD	6	1.94136	0.957065	0.687384
bp	GO:0030838	positive regulation of actin filament polymerization	6/1637	6	1637	6356-12-01	12	6356	0.061833	0.205407	0.158528	dco/Lam/shi/Rack1/DAAM/IRSp53	6	1.94136	0.957065	0.687384
bp	GO:0035160	maintenance of epithelial integrity, open tracheal system	6/1637	6	1637	6356-12-01	12	6356	0.061833	0.205407	0.158528	if/mys/Lac/Mkp3/M6/rhea	6	1.94136	0.957065	0.687384
bp	GO:0042220	response to cocaine	6/1637	6	1637	6356-12-01	12	6356	0.061833	0.205407	0.158528	EcR/Galphas/dco/Pka-R2/cyc/Tao	6	1.94136	0.957065	0.687384
bp	GO:0043112	receptor metabolic process	6/1637	6	1637	6356-12-01	12	6356	0.061833	0.205407	0.158528	Got2/Gs2/Rab6/Fak/Mvb12/Usp8	6	1.94136	0.957065	0.687384
bp	GO:0043248	proteasome assembly	6/1637	6	1637	6356-12-01	12	6356	0.061833	0.205407	0.158528	Hsp83/Rpn6/Pomp/PI31/Rpn13/Sem1	6	1.94136	0.957065	0.687384
bp	GO:0060438	trachea development	6/1637	6	1637	6356-12-01	12	6356	0.061833	0.205407	0.158528	Atpalpha/Ras85D/SPARC/Ccm3/ago/Nsf2	6	1.94136	0.957065	0.687384
bp	GO:0099558	maintenance of synapse structure	6/1637	6	1637	6356-12-01	12	6356	0.061833	0.205407	0.158528	Dyb/Synj/CG31475/beta-Spec/alpha-Spec/Dys	6	1.94136	0.957065	0.687384
bp	GO:0008610	lipid biosynthetic process	62/1637	62	1637	202/6356	202	6356	0.0625348	0.205407	0.158528	eas/ifc/fwd/mdy/woc/Cds/Hmgs/ND-ACP/AcCoAS/sktl/qm/ATPCL/Pi3K21B/Npc1a/Inos/Pisd/Taz/nes/Agpat2/bgm/Dd/Marf/Agpat1/Pis/Npc2a/frj/Hacd1/CG6870/CG2201/puml/CG5065/CG10082/CG2765/Sc2/Fdx2/Pex3/CG17029/CG17027/CG3961/Sccpdh1/Pi4KIIalpha/elm/ELOVL/Idi/CG9743/PIP4K/Dhap-at/schlank/FASN2/CG31522/CG31523/eIF4EHP/CG33110/Desat1/SREBP/rdgA/SERCA/Acsl/Hmgcr/Pi4KIIIalpha/Fatp1/FASN1	62	1.19172	0.25305	0.687384
bp	GO:0044255	cellular lipid metabolic process	101/1637	101	1637	343/6356	343	6356	0.0627505	0.205407	0.158528	Sap-r/eas/Gpdh1/ifc/rdgB/fwd/mdy/Cds/Akt1/Acbp2/wal/Hmgs/ND-ACP/AcCoAS/lama/wun/sktl/qm/ATPCL/Pi3K21B/scu/Ocrl/Mtpbeta/Inos/Pten/Pisd/Taz/nes/Agpat2/bgm/cert/CG5009/TMS1/Mtpalpha/Ack/CG3530/Dd/Vap33/Agpat1/Pis/CG3632/CG9784/Pmp70/CG8814/CG2818/frj/Acbp1/Hacd1/CG2201/puml/oys/Echs1/CG5065/CG6805/CG15111/CG9394/CG10082/Synj/CG9149/Sc2/Mcad/CG6707/Pex3/CG17029/CG17027/CG3961/CG18135/laza/CG11426/Scc…	101	1.14331	0.193212	0.687384
bp	GO:0007369	gastrulation	20/1637	20	1637	56/6356	56	6356	0.0629639	0.205407	0.158528	arm/cta/Gbeta13F/Raf/Ras85D/sqh/mys/hop/gol/Ggamma1/htl/Rho1/RhoGEF2/Rok/Drp1/Rab35/Prosalpha6/sgl/Gprk2/Ptp61F	20	1.38668	0.471638	0.687384
bp	GO:0034250	positive regulation of cellular amide metabolic process	20/1637	20	1637	56/6356	56	6356	0.0629639	0.205407	0.158528	Hrb98DE/pum/Hrb27C/Parp/RpS9/Diap2/Dp1/Fmr1/Spt6/Mkrn1/Ntf-2/CNBP/Pex3/Rheb/larp/Gprk2/eIF2gamma/orb2/pAbp/eEF5	20	1.38668	0.471638	0.687384
bp	GO:0031122	cytoplasmic microtubule organization	11/1637	11	1637	27/6356	27	6356	0.063466	0.205407	0.158528	DCTN1-p150/Moe/shot/CLIP-190/msps/Vap33/Kat60/Dhc64C/Patronin/Sac1/Girdin	11	1.58185	0.661609	0.687384
bp	GO:0035206	regulation of hemocyte proliferation	11/1637	11	1637	27/6356	27	6356	0.063466	0.205407	0.158528	Cat/EcR/Pkc53E/Ras85D/hop/Sod2/Akt1/Nurf-38/Sin3A/Pten/foxo	11	1.58185	0.661609	0.687384
bp	GO:0061058	regulation of peptidoglycan recognition protein signaling pathway	11/1637	11	1637	27/6356	27	6356	0.063466	0.205407	0.158528	dlg1/Parp/Cul1/SkpA/Usp2/CYLD/TM9SF2/trbd/puf/akirin/slmb	11	1.58185	0.661609	0.687384
[truncated: 5,127 more rows]
