# Supplementary material for: Murine glial protrusion transcripts predict localized Drosophila glial mRNAs involved in plasticity
Source: J Cell Biol. 2024 Jul 22;223(10):e202306152. doi: 10.1083/jcb.202306152 (PMC11262410; doi:10.1083/jcb.202306152)
Supplement: Table S3 — shows summary data for neurite and glial area and potassium stimulation assay in RNAi experiments. [file JCB_202306152_TableS3.xlsx]

## Sheet: area_nonstim
type	condition	statistic	p	n1	n2	mean	control_mean	foldchange	ens99_name
Glial area	aCat	-1.1355	N.S.	30	28	129.5312857142857	112.23166666666667	1.15414	alpha-Cat
Neurite area	aCat	0.5660604914829278	N.S.	30	28	438.1905357142857	457.34923333333336	0.9581092604454328	alpha-Cat
Ratio Glial/Neurite	aCat	-1.47228	N.S.	30	28	0.2880228062606271	0.2453872618126802	1.173747993815968	alpha-Cat
Glial area	ATPalpha	-0.319053	N.S.	29	30	122.78056666666667	118.74820689655172	1.0339572266015584	Atpalpha
Neurite area	ATPalpha	1.6973521294263636	N.S.	29	30	503.8111333333333	562.2778620689655	0.8960180852212513	Atpalpha
Ratio Glial/Neurite	ATPalpha	-1.6101	N.S.	29	30	0.2386352999526136	0.20926125003790724	1.1403702305581436	Atpalpha
Glial area	Flo2_VDRC	-3.49662	*** < 0.001	30	30	134.007	79.41473333333333	1.6874349931708728	Flo2
Glial area	Vha55	1.0863247548637693	N.S.	30	23	67.19334782608695	79.41473333333333	0.8461068243351185	Vha55
Neurite area	Flo2_VDRC	-1.92715	N.S.	30	30	490.344	417.5099333333333	1.1744475061591348	Flo2
Neurite area	Vha55	-1.7085	N.S.	30	23	496.06408695652175	417.5099333333333	1.1881491848493866	Vha55
Ratio Glial/Neurite	Flo2_VDRC	-3.67483	*** < 0.001	30	30	0.2583528915147456	0.17721364949642063	1.457861131176376	Flo2
Ratio Glial/Neurite	Vha55	2.0407990124223105	* < 0.05	30	23	0.13876663408338946	0.17721364949642063	0.7830470986727931	Vha55
Glial area	gs2	-2.88496	** < 0.01	29	30	143.74866666666668	101.75372413793103	1.4127116022978177	Gs2
Neurite area	gs2	-0.0755396	N.S.	29	30	477.078	474.74144827586207	1.004920892693533	Gs2
Ratio Glial/Neurite	gs2	-3.75084	*** < 0.001	29	30	0.3024969283857554	0.2093582874837461	1.4448767804772968	Gs2
Glial area	lac	-1.17842	N.S.	29	28	122.31617857142857	102.00737931034483	1.1990914716012528	Lac
Glial area	nrg	0.8199039106622178	N.S.	29	23	86.82621739130435	102.00737931034483	0.8511758460840988	Nrg
Glial area	nrv2	-0.168943	N.S.	29	28	104.77864285714286	102.00737931034483	1.0271672850095168	nrv2
Glial area	Pdi	0.685935	N.S.	29	28	92.44560714285714	102.00737931034483	0.9062639170603807	Pdi
Neurite area	lac	1.7369778222167782	N.S.	29	28	391.28767857142856	440.95741379310346	0.8873593375051408	Lac
Neurite area	nrg	-1.86983	N.S.	29	23	515.6943913043478	440.95741379310346	1.1694879713402684	Nrg
Neurite area	nrv2	0.18077942870361088	N.S.	29	28	435.2001785714286	440.95741379310346	0.9869437840444697	nrv2
Neurite area	Pdi	0.23524406735621037	N.S.	29	28	434.1297142857143	440.95741379310346	0.9845161929614529	Pdi
Ratio Glial/Neurite	lac	-2.5925	* < 0.05	29	28	0.29866003455596274	0.22202905452832666	1.3451394241642345	Lac
Ratio Glial/Neurite	nrg	2.9655156595994088	** < 0.01	29	23	0.14926781098741185	0.22202905452832666	0.6722895402338802	Nrg
Ratio Glial/Neurite	nrv2	0.0634235	N.S.	29	28	0.22049061417048887	0.22202905452832666	0.9930709953203827	nrv2
Ratio Glial/Neurite	Pdi	0.5449167722468553	N.S.	29	28	0.2090450595459971	0.22202905452832666	0.9415211896032595	Pdi
Glial area	shot	3.3552272473364932	** < 0.01	37	27	47.91877777777778	82.78113513513513	0.5788610859171394	shot
Neurite area	shot	0.9629170345291328	N.S.	37	27	452.00074074074075	487.031	0.9280738612957712	shot
Ratio Glial/Neurite	shot	3.902343089895147	*** < 0.001	37	27	0.10310839129266319	0.16198965599516427	0.6365121936905724	shot

## Sheet: area_stim
type	condition	statistic	p	n1	n2	mean	control_mean	foldchange	ens99_name
Glial area	aCat	-2.32921	* < 0.05	29	30	105.582	76.36541379310344	1.382591866601463	alpha-Cat
Neurite area	aCat	-4.7385	**** < 0.0001	29	30	520.1693333333334	345.8543793103448	1.5040125684416181	alpha-Cat
Ratio Glial/Neurite	aCat	0.7002127490711177	N.S.	29	30	0.19858018166629593	0.21319387495877098	0.9314535030835142	alpha-Cat
Glial area	ATPa	-0.443811	N.S.	30	30	121.33856666666667	113.882	1.065479995597767	Atpalpha
Neurite area	ATPa	-0.0026703	N.S.	30	30	494.63213333333334	494.54970000000003	1.0001666836181142	Atpalpha
Ratio Glial/Neurite	ATPa	-0.734726	N.S.	30	30	0.23990170678693787	0.22095308229570249	1.0857585886304875	Atpalpha
Glial area	Flo2	-1.33944	N.S.	58	58	121.55912068965517	107.03115517241379	1.1357358564787856	Flo2
Neurite area	Flo2	-2.44542	* < 0.05	58	58	485.5053103448276	420.05341379310346	1.1558180326656322	Flo2
Ratio Glial/Neurite	Flo2	-0.103082	N.S.	58	58	0.25387414236775957	0.25170564604112866	1.008615207329424	Flo2
Glial area	gs2	-1.63865	N.S.	110	97	125.31996907216495	107.26409090909091	1.1683310603767374	Gs2
Glial area	Pdi	1.1635121433011288	N.S.	110	114	94.85377192982456	107.26409090909091	0.8843012710583226	Pdi
Neurite area	gs2	4.709214501087798	**** < 0.0001	110	97	295.0826082474227	390.68455454545455	0.7552963249103595	Gs2
Neurite area	Pdi	5.487942997155394	**** < 0.0001	110	114	288.9927456140351	390.68455454545455	0.7397086530596693	Pdi
Ratio Glial/Neurite	gs2	-6.122	**** < 0.0001	110	97	0.42117430683531043	0.26499926410192476	1.5893414204852931	Gs2
Ratio Glial/Neurite	Pdi	-1.42761	N.S.	110	114	0.30016903052131055	0.26499926410192476	1.1327164682459598	Pdi
Glial area	lac	-4.99724	**** < 0.0001	227	239	144.01249790794978	96.00747136563876	1.5000134454066258	Lac
Neurite area	lac	-1.30408	N.S.	227	239	398.0334435146444	376.32112334801764	1.0576962567858499	Lac
Ratio Glial/Neurite	lac	-7.57918	**** < 0.0001	227	239	0.32935151292228887	0.22430293162034787	1.4683335190631606	Lac
Glial area	nrg	1.805125614681942	N.S.	49	48	75.7387	97.51365306122449	0.7766989300713306	Nrg
Neurite area	nrg	4.859701932651473	**** < 0.0001	49	48	402.66235416666666	524.9258979591837	0.7670841841336932	Nrg
Ratio Glial/Neurite	nrg	-0.0592503	N.S.	49	48	0.180378	0.17904222954713292	1.0074590015095601	Nrg
Glial area	nrv2	-0.841168	N.S.	82	73	80.32824657534246	74.03569512195122	1.0849934810907924	nrv2
Glial area	shot	3.3853300934139177	*** < 0.001	82	79	46.49640506329114	74.03569512195122	0.6280268590266155	shot
Neurite area	nrv2	-0.506375	N.S.	82	73	382.1417534246575	372.99	1.0245361897762875	nrv2
Neurite area	shot	1.0390846338105593	N.S.	82	79	354.3666329113924	372.99	0.9500700633030172	shot
Ratio Glial/Neurite	nrv2	-1.11423	N.S.	82	73	0.2089917572626958	0.19065005834993815	1.096206101752623	nrv2
Ratio Glial/Neurite	shot	2.428347353864263	* < 0.05	82	79	0.13401183184337734	0.19065005834993815	0.7029204869027559	shot
Glial area	Vha55	1.5224144946280829	N.S.	27	28	57.14339285714286	71.98792592592592	0.7937913493429748	Vha55
Neurite area	Vha55	0.9998929614297741	N.S.	27	28	391.392	418.79437037037036	0.934568	Vha55
Ratio Glial/Neurite	Vha55	1.488352476857302	N.S.	27	28	0.14005803534361871	0.1690709791036616	0.8283978485612583	Vha55

## Sheet: bouton_stim
condition	statistic	p	n1	n2	mean_bouton_count	control_mean	foldchange	ens99_name	p_legend	log2foldchange	p_label	p_label_pos
aCat_3621_KStim	455	0.766	29	30	5.7	4.862068965517241	1.172340425531915	alpha-Cat	N.S.	0.22939156200615798	p=0.77	0.30939156200615797
gs2	24282.5	1.23e-12	337	98	4.948979591836735	10.136498516320474	0.48823364240309713	Gs2	**** < 0.0001	-1.03436	p=1.2e-12	-1.11436
lac	49628.5	1.16e-6	337	238	7.5	10.136498516320474	0.7399	Lac	**** < 0.0001	-0.434597	p=1.2e-06	-0.514597
Pdi	31987.5	1.93e-26	337	114	3.017543859649123	10.136498516320474	0.2976909486831834	Pdi	**** < 0.0001	-1.74811	p=1.9e-26	-1.82811
ATPa_Kstim_30621_TRiP	328	0.0666	30	30	4.266666666666667	2.3666666666666667	1.8028169014084507	Atpalpha	N.S.	0.850253	p=0.067	0.930253
Flo2_all_VDRC	1863	0.316	58	58	5.293103448275862	7.586206896551724	0.6977272727272728	Flo2	N.S.	-0.519265	p=0.32	-0.599265
nrg	1144	0.82	49	48	6.354166666666667	6.142857142857143	1.0343992248062015	Nrg	N.S.	0.0487931	p=0.82	0.12879309908459854
nrv2	2819	0.532	82	73	9.397260273972602	8.097560975609756	1.160505033833966	nrv2	N.S.	0.214753	p=0.53	0.294753
shot	2934	0.526	82	76	8.776315789473685	8.097560975609756	1.0838221306277744	shot	N.S.	0.11612801101215868	p=0.53	0.19612801101215868
Vha55_RNAi_GD_9363	390.5	0.839	27	28	4.464285714285714	4.703703703703703	0.9491001124859394	Vha55	N.S.	-0.0753678	p=0.84	-0.155368
