# Supplementary material for: Murine glial protrusion transcripts predict localized Drosophila glial mRNAs involved in plasticity
Source: J Cell Biol. 2024 Jul 22;223(10):e202306152. doi: 10.1083/jcb.202306152 (PMC11262410; doi:10.1083/jcb.202306152)
Supplement: Table S4 — shows smFISH probe sequences used in this study. [file JCB_202306152_TableS4.xlsx]

## Sheet: Sheet1
shot-exon_01	atttgctccaaacaagtggc	vha55-exon_01	gagataaagtcccgggagac	nrg-exon_01	ccgttcttgatccaactata	pdi-exon_01	taggacgccgccaagaaaag	nrv2-exon_01	ccacaaaggacggactcatt	atpalpha-exon_01	ctcctgtttgagatcatcta	alphacat-exon_01	ttaacgtgcccattttatca	gs2-exon_01	cgaggatcgtcttgttgatg	flo2-exon_01	taacttctggactcggactg	Lac-exon_01	gatactcggccgccacat	venusYFP_01	cggtgaacagctcctcgc
shot-exon_02	gcagacaaaacatcaccacc	vha55-exon_02	caccagacacagtcttgtaa	nrg-exon_02	tccgaattcattggacgcaa	pdi-exon_02	atcagctgcttgaagttgtc	nrv2-exon_02	caatttgaacggtttgggct	atpalpha-exon_02	ttcgggatgtgtctgaaagc	alphacat-exon_02	tttttgggatcccatttcaa	gs2-exon_02	cagcggcagtgaaagatagc	flo2-exon_02	cattttccttgaagatgggc	Lac-exon_02	ggtgctccacacgcaatt	venusYFP_02	cagctcgaccaggatggg
shot-exon_03	caccaagcgaccactagaaa	vha55-exon_03	atcgagaatgaccaggggac	nrg-exon_03	tgcgagagttgttgatcgac	pdi-exon_03	agaactcgaccagcacgaac	nrv2-exon_03	ccatcctcggtgttatataa	atpalpha-exon_03	caccgaacaggttcttacag	alphacat-exon_03	ctgacattgtgcgaatttcc	gs2-exon_03	catcgatccacacgtaggtg	flo2-exon_03	acgagcgtcaagtaatcgga	Lac-exon_03	gcacaaaaatggccagga	venusYFP_03	ctgaacttgtggccgttt
shot-exon_04	gcagttccaactgattgatc	vha55-exon_04	gcgaacttggggaacttgac	nrg-exon_04	ctcacgggtaacattcgaga	pdi-exon_04	gcggaagaacttcagagtgg	nrv2-exon_04	aaggccacatagaagattcc	atpalpha-exon_04	agcagagaatagcaccgatc	alphacat-exon_04	cccttggtatttacaagagt	gs2-exon_04	ttgggactctggggaatgaa	flo2-exon_04	caccgtgacgtcacttaata	Lac-exon_04	ttcgctgtgctagcgttt	venusYFP_04	ttgccgtaggtggcatcg
shot-exon_05	ggtagttgttcttcagatcg	vha55-exon_05	tgaactcgcaaagcgtgttc	nrg-exon_05	catcgaaatttgtctgccga	pdi-exon_05	taaggaattgctcggcatca	nrv2-exon_05	cacatgcagatggcaacgag	atpalpha-exon_05	agaaaatgcccgtcacgatg	alphacat-exon_05	ctgtagctttttcaacagct	gs2-exon_05	ttccatcgtagttccaaacg	flo2-exon_05	tatcgctggcgttgataaga	Lac-exon_05	cctgcgtgatgtaggata	venusYFP_05	gtggtgcagatcagcttc
shot-exon_06	ccaaagttttgtccagagtt	vha55-exon_06	aacacacggcccaacatatc	nrg-exon_06	gatggagaaggattgggcat	pdi-exon_06	aatgatggcgatctcgttgt	nrv2-exon_06	ttgggaatgcgaggatcgag	atpalpha-exon_06	ggtaccatgttcttgaacga	alphacat-exon_06	ttctcgtaagcgatctgttc	gs2-exon_06	gatacaggtaggtgtccgag	flo2-exon_06	tttgacgtcatttgtcgcat	Lac-exon_06	cgccgatatccttgatct	venusYFP_06	agggtggtcacgagggtg
shot-exon_07	aacttgacggtcacatcgtt	vha55-exon_07	aggaaatcctcagccagaat	nrg-exon_07	tggtaaagtacggcacggag	pdi-exon_07	gattccaggtccttgaagaa	nrv2-exon_07	ttgtacctatcagggaacgg	atpalpha-exon_07	cgaacttcacctcaacgaca	alphacat-exon_07	ccacagctgttaacatttct	gs2-exon_07	gaacgggtccttgtagatgg	flo2-exon_07	aatcattccgtgttctctac	Lac-exon_07	cggagcaatcgaactcca	venusYFP_07	aagcactgcaggccgtag
shot-exon_08	cttgatgcgatcgcgcaaaa	vha55-exon_08	agataccggtctggatcatc	nrg-exon_08	gacactcgaagacaacctct	pdi-exon_08	cgactttggtgaaggtcttg	nrv2-exon_08	caggggtcgaaaacctagac	atpalpha-exon_08	gattctcatgggtgaactcg	alphacat-exon_08	catagcatctccagtttttt	gs2-exon_08	acatcaccaggatgttgttg	flo2-exon_08	atctatcttgctggctttta	Lac-exon_08	tgtactctttggcatact	venusYFP_08	atgtggtcggggtagcgg
shot-exon_09	tcagacagctggaaaccatc	vha55-exon_09	ggcaatcgagttcatcacat	nrg-exon_09	atgggcttaccattgtgaat	pdi-exon_09	caccaaagacgaacgagtcc	nrv2-exon_09	caaagtgctttccacattgt	atpalpha-exon_09	gtggagaagaaggccagatt	alphacat-exon_09	ctgacaacagattcctagct	gs2-exon_09	tactcctgctcaataccgaa	flo2-exon_09	tatctctgttcgcgcaacaa	Lac-exon_09	ccgtcttcaggaacagca	venusYFP_09	ttgaagaagtcgtgctgc
shot-exon_10	tcatccttgtttgatacgga	vha55-exon_10	cggagaagatggggatcttc	nrg-exon_10	gcccttaaccagattgataa	pdi-exon_10	cgtacttggcaatcacatcg	nrv2-exon_10	gaaatcatccagggagtctg	atpalpha-exon_10	ggatgaaatggtggatctcc	alphacat-exon_10	tattatccataagctcgtcc	gs2-exon_10	ccaatggatggccatcaaag	flo2-exon_10	acgagggtctacttattgga	Lac-exon_10	agaggaagacgggatcgc	venusYFP_10	acgtagccttcgggcatg
shot-exon_11	aaaagtcacgcagcttctcg	vha55-exon_11	gaacacgatggcgaagttgt	nrg-exon_11	atcgacagtggatacagctg	pdi-exon_11	aacagaaccactccattgtc	nrv2-exon_11	tgttagaccaggtactttgt	atpalpha-exon_11	gcgacgatgataccgatcaa	alphacat-exon_11	tataagttctcctgcattgc	gs2-exon_11	caccaacgccgcaatagtag	flo2-exon_11	tcgaacaactgttccgatgg	Lac-exon_11	gatgaccagcgtggagcc	venusYFP_11	aagaagatggtgcgctcc
shot-exon_12	tgcgacacgagagttgacat	vha55-exon_12	ttgaagaatcgggcagtctc	nrg-exon_12	cgttaaccctgcacttaatg	pdi-exon_12	tcgaacacggacttcttgtc	nrv2-exon_12	tcgcagttgtagatgttctg	atpalpha-exon_12	ttcaccagacagttctttga	alphacat-exon_12	aagttcttgctgacgtttgg	gs2-exon_12	gatagtgggcatccacaatg	flo2-exon_12	taaagacgcccatccaaacg	Lac-exon_12	cagcgagaagcgcgaatc	venusYFP_12	tcttgtagttgccgtcgt
shot-exon_13	ccattacctcacgatagatc	vha55-exon_13	acacacgttctccatggaac	nrg-exon_13	cttagccatttaaccagagg	pdi-exon_13	gcgaacttcttcaggttttc	nrv2-exon_13	tgtagttattctccttggtg	atpalpha-exon_13	gcctcgatgatctgattatc	alphacat-exon_13	aaatcgtcccttaattgggg	gs2-exon_13	tccagagatcatcaccaatg	flo2-exon_13	ctcttctactgtaagcgttc	Lac-exon_13	ggacgagttgggatcgta	venusYFP_13	tcgaacttcacctcggcg
shot-exon_14	aagatcagccaacttatcct	vha55-exon_14	tcgttggccaagttcaagaa	nrg-exon_14	ccgagaatgtcacatcttgg	pdi-exon_14	tgaagtcaacgatcaggggc	nrv2-exon_14	agatcttgttcagcttgagg	atpalpha-exon_14	tctatcgtattgaacacccg	alphacat-exon_14	tctagttccggatgacgaac	gs2-exon_14	tcggagatgcgatgcaagag	flo2-exon_14	aacgagagaatctcgatgcc	Lac-exon_14	cttgatctgcagcttgta	venusYFP_14	atgcggttcaccagggtg
shot-exon_15	cgcgagcagttttcaatttc	vha55-exon_15	tgatgatacgctcgatggtc	nrg-exon_15	aaacttgttctgcgcatagc	pdi-exon_15	ccgaagatcttggaagcaga	nrv2-exon_15	tgttgtagtactccggaatc	atpalpha-exon_15	gttacagagagtggcaatgc	alphacat-exon_15	tgggcaacatcgctaatagt	gs2-exon_15	ggatccagagtggacacaat	flo2-exon_15	gtactgcacatcatcgtaga	Lac-exon_15	cgcgtccgtctcctgaat	venusYFP_15	gaagtcgatgcccttcag
shot-exon_16	aggtttcgcaactcatcatt	vha55-exon_16	cactggtaggccaagaactc	nrg-exon_16	cgaaccatcggcttgaattt	pdi-exon_16	gaacagcagatgcgacttga	nrv2-exon_16	cgatgtaggtcttcaagctg	atpalpha-exon_16	ctttcttgaggattgggacg	alphacat-exon_16	ccactgtatatatctgtcgg	gs2-exon_16	ttcgtcgacacattggtgtg	flo2-exon_16	gtcgagtatttcacatccat	Lac-exon_16	accacctggcaggtgtag	venusYFP_16	caggatgttgccgtcctc
shot-exon_17	acatcgtcgatttgcacttg	vha55-exon_17	atgtcggtaaggatgaccag	nrg-exon_17	ttgggtaattctcgtatgct	pdi-exon_17	atcgacgtacttctcgatgt	nrv2-exon_17	cacgatacccaaatggtgtt	atpalpha-exon_17	ggcaatcttcttattacgct	alphacat-exon_17	ggctgttatctttttgactc	gs2-exon_17	cttctcaatgtcccgaatgc	flo2-exon_17	atctcctgatcgaaattggc	Lac-exon_17	gctcactttgtgaacggt	venusYFP_17	gttgtactccagcttgtg
shot-exon_18	taccaaaacatcagcggcac	vha55-exon_18	tacatgtaaccggggaaacc	nrg-exon_18	aatcgatctcaatctccagc	pdi-exon_18	cgagatggtcacgaacagga	nrv2-exon_18	agttgacagcaccaatgttc	atpalpha-exon_18	acttggtatttgttggtgga	alphacat-exon_18	gatcaatcgctcgagagagt	gs2-exon_18	ggatcgtaggcgcgaatgtg	flo2-exon_18	atctgaatctcctcgttacg	Lac-exon_18	caccgatagcttcacttc	venusYFP_18	atagacgttgtggctgtt
shot-exon_19	aagattatcctcgtgatcgc	vha55-exon_19	tcgtagatggtggccaaatc	nrg-exon_19	gcctcaaagtcaatggactg	pdi-exon_19	gccgaagaactcgaagatgc	nrv2-exon_19	atagaagtagccggggaatc	atpalpha-exon_19	tcattacgagcaagtagcgg	alphacat-exon_19	gagtccgaaacatgatccac	gs2-exon_19	aaatcgttgatggagctcgt	flo2-exon_19	tgcgactcaatctcgatctg	Lac-exon_19	cgagatgacggggggacg	venusYFP_19	cgttcttctgcttgtcgg
shot-exon_20	tttaccttgtccacattgat	vha55-exon_20	atggtcagaatggggatctg	nrg-exon_20	ttggcaatcgtcagggaatt	pdi-exon_20	cttgatcagacggatggtgg	nrv2-exon_20	gatcgtgtatgatgttgcga	atpalpha-exon_20	tctccttgccgttgataaaa	alphacat-exon_20	caaaggagttgtagtctcca	gs2-exon_20	aggaatgcgtatgctgcatc	flo2-exon_20	cgtactgcttgtacacatgg	Lac-exon_20	caccgactgcgtggagtt	venusYFP_20	tcttgaagttggccttga
shot-exon_21	ttgtcatggaatcgcttagc	vha55-exon_21	gggatgggtaatatcatcgt	nrg-exon_21	atattcgccagaatccaact	pdi-exon_21	tcttaaggaacgcctcgatg	nrv2-exon_21	aatgaggagctcatagtgca	atpalpha-exon_21	tccatgtaggcattgttgaa	alphacat-exon_21	ttttcattacccgattttgc	gs2-exon_21	gatcctcgaaatagcccttg	flo2-exon_21	gcagcgattcgagtacaata	Lac-exon_21	tccatctggacctcgctg	venusYFP_21	cgtcctcgatgttgtggc
shot-exon_22	ggatagcttcatcgttggaa	vha55-exon_22	atgtaaccggtcaaatcggg	nrg-exon_22	gcagaatgggcgaacgattg	pdi-exon_22	gaaaggaggtgttgcttcag	nrv2-exon_22	tagacgagacttatcgtcct	atpalpha-exon_22	tcggatggcagcataaagtc	alphacat-exon_22	aatatttcggacttttcccg	gs2-exon_22	agtagggatcgcagttggag	flo2-exon_22	cgccaattaggacaatctca	Lac-exon_22	ggatagccgctggcgtag	venusYFP_22	tgttctgctggtagtggt
shot-exon_23	ttgctccacaatggaatcga	vha55-exon_23	gacgatcgacgtagatctgg	nrg-exon_23	tctggacgacgaacgaggag	pdi-exon_23	ctctcgaagttgctggatac	nrv2-exon_23	tacaacatctggtggtttgc	atpalpha-exon_23	ttgatgtcgtcggtgttgaa	alphacat-exon_23	caactagtttttcagcgtgc	gs2-exon_23	acaattcgggagataggcat	flo2-exon_23	cgagtcacatcgttggttat	Lac-exon_23	ctccaggtgatggtgggt	venusYFP_23	ttgtcgggcagcagcacg
shot-exon_24	aaccactcaagcagttcatc	vha55-exon_24	ttgactggtgggtagatctg	nrg-exon_24	ccgatcttgttgaaggcaat	pdi-exon_24	catggggcgtagaactcaac	nrv2-exon_24	tttataggcgttgcaagtct	atpalpha-exon_24	atggacataaggccgacgaa	alphacat-exon_24	tgagcagcagcatatcgaac	gs2-exon_24	aggtggtttaacaacaagct	flo2-exon_24	atcttggacagaaccttgga	Lac-exon_24	ggcagaatggcattgttc	venusYFP_24	ggactggtagctcaggta
shot-exon_25	atagaacgatgctcctgcaa	vha55-exon_25	tcatcaaacgcgacagcgat	nrg-exon_25	gagatgaccagattgttggg	pdi-exon_25	attgtccttgtacttctcag	nrv2-exon_25	tcttggtggtttagctttac	atpalpha-exon_25	taataccgacagacttggcg	alphacat-exon_25	cagtcaatatcgatgctgca	gs2-exon_25	ggtcattggatcagtggatc	flo2-exon_25	ttacgttgtcattgccattt	Lac-exon_25	ccacataggtggcactat	venusYFP_25	gttggggtctttgctcag
shot-exon_26	tgagcaacagtgtcgacgat	vha55-exon_26	ttggacacgtcagagtggtc	nrg-exon_26	atggaaattgggggcattgt	pdi-exon_26	gtccatcttggcaatgacaa	nrv2-exon_26	caaacgagattcaggctggt	atpalpha-exon_26	ttcacttcagagacgggtat	alphacat-exon_26	ggcttgtcgataagtagtca	gs2-exon_26	ttcagttgatcgggttgttc	flo2-exon_26	atctggtttttgtatcggtt	Lac-exon_26	ctgacttgatgcgcaggg	venusYFP_26	gaccatgtgatcgcgctt
shot-exon_27	gcatgctcaatcgcgaaatc	vha55-exon_27	atggcgtagcaagcgtacag	nrg-exon_27	aatatcgcgtttccagctaa	pdi-exon_27	acgagatcttaatgctctcc	nrv2-exon_27	tactatttactggtcagcgc	atpalpha-exon_27	atgatcaatttctgctgggg	alphacat-exon_27	ttgtaatatcatccactgcc	gs2-exon_27	actaagcctacgttatgcaa	flo2-exon_27	cgtctctttcttaattcggt	Lac-exon_27	agtagtaggtgccgcgat	venusYFP_27	ggcggtcacgaactccag
shot-exon_28	gtttgtctagcagaggttta	vha55-exon_28	acttggtcaagaactccaga	nrg-exon_28	caccttgatcaggtatttca	pdi-exon_28	tccttgcggaagtatttgat	nrv2-exon_28	ggcagtttggattaattgct	atpalpha-exon_28	ggagaatcgttgacaccatc	alphacat-exon_28	aactcgtgatgatcgacctt	gs2-exon_28	tctagttctggtttatggga	flo2-exon_28	cctctttagcaaactatcgc	Lac-exon_28	cttgctcactccattgtc	venusYFP_28	tccatgccgagagtgatc
shot-exon_29	cattgtccgtgtccaaaatc	vha55-exon_29	ctgcgagatgaagttcttct	nrg-exon_29	gtgatttgcctcattgtgaa	pdi-exon_29	gttgaagtcgatgaccttgt	nrv2-exon_29	ttacatagcggcagactcaa	atpalpha-exon_29	ccagcaaaatcatgtcagca	alphacat-exon_29	tgactgcttctaagactcgt	gs2-exon_29	atatcagcaagaggaggggg	flo2-exon_29	cctctttctctctctaacaa	Lac-exon_29	cacgttgatattgcgcct
shot-exon_30	ccagtttatcggagaactgg	vha55-exon_30	aagacagtgcggttctcata	nrg-exon_30	tgaattgtgtgaccagagcg	pdi-exon_30	aaatcatcgagagtcctgtc	nrv2-exon_30	attggtctgttttcggttac	atpalpha-exon_30	tgtaggcgatggactttttc	alphacat-exon_30	ctcctacacgttggtcaaat	gs2-exon_30	aaacctaagtaacagcagct	flo2-exon_30	gtttttcaagttcgtttcgc	Lac-exon_30	atcactggtgcgaactcc
shot-exon_31	gcaagatagtgtttcctcta	vha55-exon_31	catctccttggggaagatac	nrg-exon_31	ttgaagcgtccattgtaagc	pdi-exon_31	cgttggcatcgaggaacttg	nrv2-exon_31	ttgcacttttgtcgtctatc	atpalpha-exon_31	aagggcgagatttcgggaat	alphacat-exon_31	atttgaaagggctccaacgg	gs2-exon_31	attacgctgaccacattact	flo2-exon_31	gctacacgttcgatttcatt	Lac-exon_31	tgtcccaaacgaggacgc
shot-exon_32	acttcaaccatatgcggatc	vha55-exon_32	tagaattcggccaggatgga	nrg-exon_32	tatcgaagtcgatgacggca	pdi-exon_32	tacaactcgtccttcttggg	nrv2-exon_32	ccgtctcaatttatttcctt	atpalpha-exon_32	agtggtatatcgcagaggat	alphacat-exon_32	ctccgtcgtaaaccaaacga	gs2-exon_32	ttgctcctcttcatttcatc	flo2-exon_32	atgtgtgtattgcatgtgtg	Lac-exon_32	ccaagtccatgtcgtact
																		Lac-exon_33	gataggcctcaatgtggc
																		Lac-exon_34	ccttggtccacacaatgg
																		Lac-exon_35	ttgttggccagctggatg
																		Lac-exon_36	tgcgagatgctgtagtgc
																		Lac-exon_37	gtatactcgtcggcggtg
																		Lac-exon_38	atcacacggagcgtcgag
																		Lac-exon_39	tactggcgcttctcaacg
																		Lac-exon_40	gccttgcacacataatct
																		Lac-exon_41	gcctctccaaagcgattg
																		Lac-exon_42	aagagattgacgcgcgcc
																		Lac-exon_43	gtgggcacacgggaatga
																		Lac-exon_44	atgtacgcctgtccacag
																		Lac-exon_45	gaagtggcggacacatcc
																		Lac-exon_46	caggatgcccacaagagc
																		Lac-exon_47	tctggcgaagagcaacgc
